# Supplementary material for: Lysine deacetylase inhibitors have low selectivity in cells and exhibit predominantly off‐target effects
Source: FEBS Open Bio. 2024 Oct 31;15(1):94–107. doi: 10.1002/2211-5463.13896 (PMC11705486; doi:10.1002/2211-5463.13896)
Supplement: Supplementary file 2 — Table S1. Significant gene expression changes in 6CD2m relative to wild‐type. Table S2. Significant gene expression changes in 8CDm relative to wild‐type. Table S3. Significant gene expression changes in 6CD2m treated with 1.0 μm Tubastatin A for 2 days relative to untreated wild‐type. Table S4. Significant gene expression changes in 8CDm treated with 5.0 μm PCI‐34051 for 2 days relative to untreated wild‐type. Table S5. Significant gene expression changes in wild‐type HT1080 treated with 1.0 μm Tubastatin A for 2 days relative to untreated wild‐type. Table S6. Significant gene expression changes in wild‐type HT1080 treated with 5.0 μm PCI‐34051 for 2 days relative to untreated wild‐type. Table S7. Significant gene expression changes in wild‐type HT1080 treated with 1.0 μm Tubastatin A for 14 days relative to untreated wild‐type. Table S8. Significant gene expression changes in wild‐type HT1080 treated with 5.0 μm PCI‐34051 for 14 days relative to untreated wild‐type. Table S9. Significant gene expression changes in 6CD1m relative to wild‐type. Table S10. Significant GO terms of common gene expression changes. [file FEB4-15-94-s002.xlsx]

## Sheet: S1
Lysine deacetylase inhibitors have low selectivity in cells and exhibit predominantly off-target effects. Kiara E. Bornes, Marcus A. Moody, Thomas M. Huckaba, Megan C. Benz, Emily C. McConnell, Maryam Foroozesh, Van H. Barnes, Bridgette M. Collins-Burow, Matthew E. Burow, Terry J. Watt, Tasha B. Toro.
Data derived from Gene Expression Omnibus GSE228549, adapted from: Toro TB, Skripnikova EV, Bornes KE, Zhang K, Watt TJ. Endogenous expression of inactive lysine deacetylases reveals deacetylation-dependent cellular mechanisms. PLoS One 2023, 18, e0291779.
Table S1. Significant gene expression changes in 6CD2m relative to wild-type.
Gene	ENSEMBL	Uniprot	Regulation (vs WT)	log2FoldChange	p value	adj p value	common WT_tuba	common WT_tuba_2w	common 6CD1m
EPB41L3	ENSG00000082397	Q9Y2J2	Down	-11.9344	4.00548e-31	3.80482e-28	yes	no	yes
FLNC	ENSG00000128591	Q14315	Down	-9.1941	4.31553e-68	2.86954e-64	no	no	yes
CD9	ENSG00000010278	P21926	Down	-8.26769	8.53055e-15	1.54698e-12	no	no	yes
PLXDC2	ENSG00000120594		Down	-8.19124	1.04387e-14	1.85921e-12	no	no	no
SERPINB5	ENSG00000206075	P36952	Down	-8.00096	2.57802e-14	4.14729e-12	no	no	no
BEX1	ENSG00000133169	Q9HBH7	Down	-7.93607	6.91158e-14	1.02407e-11	no	no	no
LINC00488	ENSG00000214381		Down	-7.803	4.54996e-13	5.78106e-11	yes	no	no
EDNRA	ENSG00000151617	P25101	Down	-7.42413	4.1502e-12	4.57393e-10	no	no	no
PDPN	ENSG00000162493	Q86YL7	Down	-7.28538	5.59581e-11	4.91741e-09	no	no	no
CDR1-AS	ENSG00000281508		Down	-7.05625	2.69866e-10	2.14473e-08	no	no	yes
RP11-59E19.3	ENSG00000239288		Down	-6.66488	2.03585e-09	1.34921e-07	yes	no	no
LLNLR-284B4.1	ENSG00000274177		Down	-6.46818	2.99425e-08	1.53152e-06	yes	yes	no
DLL1	ENSG00000198719	O00548	Down	-5.93952	4.09171e-07	1.60989e-05	no	no	no
ADAMTS2	ENSG00000087116	O95450	Down	-5.92794	2.00244e-05	0.000484766	no	no	no
ENPP4	ENSG00000001561	Q9Y6X5	Down	-5.77101	6.28583e-08	2.99975e-06	no	no	no
RBM11	ENSG00000185272	P57052	Down	-5.67622	2.04569e-05	0.000494036	no	no	no
GDNF	ENSG00000168621	P39905	Down	-5.4161	1.86105e-06	6.20807e-05	no	no	no
LPAR3	ENSG00000171517	Q9UBY5	Down	-5.38882	1.49009e-29	1.29236e-26	yes	no	yes
PAPL	ENSG00000183760		Down	-5.33144	8.1813e-10	5.97805e-08	no	no	no
PTCHD1	ENSG00000165186	Q96NR3	Down	-5.32109	3.97863e-18	1.16714e-15	no	no	no
KPRP	ENSG00000203786		Down	-5.29282	1.15772e-05	0.000303074	no	no	no
WNT5B	ENSG00000111186	Q9H1J7	Down	-5.2903	2.16012e-05	0.000515431	no	no	no
RP11-59E19.4	ENSG00000261364		Down	-5.24112	1.21095e-05	0.000313715	yes	no	no
PIEZO2	ENSG00000154864	Q9H5I5	Down	-5.15563	2.49895e-09	1.61848e-07	no	no	no
IGFBP3	ENSG00000146674	P17936	Down	-5.13067	3.964e-05	0.000864196	no	no	no
DAPK1	ENSG00000196730	P53355	Down	-5.02226	1.12353e-05	0.000295287	no	yes	no
RP11-752L20.3	ENSG00000280219		Down	-4.72102	2.19425e-08	1.1549e-06	no	no	no
CPNE7	ENSG00000178773	Q9UBL6	Down	-4.66447	3.42814e-18	1.03613e-15	yes	no	yes
FREM2	ENSG00000150893	Q5SZK8	Down	-4.62521	3.69737e-08	1.85781e-06	no	no	no
CXCL8	ENSG00000169429	P10145	Down	-4.49005	1.39187e-25	9.25498e-23	no	no	no
GJB2	ENSG00000165474	P29033	Down	-4.45143	1.54464e-14	2.65625e-12	no	no	no
ZNF558	ENSG00000167785	Q96NG5	Down	-4.36408	2.47421e-18	7.83421e-16	no	no	no
EMILIN2	ENSG00000132205	Q9BXX0	Down	-4.34198	5.09332e-24	2.74599e-21	no	no	no
ACTL8	ENSG00000117148	Q9H568	Down	-4.3112	5.89082e-113	1.1751e-108	yes	no	yes
PDE4A	ENSG00000065989	P27815	Down	-4.30799	3.77911e-14	5.79891e-12	no	no	no
GABRA2	ENSG00000151834	P47869	Down	-4.17453	2.406e-09	1.56335e-07	no	no	no
TNFRSF11B	ENSG00000164761	O00300	Down	-4.15156	1.38276e-05	0.000352728	no	yes	no
GFI1	ENSG00000162676	Q99684	Down	-3.9196	4.25081e-07	1.6594e-05	no	no	no
NELL2	ENSG00000184613	Q99435	Down	-3.85798	1.74447e-09	1.17167e-07	no	no	no
TEX14	ENSG00000121101	Q8IWB6	Down	-3.81324	5.9862e-11	5.23437e-09	no	no	no
NAP1L3	ENSG00000186310	Q99457	Down	-3.80199	1.40226e-15	3.00778e-13	no	no	no
NRSN2	ENSG00000125841	Q9GZP1	Down	-3.76369	2.81952e-10	2.21432e-08	no	no	yes
SOX7	ENSG00000171056	Q9BT81	Down	-3.74301	1.00182e-09	7.13728e-08	no	no	no
PXDN	ENSG00000130508	Q92626	Down	-3.7205	1.2984e-18	4.17748e-16	no	no	yes
DSC2	ENSG00000134755	Q02487	Down	-3.63293	1.02493e-11	1.05388e-09	no	no	no
PRDM1	ENSG00000057657	O75626	Down	-3.58984	6.28249e-08	2.99975e-06	yes	no	no
CD70	ENSG00000125726	P32970	Down	-3.45814	1.1979e-24	6.82733e-22	no	no	no
ELFN1	ENSG00000225968	P0C7U0	Down	-3.281	7.55169e-09	4.47006e-07	no	no	no
CYB5A	ENSG00000166347	P00167	Down	-3.25161	3.30595e-18	1.01457e-15	no	no	no
NR2F1-AS1	ENSG00000237187		Down	-3.2123	3.88745e-06	0.000116964	no	no	no
ZNF91	ENSG00000167232	Q05481	Down	-3.1529	8.28057e-07	3.03816e-05	no	no	yes
ADAMTS18	ENSG00000140873	Q8TE60	Down	-3.1257	8.11914e-06	0.000223394	yes	yes	yes
CA12	ENSG00000074410	O43570	Down	-3.11419	2.10156e-13	2.89117e-11	no	no	no
MYH10	ENSG00000133026	P35580	Down	-3.05645	1.79671e-24	9.95575e-22	no	no	no
NRROS	ENSG00000174004	Q86YC3	Down	-3.01133	1.57798e-08	8.69547e-07	no	no	no
SIGLEC15	ENSG00000197046	Q6ZMC9	Down	-2.94333	1.66661e-13	2.34123e-11	no	no	yes
ULK2	ENSG00000083290	Q8IYT8	Down	-2.94297	9.57933e-10	6.87369e-08	no	no	no
MIR3142HG	ENSG00000253522		Down	-2.68311	3.02202e-05	0.00068426	no	no	no
EMILIN1	ENSG00000138080	Q9Y6C2	Down	-2.55276	1.11737e-07	5.06574e-06	no	no	yes
RP11-468E2.2	ENSG00000259522	H3BMG7	Down	-2.54683	1.73854e-06	5.84829e-05	no	no	yes
FBN2	ENSG00000138829	P35556	Down	-2.54198	6.08599e-43	2.02339e-39	no	no	yes
MDK	ENSG00000110492	P21741	Down	-2.53971	1.02785e-07	4.72433e-06	no	no	no
COCH	ENSG00000100473	O43405	Down	-2.50689	7.39491e-06	0.000206602	no	no	no
HECW2	ENSG00000138411	Q9P2P5	Down	-2.39718	9.07927e-19	3.12264e-16	yes	yes	no
HHIP	ENSG00000164161	Q96QV1	Down	-2.35949	5.96073e-35	8.49319e-32	yes	yes	no
CCDC149	ENSG00000181982		Down	-2.31863	1.32592e-06	4.56811e-05	no	no	no
HSD11B1	ENSG00000117594	P28845	Down	-2.30588	2.58791e-22	1.25911e-19	yes	no	yes
RP5-1070A16.1	ENSG00000226053		Down	-2.30321	1.24507e-05	0.000322135	no	no	no
LAMA3	ENSG00000053747	Q16787	Down	-2.28829	1.12345e-09	7.91891e-08	no	no	no
CSPG4	ENSG00000173546	Q6UVK1	Down	-2.27152	9.67398e-46	3.85953e-42	no	no	yes
RHOF	ENSG00000139725	Q9HBH0	Down	-2.22978	2.05703e-13	2.84956e-11	no	no	no
ELOVL2	ENSG00000197977	Q9NXB9	Down	-2.19494	2.78133e-06	8.84881e-05	no	no	no
CTC-529P8.1	ENSG00000250072		Down	-2.16821	2.71918e-06	8.69266e-05	no	no	no
FEZ1	ENSG00000149557	Q99689	Down	-2.15814	5.66742e-06	0.000164322	no	no	yes
SH3RF3-AS1	ENSG00000259863		Down	-2.15723	1.88056e-05	0.000459724	no	no	no
HHIP-AS1	ENSG00000248890		Down	-2.15547	2.26367e-12	2.56567e-10	no	no	no
DSG2	ENSG00000046604	Q14126	Down	-2.13219	2.53148e-36	4.20816e-33	no	no	no
GCNT1	ENSG00000187210	Q02742	Down	-2.12871	1.26846e-14	2.21958e-12	no	no	no
RP11-274H2.5	ENSG00000261051		Down	-2.12032	5.58829e-07	2.1193e-05	no	no	no
AC112721.2	ENSG00000222032		Down	-2.1179	2.6196e-07	1.07966e-05	no	no	no
TNFRSF19	ENSG00000127863	Q9NS68	Down	-2.09599	2.18078e-06	7.16676e-05	no	no	no
KIAA1211	ENSG00000109265	Q6ZU35	Down	-2.03949	1.62055e-05	0.000403075	no	no	no
EPHB1	ENSG00000154928	P54762	Down	-1.96103	3.80328e-07	1.51736e-05	yes	no	no
RP11-508N22.12	ENSG00000272983		Down	-1.95901	7.92312e-07	2.92145e-05	no	no	no
DLGAP1-AS1	ENSG00000177337		Down	-1.88097	1.04728e-07	4.80257e-06	no	no	no
WNK4	ENSG00000126562	Q96J92	Down	-1.87206	6.63367e-15	1.24838e-12	no	no	no
RNF152	ENSG00000176641	Q8N8N0	Down	-1.84073	2.04115e-11	1.98619e-09	no	no	no
ITGB2	ENSG00000160255	P05107	Down	-1.80466	1.77063e-10	1.45352e-08	yes	yes	no
KCNS3	ENSG00000170745	Q9BQ31	Down	-1.79415	1.37539e-06	4.70604e-05	no	no	no
PMEPA1	ENSG00000124225	Q969W9	Down	-1.73272	4.87411e-07	1.877e-05	no	no	no
MYOM3	ENSG00000142661		Down	-1.72893	6.83735e-06	0.000192916	no	no	yes
TTC39C	ENSG00000168234	Q8N584	Down	-1.68541	7.20824e-15	1.31917e-12	no	no	no
TERT	ENSG00000164362	O14746	Down	-1.68028	1.02313e-06	3.65104e-05	yes	no	no
INO80C	ENSG00000153391	Q6PI98	Down	-1.67986	1.78318e-11	1.75226e-09	yes	no	no
LINC01583	ENSG00000259518		Down	-1.67352	1.30658e-09	9.08143e-08	no	no	no
GLUL	ENSG00000135821	P15104	Down	-1.65918	1.45918e-07	6.48281e-06	no	no	yes
PELI2	ENSG00000139946	Q9HAT8	Down	-1.6488	6.33482e-10	4.73285e-08	no	no	no
PEX5L	ENSG00000114757	Q8IYB4	Down	-1.63301	2.81631e-05	0.000647232	no	no	no
TAGLN3	ENSG00000144834	Q9UI15	Down	-1.62156	1.52365e-07	6.69466e-06	no	no	no
FAM84A	ENSG00000162981	Q96KN4	Down	-1.61367	7.33806e-06	0.000205589	no	no	no
RFX8	ENSG00000196460	Q6ZV50	Down	-1.60374	3.24235e-09	2.04679e-07	yes	no	no
FADS2	ENSG00000134824	O95864	Down	-1.59071	3.78322e-27	2.69527e-24	yes	no	no
SH3RF3	ENSG00000172985	Q8TEJ3	Down	-1.58975	2.81798e-15	5.67838e-13	no	no	no
RTTN	ENSG00000176225	Q86VV8	Down	-1.5849	1.70425e-15	3.5413e-13	yes	no	no
ISG20	ENSG00000172183	Q96AZ6	Down	-1.58487	2.42519e-14	3.96539e-12	yes	yes	no
INHBB	ENSG00000163083	P09529	Down	-1.57207	9.21104e-08	4.26315e-06	yes	no	no
SHROOM2	ENSG00000146950	Q13796	Down	-1.57149	6.00897e-11	5.23437e-09	yes	yes	no
ADTRP	ENSG00000111863	Q96IZ2	Down	-1.57116	1.34983e-06	4.63068e-05	yes	no	no
IER3IP1	ENSG00000134049	Q9Y5U9	Down	-1.5684	3.31559e-13	4.43889e-11	no	yes	no
SEMA5A	ENSG00000112902	Q13591	Down	-1.56761	2.10341e-06	6.93533e-05	no	no	no
BARD1	ENSG00000138376	Q99728	Down	-1.55657	6.50354e-07	2.43858e-05	no	no	no
TBX3	ENSG00000135111	O15119	Down	-1.53387	2.1289e-17	5.3084e-15	no	no	no
PLXNA2	ENSG00000076356	O75051	Down	-1.51214	1.81084e-14	3.06125e-12	yes	no	no
C18orf54	ENSG00000166845	Q8IYD9	Down	-1.51192	2.1085e-11	2.02694e-09	yes	yes	no
PLOD2	ENSG00000152952	O00469	Down	-1.50494	2.98544e-16	6.6914e-14	no	no	no
PRKG1	ENSG00000185532	Q13976	Down	-1.49713	5.24457e-06	0.000153035	no	no	no
NEDD4L	ENSG00000049759	Q96PU5	Down	-1.49152	2.32983e-34	2.73384e-31	yes	yes	no
VCAN	ENSG00000038427	P13611	Down	-1.49127	5.21849e-11	4.64725e-09	no	no	yes
SERPINB8	ENSG00000166401	P50452	Down	-1.48912	6.52692e-11	5.66083e-09	no	no	no
MDGA1	ENSG00000112139	Q8NFP4	Down	-1.47971	2.34858e-05	0.000553775	yes	no	no
ATP8B1	ENSG00000081923	O43520	Down	-1.47215	4.3129e-18	1.24687e-15	yes	yes	no
KCNAB2	ENSG00000069424	Q13303	Down	-1.46343	3.9902e-14	6.03004e-12	no	no	no
TCF4	ENSG00000196628	P15884	Down	-1.45644	2.51012e-10	2.01092e-08	no	no	no
PTPRB	ENSG00000127329	P23467	Down	-1.4506	7.44176e-10	5.49808e-08	no	no	no
CNKSR2	ENSG00000149970	Q8WXI2	Down	-1.44874	2.18624e-06	7.17289e-05	no	no	no
TIMP3	ENSG00000100234	P35625	Down	-1.4432	1.04583e-08	6.01217e-07	no	no	no
EPG5	ENSG00000152223	Q9HCE0	Down	-1.43847	8.99126e-29	7.17431e-26	no	no	no
KATNAL1	ENSG00000102781	Q9BW62	Down	-1.43327	1.86863e-07	8.05085e-06	no	no	no
MYL12B	ENSG00000118680	O14950	Down	-1.42975	1.6837e-13	2.34871e-11	no	no	no
ZNF100	ENSG00000197020	Q8IYN0	Down	-1.41265	1.05864e-06	3.77101e-05	yes	no	no
BCL2A1	ENSG00000140379	Q16548	Down	-1.41254	2.07172e-09	1.36843e-07	yes	no	no
GS1-358P8.4	ENSG00000260822		Down	-1.41137	2.95588e-05	0.000673873	no	no	no
SPTLC3	ENSG00000172296	Q9NUV7	Down	-1.39141	1.37977e-05	0.000352416	no	no	no
PRICKLE1	ENSG00000139174	Q96MT3	Down	-1.38792	1.82105e-09	1.219e-07	no	no	no
TXNL4A	ENSG00000141759	P83876	Down	-1.38736	5.29129e-11	4.67038e-09	no	no	no
ESM1	ENSG00000164283	Q9NQ30	Down	-1.3748	4.07391e-26	2.80229e-23	yes	yes	yes
SERTAD4	ENSG00000082497		Down	-1.36748	2.83419e-05	0.000649844	no	no	no
MALT1	ENSG00000172175	Q9UDY8	Down	-1.36486	5.1249e-13	6.34978e-11	no	no	no
RPS6KA2	ENSG00000071242	Q15349	Down	-1.362	1.99616e-11	1.95193e-09	no	no	no
PEAR1	ENSG00000187800	Q5VY43	Down	-1.36129	1.82083e-08	9.79026e-07	yes	yes	no
SMCHD1	ENSG00000101596	A6NHR9	Down	-1.35103	6.76532e-22	3.06715e-19	yes	yes	no
RGS4	ENSG00000117152	P49798	Down	-1.34965	1.83868e-14	3.08218e-12	no	no	no
RP11-575F12.3	ENSG00000278266		Down	-1.34656	4.16489e-17	9.77427e-15	no	no	no
WTIP	ENSG00000142279	A6NIX2	Down	-1.3455	1.1672e-06	4.09196e-05	yes	no	no
NCALD	ENSG00000104490	P61601	Down	-1.34542	3.94757e-06	0.000118237	no	no	no
FHOD3	ENSG00000134775	Q2V2M9	Down	-1.34486	3.11657e-19	1.13035e-16	no	no	no
NDC80	ENSG00000080986	O14777	Down	-1.34288	7.40466e-18	2.0234e-15	yes	no	no
FECH	ENSG00000066926	P22830	Down	-1.33509	2.9466e-06	9.32997e-05	no	no	no
PHLPP1	ENSG00000081913	O60346	Down	-1.32984	6.43709e-18	1.78343e-15	no	no	no
LATS2	ENSG00000150457	Q9NRM7	Down	-1.32973	4.27992e-13	5.50812e-11	no	no	no
RNF149	ENSG00000163162	Q8NC42	Down	-1.32718	1.56655e-17	4.00634e-15	yes	yes	no
RBBP8	ENSG00000101773	Q99708	Down	-1.31987	8.62309e-13	1.03002e-10	no	no	no
GALNT1	ENSG00000141429	Q10472	Down	-1.31917	1.22312e-09	8.53102e-08	no	no	no
SS18	ENSG00000141380	Q15532	Down	-1.31446	1.0666e-17	2.79953e-15	no	yes	no
TNFSF9	ENSG00000125657	P41273	Down	-1.31041	3.42095e-06	0.000105998	no	no	no
SLCO1B3	ENSG00000111700	Q9NPD5	Down	-1.30316	4.39277e-09	2.67973e-07	no	no	no
RANGAP1	ENSG00000100401	P46060	Down	-1.29846	1.90173e-17	4.80198e-15	yes	no	no
ME2	ENSG00000082212	P23368	Down	-1.29392	2.21002e-13	3.01955e-11	no	no	no
INHBA	ENSG00000122641	P08476	Down	-1.2887	3.56255e-09	2.22777e-07	no	no	no
ZNF271P	ENSG00000257267		Down	-1.28132	2.74439e-13	3.72416e-11	yes	yes	no
RNF17	ENSG00000132972	Q9BXT8	Down	-1.27025	6.39084e-08	3.02813e-06	no	no	no
THBS1	ENSG00000137801	P07996	Down	-1.26902	1.53079e-14	2.65533e-12	no	no	no
STMN3	ENSG00000197457	Q9NZ72	Down	-1.26901	2.13111e-11	2.03404e-09	no	no	no
HIST1H2AE	ENSG00000277075	P04908	Down	-1.26055	5.03378e-09	3.02451e-07	no	no	no
DYM	ENSG00000141627	Q7RTS9	Down	-1.25994	2.83903e-10	2.2209e-08	no	no	no
SKIL	ENSG00000136603	P12757	Down	-1.25911	3.14083e-17	7.64064e-15	no	no	yes
EVI2A	ENSG00000126860		Down	-1.24891	1.6699e-09	1.14079e-07	no	yes	no
GULP1	ENSG00000144366	Q9UBP9	Down	-1.24859	2.74748e-06	8.76099e-05	no	no	no
RP11-673C5.1	ENSG00000259781		Down	-1.24221	4.52527e-13	5.78106e-11	yes	yes	no
BCL2	ENSG00000171791	P10415	Down	-1.24178	7.10043e-13	8.68953e-11	yes	no	no
SMAD4	ENSG00000141646	Q13485	Down	-1.23631	3.2354e-15	6.45398e-13	no	no	no
THSD1	ENSG00000136114	Q9NS62	Down	-1.22827	2.90483e-07	1.1923e-05	no	no	no
HIST1H2BB	ENSG00000276410	P33778	Down	-1.22218	6.35043e-08	3.02335e-06	no	yes	no
C18orf25	ENSG00000152242	Q96B23	Down	-1.21588	7.93727e-13	9.53812e-11	no	no	no
ELAC1	ENSG00000141642	Q9H777	Down	-1.21222	7.95416e-06	0.00021946	no	no	no
SYT14	ENSG00000143469		Down	-1.20781	7.91622e-12	8.26768e-10	no	no	no
WASF3	ENSG00000132970	Q9UPY6	Down	-1.20005	8.57096e-10	6.21722e-08	no	no	no
C1GALT1	ENSG00000106392	Q9NS00	Down	-1.19909	2.53274e-08	1.31571e-06	no	no	no
TPGS2	ENSG00000134779	Q68CL5	Down	-1.19584	3.84741e-14	5.85863e-12	no	no	no
FILIP1L	ENSG00000168386	Q4L180	Down	-1.19556	4.29338e-05	0.000920908	no	no	no
ARHGEF28	ENSG00000214944	Q8N1W1	Down	-1.1924	3.62668e-19	1.26921e-16	yes	yes	yes
LPCAT2	ENSG00000087253	Q7L5N7	Down	-1.18737	2.11468e-05	0.000507015	no	no	no
YES1	ENSG00000176105	P07947	Down	-1.18417	4.42073e-11	4.0267e-09	no	yes	no
MEX3C	ENSG00000176624	Q5U5Q3	Down	-1.18243	3.4228e-11	3.20554e-09	no	no	no
LPIN2	ENSG00000101577	Q92539	Down	-1.17415	4.44445e-09	2.70298e-07	no	no	no
LTBP2	ENSG00000119681	Q14767	Down	-1.17303	1.65439e-12	1.92992e-10	yes	yes	no
EP300	ENSG00000100393	Q09472	Down	-1.1718	1.80712e-10	1.4774e-08	yes	no	no
RAB12	ENSG00000206418		Down	-1.17176	1.02347e-10	8.65095e-09	no	no	no
TRAPPC8	ENSG00000153339	Q9Y2L5	Down	-1.16746	2.34118e-14	3.85966e-12	no	no	no
ARHGDIB	ENSG00000111348	P52566	Down	-1.16745	1.59796e-08	8.78127e-07	yes	yes	no
S1PR1	ENSG00000170989	P21453	Down	-1.16738	3.2006e-05	0.000720604	no	yes	no
EPHA4	ENSG00000116106	P54764	Down	-1.16665	1.76413e-06	5.92439e-05	no	no	no
CHST2	ENSG00000175040	Q9Y4C5	Down	-1.16056	6.8195e-10	5.07594e-08	yes	no	no
SMAD7	ENSG00000101665	O15105	Down	-1.16053	1.60302e-05	0.000399713	no	no	no
CDH2	ENSG00000170558	P19022	Down	-1.15566	8.46175e-14	1.22315e-11	no	no	no
RIN2	ENSG00000132669	Q8WYP3	Down	-1.15453	3.18826e-19	1.1357e-16	no	no	no
NARS	ENSG00000134440	O43776	Down	-1.1543	4.60412e-22	2.13588e-19	yes	no	no
CENPU	ENSG00000151725	Q71F23	Down	-1.15389	3.6773e-13	4.82217e-11	yes	yes	no
LINC00472	ENSG00000233237		Down	-1.1443	1.61755e-05	0.000402832	no	yes	no
SLC38A1	ENSG00000111371	Q9H2H9	Down	-1.14033	4.07242e-16	9.0263e-14	no	no	no
NCAM1	ENSG00000149294	P13591	Down	-1.1378	1.03877e-17	2.76286e-15	no	no	no
ZNF521	ENSG00000198795	Q96K83	Down	-1.13524	1.65506e-07	7.20856e-06	no	no	no
B4GALT6	ENSG00000118276	Q9UBX8	Down	-1.13389	6.25365e-08	2.99875e-06	no	no	no
RCN3	ENSG00000142552	Q96D15	Down	-1.13362	5.52947e-07	2.10469e-05	no	no	no
STARD13	ENSG00000133121	Q9Y3M8	Down	-1.12916	3.81337e-09	2.36239e-07	yes	no	no
USP14	ENSG00000101557	P54578	Down	-1.11886	3.17434e-11	2.98687e-09	no	no	no
SH2D4A	ENSG00000104611		Down	-1.1178	1.65047e-05	0.00040848	no	no	no
HMGCS1	ENSG00000112972	Q01581	Down	-1.11671	1.67963e-20	6.70105e-18	yes	yes	no
NFIA	ENSG00000162599	Q12857	Down	-1.11651	4.41347e-08	2.19005e-06	no	no	no
HIST1H4J	ENSG00000197238		Down	-1.1094	1.2058e-11	1.20267e-09	no	yes	no
HIST2H2AA4	ENSG00000272196	Q6FI13	Down	-1.10641	2.09452e-07	8.87079e-06	no	no	no
TIMM21	ENSG00000075336	Q9BVV7	Down	-1.10424	3.75434e-09	2.34036e-07	no	no	no
CTD-2207P18.2	ENSG00000258976		Down	-1.1031	1.93815e-05	0.000470342	yes	no	no
SLC39A6	ENSG00000141424	Q13433	Down	-1.09934	8.46543e-07	3.09283e-05	no	no	no
ANLN	ENSG00000011426	Q9NQW6	Down	-1.09586	1.17155e-18	3.83115e-16	yes	no	no
HJURP	ENSG00000123485	Q8NCD3	Down	-1.09543	1.77069e-12	2.04172e-10	yes	no	no
TSHZ1	ENSG00000179981	Q6ZSZ6	Down	-1.08794	1.09983e-08	6.28635e-07	no	no	no
RND3	ENSG00000115963	P61587	Down	-1.08789	3.52526e-14	5.45131e-12	no	no	no
BNC1	ENSG00000169594	Q01954	Down	-1.08455	4.06488e-09	2.49496e-07	no	no	no
CTDP1	ENSG00000060069	Q9Y5B0	Down	-1.07591	2.22564e-08	1.16834e-06	no	no	no
BRCA2	ENSG00000139618	P51587	Down	-1.07129	9.48332e-10	6.82936e-08	yes	no	no
COL4A1	ENSG00000187498	P02462	Down	-1.06933	5.72034e-12	6.06964e-10	no	yes	yes
CXXC1	ENSG00000154832	Q9P0U4	Down	-1.06887	2.05603e-11	1.99095e-09	yes	no	no
MVD	ENSG00000167508	P53602	Down	-1.06858	5.08698e-12	5.48514e-10	yes	yes	no
C18orf21	ENSG00000141428		Down	-1.06425	3.69306e-05	0.000814025	no	yes	no
HIST1H2BG	ENSG00000273802	P62807	Down	-1.06332	1.7435e-09	1.17167e-07	yes	no	no
NT5C3A	ENSG00000122643	Q9H0P0	Down	-1.06308	1.59005e-05	0.000397473	no	yes	no
OSBP2	ENSG00000184792	Q969R2	Down	-1.0629	2.22456e-05	0.000527026	yes	no	no
CCBE1	ENSG00000183287	Q6UXH8	Down	-1.06007	2.87443e-08	1.47781e-06	no	no	no
MAFF	ENSG00000185022	Q9ULX9	Down	-1.05937	1.73718e-09	1.17167e-07	no	no	no
TXNL1	ENSG00000091164	O43396	Down	-1.05891	3.93841e-07	1.5619e-05	no	yes	no
GRB10	ENSG00000106070	Q13322	Down	-1.05701	7.3612e-11	6.35677e-09	no	no	no
IMPACT	ENSG00000154059	Q9P2X3	Down	-1.05566	3.7826e-06	0.000114153	no	no	no
HMGB1	ENSG00000189403	P09429	Down	-1.05378	4.7662e-17	1.10554e-14	yes	yes	no
H2BFS	ENSG00000234289	P57053	Down	-1.05141	1.22213e-09	8.53102e-08	yes	yes	no
TM4SF1	ENSG00000169908	P30408	Down	-1.05087	1.18001e-11	1.18286e-09	yes	yes	no
WDR12	ENSG00000138442	Q9GZL7	Down	-1.05037	5.42297e-12	5.78489e-10	yes	yes	no
THOC1	ENSG00000079134	Q96FV9	Down	-1.04852	1.72373e-07	7.49129e-06	yes	yes	no
HIST1H2BK	ENSG00000197903	O60814	Down	-1.04616	4.13009e-11	3.78099e-09	yes	yes	no
HDAC9	ENSG00000048052	Q9UKV0	Down	-1.03448	2.86768e-09	1.83348e-07	yes	no	no
KCNC4	ENSG00000116396	Q03721	Down	-1.02948	2.03715e-05	0.000492569	no	no	no
ZC3H7B	ENSG00000100403	Q9UGR2	Down	-1.02823	4.13992e-12	4.57393e-10	yes	no	no
ESCO2	ENSG00000171320	Q56NI9	Down	-1.02432	5.19067e-06	0.00015227	yes	yes	no
NPAS2	ENSG00000170485	Q99743	Down	-1.02402	2.37617e-07	9.88252e-06	yes	yes	no
FAM20C	ENSG00000177706	Q8IXL6	Down	-1.02269	8.03148e-14	1.16943e-11	no	no	no
RPRD1A	ENSG00000141425	Q96P16	Down	-1.01745	3.189e-14	4.96985e-12	no	yes	no
RNF138	ENSG00000134758	Q8WVD3	Down	-1.01128	3.81758e-07	1.52002e-05	no	no	no
RPL17	ENSG00000265681	P18621	Down	-1.01066	1.81946e-08	9.79026e-07	no	no	no
SH3BP4	ENSG00000130147	Q9P0V3	Down	-1.0057	1.12443e-10	9.46422e-09	no	no	no
NEMP2	ENSG00000189362		Down	-1.00186	4.20461e-05	0.000909692	no	no	no
SUSD5	ENSG00000173705	O60279	Down	-0.999943	3.9177e-05	0.000855036	no	no	no
RGPD5	ENSG00000015568	Q99666	Down	-0.999734	9.97517e-06	0.000267093	no	no	no
HIST1H2AB	ENSG00000278463	P04908	Down	-0.999213	1.50978e-08	8.36584e-07	no	no	no
HIST1H3B	ENSG00000274267		Down	-0.998451	4.36429e-08	2.17104e-06	no	no	no
FRMD6	ENSG00000139926	Q96NE9	Down	-0.996887	1.04982e-09	7.45261e-08	no	yes	no
MZT2A	ENSG00000173272		Down	-0.993432	1.23645e-07	5.56765e-06	yes	yes	no
SKA1	ENSG00000154839	Q96BD8	Down	-0.993103	3.36993e-10	2.61569e-08	yes	yes	no
CTIF	ENSG00000134030	O43310	Down	-0.990847	8.8844e-08	4.13114e-06	yes	no	no
SOCS6	ENSG00000170677	O14544	Down	-0.987589	9.5357e-08	4.4032e-06	no	no	no
RBFA	ENSG00000101546	Q8N0V3	Down	-0.98751	1.13777e-08	6.48462e-07	yes	no	no
CEP170	ENSG00000143702		Down	-0.985515	3.88369e-21	1.614e-18	yes	yes	yes
ZADH2	ENSG00000180011	Q8N4Q0	Down	-0.984987	1.92007e-09	1.27672e-07	no	no	no
HIST1H2BD	ENSG00000158373	P58876	Down	-0.983622	5.24608e-11	4.65106e-09	yes	no	no
HIST2H2AA3	ENSG00000203812	Q6FI13	Down	-0.98237	9.82658e-09	5.69962e-07	yes	no	no
ATP5A1	ENSG00000152234	P25705	Down	-0.981656	4.18947e-08	2.09979e-06	no	no	no
HIST1H2BJ	ENSG00000124635	P06899	Down	-0.978688	7.16883e-09	4.25606e-07	yes	no	no
PMAIP1	ENSG00000141682	Q13794	Down	-0.977862	1.25734e-07	5.64898e-06	no	no	no
ARHGAP29	ENSG00000137962	Q52LW3	Down	-0.977859	2.22191e-20	8.5236e-18	no	yes	no
LINC00704	ENSG00000231298		Down	-0.975081	1.27453e-05	0.000328904	yes	no	no
PLXNA4	ENSG00000221866	Q9HCM2	Down	-0.974725	6.4427e-15	1.22399e-12	no	no	no
BUB1	ENSG00000169679	O43683	Down	-0.966732	8.04133e-10	5.89737e-08	yes	no	no
UAP1	ENSG00000117143	Q16222	Down	-0.956904	6.16889e-12	6.51095e-10	no	yes	no
NRIP1	ENSG00000180530	P48552	Down	-0.956572	8.06536e-08	3.78559e-06	no	no	no
HIST1H3C	ENSG00000278272		Down	-0.953008	5.78629e-08	2.81524e-06	no	no	no
MYL12A	ENSG00000101608	P19105	Down	-0.9523	1.23043e-11	1.22113e-09	no	no	no
SEPTIN7	ENSG00000122545	Q16181	Down	-0.95114	3.4743e-08	1.7558e-06	no	yes	no
AOX1	ENSG00000138356	Q06278	Down	-0.948682	1.50203e-06	5.10436e-05	no	no	no
L3MBTL2	ENSG00000100395	Q969R5	Down	-0.946162	8.51559e-07	3.10547e-05	no	no	no
ELP2	ENSG00000134759	Q6IA86	Down	-0.94483	4.73035e-12	5.15634e-10	no	no	no
TSN	ENSG00000211460	Q15631	Down	-0.944769	1.28622e-06	4.45442e-05	no	no	no
HIST2H2BE	ENSG00000184678	Q16778	Down	-0.944068	2.02402e-10	1.64796e-08	yes	yes	no
NUDT15	ENSG00000136159	Q9NV35	Down	-0.943735	1.41433e-07	6.31165e-06	no	yes	no
SPHK1	ENSG00000176170	Q9NYA1	Down	-0.941877	1.32173e-08	7.49031e-07	no	no	no
SSFA2	ENSG00000138434		Down	-0.939157	3.97805e-10	3.05208e-08	yes	no	no
MB21D2	ENSG00000180611		Down	-0.938831	2.37202e-06	7.69384e-05	no	yes	no
KLHL23	ENSG00000213160		Down	-0.937404	8.01827e-06	0.000220923	no	no	no
SACS	ENSG00000151835	Q9NZJ4	Down	-0.936229	8.96366e-16	1.94355e-13	yes	no	no
ENOSF1	ENSG00000132199	Q7L5Y1	Down	-0.935308	2.07736e-07	8.87079e-06	yes	no	yes
OSBPL6	ENSG00000079156	Q9BZF3	Down	-0.93229	5.25021e-07	2.00251e-05	no	no	no
COPS8	ENSG00000198612	Q99627	Down	-0.931429	4.02302e-07	1.58913e-05	no	no	no
PIK3C3	ENSG00000078142	Q8NEB9	Down	-0.929919	2.86496e-09	1.83348e-07	no	no	no
SMAD2	ENSG00000175387	Q15796	Down	-0.928525	4.24311e-08	2.12134e-06	no	no	no
HIST2H3A	ENSG00000203811	Q71DI3	Down	-0.925868	6.11206e-08	2.93791e-06	no	no	no
HIST2H3C	ENSG00000203852	Q71DI3	Down	-0.925868	6.11206e-08	2.93791e-06	no	no	no
SPATS2L	ENSG00000196141		Down	-0.925557	3.80127e-09	2.36224e-07	no	yes	no
HIST1H2BC	ENSG00000180596	P62807	Down	-0.923509	5.5445e-08	2.7042e-06	no	no	no
TAF4B	ENSG00000141384	Q92750	Down	-0.920454	7.44077e-06	0.000207592	no	no	no
ZEB2	ENSG00000169554	O60315	Down	-0.919871	4.96742e-09	2.99366e-07	no	no	no
AC013461.1	ENSG00000091436	Q9NYL2	Down	-0.919695	2.52217e-10	2.01249e-08	no	no	no
RNF219	ENSG00000152193	Q5W0B1	Down	-0.918229	2.52884e-06	8.16268e-05	no	yes	no
MBD1	ENSG00000141644	Q9UIS9	Down	-0.91552	5.82699e-15	1.11766e-12	yes	no	no
TTC21B	ENSG00000123607	Q7Z4L5	Down	-0.915244	4.6203e-07	1.78616e-05	no	yes	no
WWC3	ENSG00000047644	Q9ULE0	Down	-0.914362	3.01053e-05	0.00068321	no	no	no
TTLL4	ENSG00000135912	Q14679	Down	-0.910763	9.08788e-09	5.31627e-07	yes	no	no
RASA2	ENSG00000155903	Q15283	Down	-0.905946	1.6158e-09	1.11144e-07	no	no	no
HIST1H2AG	ENSG00000196787	P0C0S8	Down	-0.905717	1.80872e-08	9.78299e-07	no	no	no
GALNT4	ENSG00000257594	Q8N4A0	Down	-0.905433	1.01e-06	3.61713e-05	no	no	no
FAM101B	ENSG00000183688	Q8N5W9	Down	-0.905266	3.15715e-08	1.60251e-06	no	no	no
NUPL2	ENSG00000136243	O15504	Down	-0.904736	4.25855e-05	0.000918374	no	no	no
HMMR	ENSG00000072571	O75330	Down	-0.903949	1.99386e-06	6.59593e-05	no	yes	no
CAMK2N1	ENSG00000162545	Q7Z7J9	Down	-0.903631	1.76722e-06	5.92481e-05	no	no	no
RBMS1	ENSG00000153250	P29558	Down	-0.903219	1.79322e-07	7.75948e-06	no	no	no
ZNF24	ENSG00000172466	P17028	Down	-0.902563	1.47214e-09	1.01613e-07	no	no	no
DPYSL3	ENSG00000113657	Q14195	Down	-0.898459	2.29804e-07	9.63053e-06	no	no	no
EGFR	ENSG00000146648	P00533	Down	-0.898088	6.74826e-15	1.25808e-12	no	no	no
KPNA3	ENSG00000102753	O00505	Down	-0.895138	4.99388e-07	1.91942e-05	no	no	no
ABI2	ENSG00000138443	Q9NYB9	Down	-0.893273	2.29463e-09	1.50349e-07	no	no	no
VPS4B	ENSG00000119541	O75351	Down	-0.892896	3.47675e-08	1.7558e-06	no	no	no
MAP4K4	ENSG00000071054	O95819	Down	-0.890113	1.64462e-23	8.41201e-21	yes	no	no
FKBP1A	ENSG00000088832	P62942	Down	-0.889136	3.88486e-11	3.58774e-09	no	no	no
TNS3	ENSG00000136205	Q68CZ2	Down	-0.888095	3.49094e-12	3.90916e-10	no	no	no
R3HDM1	ENSG00000048991		Down	-0.884141	1.49477e-07	6.61145e-06	no	no	no
HIST1H4B	ENSG00000278705		Down	-0.884027	9.27702e-06	0.00025178	no	no	no
SH3TC2	ENSG00000169247	Q8TF17	Down	-0.879841	3.46705e-07	1.39437e-05	yes	no	no
BZW2	ENSG00000136261	Q9Y6E2	Down	-0.879064	4.63702e-05	0.000985083	no	no	no
OTUD3	ENSG00000169914	Q5T2D3	Down	-0.87763	1.34095e-05	0.000343934	yes	no	no
ESF1	ENSG00000089048	Q9H501	Down	-0.875747	5.9473e-06	0.000170455	yes	yes	no
IL1B	ENSG00000125538	P01584	Down	-0.875102	4.88978e-13	6.14898e-11	no	no	no
SAP130	ENSG00000136715	Q9H0E3	Down	-0.873969	6.78882e-06	0.000191818	no	no	no
UBE2Q2	ENSG00000140367	Q8WVN8	Down	-0.871719	1.73295e-05	0.000426777	no	no	no
MRPL32	ENSG00000106591	Q9BYC8	Down	-0.869285	5.98924e-06	0.000171411	no	yes	no
SLC4A3	ENSG00000114923	P48751	Down	-0.865523	1.11911e-05	0.000294511	yes	no	no
MYO1B	ENSG00000128641	O43795	Down	-0.863269	1.40667e-08	7.86003e-07	no	no	no
DOCK9	ENSG00000088387	Q9BZ29	Down	-0.861504	3.05725e-09	1.94769e-07	yes	no	no
KDSR	ENSG00000119537	Q06136	Down	-0.861252	9.48944e-07	3.41073e-05	no	no	no
LMO7	ENSG00000136153	Q8WWI1	Down	-0.855564	1.43968e-09	9.97177e-08	no	yes	no
CKAP2	ENSG00000136108	Q8WWK9	Down	-0.855397	4.06519e-10	3.10699e-08	no	yes	no
TMX3	ENSG00000166479	Q96JJ7	Down	-0.854853	1.42537e-07	6.34673e-06	no	no	no
ARPC2	ENSG00000163466	O15144	Down	-0.843512	1.26095e-08	7.16622e-07	no	no	no
HIST1H2BM	ENSG00000273703	Q99879	Down	-0.837378	1.71256e-05	0.000422276	yes	yes	no
NT5DC3	ENSG00000111696		Down	-0.834351	1.08765e-08	6.23461e-07	yes	yes	no
RB1	ENSG00000139687	P06400	Down	-0.832934	8.67833e-07	3.15329e-05	no	no	no
USP12	ENSG00000152484	O75317	Down	-0.829317	1.09884e-06	3.89575e-05	no	no	no
CNDP2	ENSG00000133313	Q96KP4	Down	-0.828179	1.59635e-05	0.000398549	yes	no	no
SNRPB2	ENSG00000125870	P08579	Down	-0.823755	5.11352e-06	0.000150227	no	yes	no
PREX1	ENSG00000124126	Q8TCU6	Down	-0.821223	1.79568e-08	9.76027e-07	yes	no	no
EMP1	ENSG00000134531	P54849	Down	-0.821006	1.03864e-11	1.0625e-09	yes	no	no
LRRFIP1	ENSG00000124831	Q32MZ4	Down	-0.818456	5.41373e-12	5.78489e-10	no	yes	no
ITGA6	ENSG00000091409	P23229	Down	-0.818089	3.53217e-08	1.77929e-06	yes	yes	no
DPYSL2	ENSG00000092964	Q16555	Down	-0.816804	2.13495e-07	9.0229e-06	no	no	no
KRT81	ENSG00000205426	Q14533	Down	-0.81502	2.47787e-05	0.000580148	no	no	no
PAQR3	ENSG00000163291	Q6TCH7	Down	-0.81413	1.65574e-06	5.60759e-05	no	no	no
VOPP1	ENSG00000154978		Down	-0.812108	2.84963e-05	0.000652417	no	no	no
H2AFV	ENSG00000105968	Q71UI9	Down	-0.810815	4.72242e-06	0.000140183	no	no	no
NIF3L1	ENSG00000196290	Q9GZT8	Down	-0.810769	3.47307e-06	0.000107246	yes	no	no
SH3BP5	ENSG00000131370	O60239	Down	-0.810731	2.25417e-07	9.50659e-06	yes	yes	no
DGKH	ENSG00000102780	Q86XP1	Down	-0.810242	5.809e-07	2.18226e-05	no	no	no
ETS2	ENSG00000157557	P15036	Down	-0.810051	5.80588e-06	0.000167606	yes	no	no
PGF	ENSG00000119630	P49763	Down	-0.805599	4.34159e-07	1.68823e-05	no	no	no
PTPRM	ENSG00000173482	P28827	Down	-0.805566	8.84581e-07	3.2083e-05	no	no	no
SNHG15	ENSG00000232956		Down	-0.80545	2.79288e-05	0.00064333	no	no	no
DIAPH3	ENSG00000139734	Q9NSV4	Down	-0.804165	6.15957e-10	4.61922e-08	no	yes	no
ACAT2	ENSG00000120437	Q9BWD1	Down	-0.802115	4.32973e-05	0.000926711	yes	yes	no
EFNB2	ENSG00000125266	P52799	Down	-0.799665	1.60764e-07	7.01731e-06	no	no	no
TMC7	ENSG00000170537	Q7Z402	Down	-0.798606	5.34068e-08	2.61117e-06	yes	no	no
ETS1	ENSG00000134954	P14921	Down	-0.797827	8.92034e-09	5.23362e-07	no	no	no
RP11-111K18.1	ENSG00000256646		Down	-0.797318	3.63323e-05	0.000803501	no	yes	no
TRIM13	ENSG00000204977	O60858	Down	-0.788307	6.76541e-06	0.000191427	no	no	no
FAM126A	ENSG00000122591	Q9BYI3	Down	-0.784697	5.4203e-10	4.08015e-08	no	no	no
SLC6A15	ENSG00000072041	Q9H2J7	Down	-0.779497	4.54347e-05	0.000968302	no	no	no
CIT	ENSG00000122966	O14578	Down	-0.774552	2.9713e-08	1.52369e-06	yes	no	no
ABTB1	ENSG00000114626	Q969K4	Down	-0.768332	3.42845e-06	0.000106032	yes	no	no
RIF1	ENSG00000080345	Q5UIP0	Down	-0.766853	1.26741e-10	1.05343e-08	no	yes	no
CENPE	ENSG00000138778	Q02224	Down	-0.766552	1.16056e-09	8.15169e-08	yes	yes	no
ITGA4	ENSG00000115232	P13612	Down	-0.762434	1.39252e-05	0.00035431	no	no	no
COL4A2	ENSG00000134871	P08572	Down	-0.76178	5.76063e-06	0.000166541	no	yes	no
DTYMK	ENSG00000168393	P23919	Down	-0.761168	2.59664e-05	0.000605423	yes	no	no
TYMS	ENSG00000176890	P04818	Down	-0.76102	1.44638e-06	4.93204e-05	no	no	no
CEP55	ENSG00000138180	Q53EZ4	Down	-0.760188	2.85195e-05	0.000652417	yes	yes	no
RHNO1	ENSG00000171792	Q9BSD3	Down	-0.759335	3.71264e-05	0.000816536	yes	no	no
ADNP2	ENSG00000101544	Q6IQ32	Down	-0.754844	2.55251e-08	1.32253e-06	no	no	no
CKAP2L	ENSG00000169607		Down	-0.754424	1.09951e-06	3.89575e-05	yes	no	no
NUF2	ENSG00000143228	Q9BZD4	Down	-0.754313	4.89404e-06	0.000144632	no	yes	no
WDFY1	ENSG00000085449	Q8IWB7	Down	-0.753793	2.5352e-07	1.04704e-05	no	yes	no
CBX3	ENSG00000122565	Q13185	Down	-0.752483	2.30489e-09	1.50349e-07	no	yes	no
RANBP2	ENSG00000153201	P49792	Down	-0.752434	2.18277e-12	2.48811e-10	no	yes	no
UBE2C	ENSG00000175063	O00762	Down	-0.75177	1.86998e-06	6.21868e-05	yes	yes	no
USP37	ENSG00000135913	Q86T82	Down	-0.751003	3.33755e-05	0.000745548	yes	no	no
ADAM19	ENSG00000135074	Q9H013	Down	-0.747725	6.20562e-09	3.69522e-07	no	no	no
MAD1L1	ENSG00000002822	Q9Y6D9	Down	-0.74735	5.61035e-07	2.12363e-05	no	no	no
PTMA	ENSG00000187514	P06454	Down	-0.745245	1.74385e-07	7.56224e-06	yes	yes	no
NRP2	ENSG00000118257	O60462	Down	-0.744963	4.55535e-09	2.76201e-07	no	no	no
TAGLN2	ENSG00000158710	P37802	Down	-0.744775	2.31109e-05	0.000545582	no	no	no
CSNK2A1	ENSG00000101266	P68400	Down	-0.740746	7.74814e-06	0.000214965	no	no	no
RAB27B	ENSG00000041353	O00194	Down	-0.739975	2.41935e-06	7.83459e-05	yes	no	no
MOK	ENSG00000080823	Q9UQ07	Down	-0.737711	1.58096e-05	0.000395696	no	no	no
RIOK3	ENSG00000101782	O14730	Down	-0.736797	1.01685e-06	3.63513e-05	no	no	no
LRRC8C	ENSG00000171488	Q8TDW0	Down	-0.735258	2.38785e-05	0.00056237	no	no	no
RGMB	ENSG00000174136	Q6NW40	Down	-0.734792	1.01548e-07	4.67827e-06	no	no	no
DNER	ENSG00000187957	Q8NFT8	Down	-0.733715	6.9122e-06	0.000194752	no	no	no
ATF2	ENSG00000115966	P15336	Down	-0.73093	1.09222e-06	3.8837e-05	no	no	no
FLOT1	ENSG00000137312	O75955	Down	-0.728673	4.22843e-07	1.65715e-05	no	no	no
COA1	ENSG00000106603	Q9GZY4	Down	-0.727145	1.49686e-08	8.31738e-07	no	no	no
ZSWIM6	ENSG00000130449	Q9HCJ5	Down	-0.726972	2.13528e-08	1.12983e-06	no	no	no
ACTR3	ENSG00000115091	P61158	Down	-0.725558	4.61639e-05	0.000981746	no	yes	no
CBX6	ENSG00000183741	O95503	Down	-0.724475	2.52204e-09	1.62814e-07	no	no	no
ABL2	ENSG00000143322	P42684	Down	-0.723546	4.9267e-11	4.42692e-09	yes	no	no
SDCCAG8	ENSG00000054282	Q86SQ7	Down	-0.721154	3.54285e-05	0.000785253	yes	yes	no
PPIA	ENSG00000196262	P62937	Down	-0.720109	4.26555e-05	0.00091889	no	no	no
RAB3GAP1	ENSG00000115839	Q15042	Down	-0.71956	1.31557e-07	5.88408e-06	no	no	no
IQGAP3	ENSG00000183856	Q86VI3	Down	-0.718631	1.75675e-08	9.601e-07	yes	no	no
MARCHF7	ENSG00000136536	Q9H992	Down	-0.716929	7.94017e-10	5.84467e-08	no	no	no
DLC1	ENSG00000164741	Q96QB1	Down	-0.716341	5.99721e-08	2.9075e-06	no	no	no
ENTPD6	ENSG00000197586	O75354	Down	-0.715378	8.61264e-09	5.06799e-07	yes	no	no
HAT1	ENSG00000128708	O14929	Down	-0.713853	2.13544e-05	0.000510765	no	yes	no
IVNS1ABP	ENSG00000116679	Q9Y6Y0	Down	-0.712972	1.40676e-06	4.80515e-05	yes	yes	no
SIRPA	ENSG00000198053	P78324	Down	-0.712402	1.38632e-05	0.000353184	no	no	no
GTF2F2	ENSG00000188342	P13984	Down	-0.711416	8.54853e-08	3.99358e-06	no	yes	no
SNX5	ENSG00000089006	Q9Y5X3	Down	-0.710456	7.40649e-11	6.3683e-09	yes	no	no
HIST1H3H	ENSG00000278828		Down	-0.708026	2.10751e-05	0.000505904	no	no	no
RAI14	ENSG00000039560	Q9P0K7	Down	-0.703337	1.73625e-08	9.51504e-07	no	no	no
ZNF473	ENSG00000142528	Q8WTR7	Down	-0.70206	3.50356e-05	0.000778274	yes	no	no
DOCK10	ENSG00000135905	Q96BY6	Down	-0.70116	5.21012e-06	0.000152392	no	no	no
INPP5F	ENSG00000198825	Q9Y2H2	Down	-0.699926	1.93754e-05	0.000470342	no	yes	no
TFRC	ENSG00000072274	P02786	Down	-0.699473	1.64967e-05	0.00040848	yes	yes	no
TLK1	ENSG00000198586	Q9UKI8	Down	-0.69828	4.40619e-07	1.71001e-05	no	no	no
DYNC1I2	ENSG00000077380	Q13409	Down	-0.69747	1.34034e-08	7.55283e-07	no	no	no
NCKAP1	ENSG00000061676	Q9Y2A7	Down	-0.696782	4.08729e-05	0.00088913	no	no	no
GNA12	ENSG00000146535	Q03113	Down	-0.696174	1.67531e-06	5.66426e-05	no	no	no
PDLIM5	ENSG00000163110	Q96HC4	Down	-0.695933	2.2539e-05	0.000533344	no	no	no
COL5A1	ENSG00000130635	P20908	Down	-0.695208	3.74459e-05	0.000822655	yes	yes	no
TTL	ENSG00000114999	Q8NG68	Down	-0.69473	1.57536e-05	0.00039479	no	no	no
PPIG	ENSG00000138398	Q13427	Down	-0.694201	1.03422e-05	0.000275671	no	yes	no
TJP1	ENSG00000104067	Q07157	Down	-0.694162	5.16128e-07	1.97236e-05	no	no	no
MIS18BP1	ENSG00000129534	Q6P0N0	Down	-0.692759	1.55403e-07	6.81313e-06	yes	yes	no
EPB41L2	ENSG00000079819	O43491	Down	-0.692727	8.37754e-06	0.00022987	no	no	no
HIST1H1C	ENSG00000187837	P16403	Down	-0.692301	2.05416e-05	0.000495481	no	no	no
AMIGO2	ENSG00000139211	Q86SJ2	Down	-0.690014	4.98428e-06	0.000146863	no	no	no
NAV3	ENSG00000067798	Q8IVL0	Down	-0.689652	2.64662e-05	0.000613892	yes	yes	no
CLK1	ENSG00000013441	P49759	Down	-0.686817	3.00581e-05	0.000682915	no	yes	no
CYCS	ENSG00000172115	P99999	Down	-0.686726	5.92982e-06	0.000170199	no	no	no
PFKFB3	ENSG00000170525	Q16875	Down	-0.6858	1.16593e-05	0.000304423	no	no	no
LINC01029	ENSG00000265843		Down	-0.681063	2.30633e-09	1.50349e-07	no	no	no
SEPTIN10	ENSG00000186522	Q9P0V9	Down	-0.67228	6.73126e-06	0.000190732	no	no	no
ZC3H15	ENSG00000065548	Q8WU90	Down	-0.670959	1.2706e-06	4.41568e-05	no	no	no
MOCOS	ENSG00000075643	Q96EN8	Down	-0.670271	1.45942e-05	0.000369917	no	no	no
MCM8	ENSG00000125885	Q9UJA3	Down	-0.669935	2.04921e-07	8.7909e-06	yes	yes	no
ARL5A	ENSG00000162980	Q9Y689	Down	-0.66907	8.04442e-07	2.9607e-05	no	yes	no
EPAS1	ENSG00000116016	Q99814	Down	-0.668152	3.50456e-06	0.000107884	no	no	no
LRCH1	ENSG00000136141	Q9Y2L9	Down	-0.666368	3.47675e-05	0.00077318	no	no	no
STK17A	ENSG00000164543	Q9UEE5	Down	-0.664975	3.15485e-06	9.92632e-05	no	no	no
UBE2S	ENSG00000108106	Q16763	Down	-0.663306	2.65283e-06	8.50783e-05	yes	no	no
SMPD4	ENSG00000136699	Q9NXE4	Down	-0.662617	2.92944e-07	1.19259e-05	yes	no	no
EIF5	ENSG00000100664	P55010	Down	-0.658265	2.86663e-05	0.000655024	no	no	no
SLC7A1	ENSG00000139514	P30825	Down	-0.656865	5.31236e-06	0.000154477	no	no	no
COL6A3	ENSG00000163359	P12111	Down	-0.653907	9.09905e-06	0.000247286	no	no	no
FMNL2	ENSG00000157827	Q96PY5	Down	-0.653472	3.26993e-09	2.05768e-07	yes	yes	no
NFE2L3	ENSG00000050344	Q9Y4A8	Down	-0.65309	1.78996e-05	0.00043919	no	no	no
IPO5	ENSG00000065150	O00410	Down	-0.651915	1.37064e-05	0.000350533	no	no	no
UACA	ENSG00000137831	Q9BZF9	Down	-0.649168	3.39575e-07	1.36845e-05	no	yes	no
CTGF	ENSG00000118523	P29279	Down	-0.648954	3.12336e-07	1.26379e-05	no	yes	no
HIST1H1E	ENSG00000168298	P10412	Down	-0.647342	1.87047e-06	6.21868e-05	yes	yes	no
MYO5B	ENSG00000167306	Q9ULV0	Down	-0.644372	2.30979e-05	0.000545582	no	no	no
NUP88	ENSG00000108559	Q99567	Down	-0.642491	1.8053e-05	0.000442409	yes	yes	no
SEPTIN2	ENSG00000168385	Q15019	Down	-0.64244	3.08608e-09	1.95432e-07	no	no	no
SMC4	ENSG00000113810	Q9NTJ3	Down	-0.641859	1.6306e-05	0.000405072	yes	yes	no
SMC2	ENSG00000136824	O95347	Down	-0.639027	1.79547e-08	9.76027e-07	yes	yes	no
SPG20	ENSG00000133104	Q8N0X7	Down	-0.637602	3.81489e-06	0.000114954	no	no	no
RASA3	ENSG00000185989	Q14644	Down	-0.634513	5.72496e-07	2.15882e-05	no	no	no
FEM1C	ENSG00000145780	Q96JP0	Down	-0.633628	3.20535e-06	0.000100535	no	yes	no
SP3	ENSG00000172845	Q02447	Down	-0.632281	2.46013e-05	0.000576671	no	no	no
C1orf112	ENSG00000000460		Down	-0.630383	4.27244e-05	0.000919136	no	no	no
TBC1D2	ENSG00000095383	Q9BYX2	Down	-0.627381	8.28533e-07	3.03816e-05	no	no	no
TNIP1	ENSG00000145901	Q15025	Down	-0.625666	6.61205e-07	2.46999e-05	yes	no	no
ZC3H13	ENSG00000123200	Q5T200	Down	-0.623856	1.11491e-07	5.06574e-06	no	yes	no
GABPB1	ENSG00000104064	Q06547	Down	-0.622294	1.56287e-05	0.000392152	no	no	no
SGK1	ENSG00000118515	O00141	Down	-0.622088	9.18554e-07	3.30746e-05	no	no	no
WDFY2	ENSG00000139668	Q96P53	Down	-0.620261	7.37245e-06	0.000206263	no	no	no
PIK3CA	ENSG00000121879	P42336	Down	-0.613453	1.78102e-05	0.000437534	no	yes	no
CCT6A	ENSG00000146731	P40227	Down	-0.612469	7.85515e-08	3.69563e-06	no	no	no
KIF23	ENSG00000137807	Q02241	Down	-0.607261	9.54962e-06	0.000257427	no	yes	no
PPP2R3A	ENSG00000073711	Q06190	Down	-0.607201	1.7603e-05	0.000432978	yes	no	no
ZEB1	ENSG00000148516	P37275	Down	-0.604859	4.65799e-05	0.000988485	yes	yes	no
SYDE1	ENSG00000105137	Q6ZW31	Down	-0.604721	3.231e-05	0.000726628	no	no	no
ASB1	ENSG00000065802	Q9Y576	Down	-0.603946	2.57455e-06	8.29679e-05	yes	no	no
FASTKD2	ENSG00000118246	Q9NYY8	Down	-0.603854	3.52604e-05	0.000782396	no	yes	no
NIN	ENSG00000100503	Q8N4C6	Down	-0.602694	4.73375e-08	2.32583e-06	yes	yes	no
MARCHF4	ENSG00000144583	Q9P2E8	Down	-0.600079	3.08517e-05	0.000696556	no	no	no
SYNE1	ENSG00000131018	Q8NF91	Down	-0.598917	4.44435e-06	0.000132125	no	no	no
CDC25B	ENSG00000101224	P30305	Down	-0.597668	1.90796e-05	0.000464713	no	no	no
ANKRD33B	ENSG00000164236		Down	-0.597661	1.98078e-06	6.56354e-05	no	no	no
TGFBRAP1	ENSG00000135966	Q8WUH2	Down	-0.594329	7.32417e-07	2.72579e-05	yes	no	no
PRC1	ENSG00000198901	O43663	Down	-0.593296	1.48332e-05	0.000374549	yes	no	no
SASH1	ENSG00000111961	O94885	Down	-0.591059	1.19894e-05	0.000311007	no	no	no
HNRNPA2B1	ENSG00000122566	P22626	Down	-0.590839	1.64248e-05	0.000407515	no	no	no
FDPS	ENSG00000160752	P14324	Down	-0.589412	2.89265e-05	0.000660213	yes	yes	no
TFDP1	ENSG00000198176	Q14186	Down	-0.588359	3.33329e-06	0.000103732	yes	no	no
NUP58	ENSG00000139496	Q9BVL2	Down	-0.588253	3.01819e-05	0.000684169	no	no	no
CUL4A	ENSG00000139842	Q13619	Down	-0.578431	1.88618e-05	0.000459971	no	no	no
U2SURP	ENSG00000163714	O15042	Down	-0.576578	1.84865e-07	7.982e-06	no	yes	no
WDR75	ENSG00000115368	Q8IWA0	Down	-0.576466	2.86956e-06	9.10047e-05	no	no	no
CENPF	ENSG00000117724	P49454	Down	-0.571417	7.48057e-08	3.52771e-06	yes	yes	no
IRS1	ENSG00000169047	P35568	Down	-0.564584	2.71508e-06	8.69266e-05	no	no	no
BUB1B	ENSG00000156970	O60566	Down	-0.564399	1.50468e-05	0.00037946	yes	yes	no
PYGB	ENSG00000100994	P11216	Down	-0.557553	6.17656e-06	0.000176266	no	no	no
HMGCR	ENSG00000113161	P04035	Down	-0.546499	1.48155e-05	0.000374549	yes	yes	no
DPP9	ENSG00000142002	Q86TI2	Down	-0.531782	3.698e-05	0.000814212	yes	no	no
ECT2	ENSG00000114346	Q9H8V3	Down	-0.529813	2.39044e-07	9.9136e-06	yes	yes	no
NOP56	ENSG00000101361	O00567	Down	-0.528315	1.1642e-06	4.08863e-05	yes	no	no
HSPH1	ENSG00000120694	Q92598	Down	-0.516566	2.06922e-05	0.000497912	no	yes	no
KIAA1524	ENSG00000163507		Down	-0.515628	3.2913e-05	0.000737694	yes	yes	no
KIDINS220	ENSG00000134313	Q9ULH0	Down	-0.513341	4.70599e-05	0.000997609	no	no	no
PODXL	ENSG00000128567	O00592	Down	-0.510671	8.71054e-06	0.000238025	no	no	no
KIF14	ENSG00000118193	Q15058	Down	-0.509036	2.41868e-05	0.00056829	yes	yes	no
HDLBP	ENSG00000115677	Q00341	Down	-0.492215	1.05745e-07	4.83807e-06	no	no	no
TRIP12	ENSG00000153827	Q14669	Down	-0.483216	9.38657e-06	0.000254407	no	no	no
MKI67	ENSG00000148773	P46013	Down	-0.480207	6.52558e-06	0.000185431	yes	no	no
MLLT4	ENSG00000130396	P55196	Down	-0.474312	1.08864e-05	0.000288012	no	no	no
QSER1	ENSG00000060749		Down	-0.463474	1.03508e-05	0.000275671	yes	yes	no
PLXNA1	ENSG00000114554	Q9UIW2	Down	-0.407731	1.11243e-05	0.000293141	yes	no	no
DUSP4	ENSG00000120875	Q13115	Up	0.518542	7.58886e-06	0.000211428	no	no	no
POM121C	ENSG00000272391	A8CG34	Up	0.521168	3.4552e-05	0.000769245	no	no	no
SLC6A6	ENSG00000131389	P31641	Up	0.524064	3.81316e-05	0.000835878	yes	yes	no
METTL2B	ENSG00000165055	Q6P1Q9	Up	0.532536	8.74659e-06	0.000238357	no	no	no
ZMAT3	ENSG00000172667	Q9HA38	Up	0.541059	9.68314e-06	0.000259972	yes	yes	no
QARS	ENSG00000172053	P47897	Up	0.554221	7.72359e-06	0.000214582	yes	no	no
SEC22B	ENSG00000265808	O75396	Up	0.558837	2.61016e-05	0.000607554	yes	no	no
CHPF2	ENSG00000033100	Q9P2E5	Up	0.588297	3.5415e-07	1.42144e-05	no	no	no
TATDN2	ENSG00000157014	Q93075	Up	0.59106	3.66438e-06	0.000111772	no	yes	no
KIF21B	ENSG00000116852	O75037	Up	0.599171	3.3333e-06	0.000103732	no	yes	no
EPHB4	ENSG00000196411	P54760	Up	0.605665	8.40782e-07	3.07742e-05	no	no	no
EXOC4	ENSG00000131558	Q96A65	Up	0.616126	1.27583e-07	5.71916e-06	no	yes	no
ZNF445	ENSG00000185219	P59923	Up	0.635491	1.21204e-06	4.2343e-05	no	no	no
CYFIP2	ENSG00000055163	Q96F07	Up	0.639099	2.18284e-09	1.43708e-07	yes	yes	no
LRP1	ENSG00000123384	Q07954	Up	0.64334	2.56685e-08	1.32651e-06	yes	yes	no
ZNF655	ENSG00000197343	Q8N720	Up	0.65071	1.56163e-06	5.29785e-05	no	no	no
RNF123	ENSG00000164068	Q5XPI4	Up	0.662263	1.01948e-05	0.000272607	no	no	no
POLL	ENSG00000166169	Q9UGP5	Up	0.669695	3.0868e-05	0.000696556	no	yes	no
POR	ENSG00000127948	P16435	Up	0.673703	3.12259e-05	0.000703836	no	no	no
ZNF595	ENSG00000272602	Q8IYB9	Up	0.681489	2.29861e-06	7.48005e-05	no	no	no
ZNF197	ENSG00000186448	O14709	Up	0.694367	2.71867e-05	0.000628413	no	no	no
EAF1	ENSG00000144597	Q96JC9	Up	0.698236	6.69251e-06	0.000189903	no	no	no
EFNB1	ENSG00000090776	P98172	Up	0.69991	1.09011e-05	0.00028802	no	no	no
VEGFA	ENSG00000112715	P15692	Up	0.700321	1.82821e-09	1.2197e-07	yes	yes	no
CLTC	ENSG00000141367	Q00610	Up	0.706961	7.89148e-07	2.91517e-05	yes	no	yes
RN7SK	ENSG00000202198		Up	0.714248	5.15864e-07	1.97236e-05	yes	no	no
ACVR2B	ENSG00000114739	Q13705	Up	0.719411	2.81306e-05	0.00064723	no	yes	no
SGSH	ENSG00000181523	P51688	Up	0.723722	3.67603e-05	0.000811166	no	no	no
ITPR1	ENSG00000150995	Q14643	Up	0.72522	1.51603e-07	6.67589e-06	yes	yes	no
TGIF2	ENSG00000118707	Q9GZN2	Up	0.733186	2.99013e-05	0.000680126	no	no	no
PLAT	ENSG00000104368	P00750	Up	0.740318	5.53922e-07	2.10469e-05	yes	no	no
SLC37A2	ENSG00000134955	Q8TED4	Up	0.747306	1.52033e-05	0.000382924	yes	yes	no
SALL1	ENSG00000103449	Q9NSC2	Up	0.748353	3.86342e-05	0.000844914	yes	no	no
TRIM59	ENSG00000213186	Q8IWR1	Up	0.750616	1.25395e-06	4.36543e-05	no	no	no
BBC3	ENSG00000105327	Q96PG8	Up	0.754053	8.97897e-06	0.000244355	no	no	no
KLF9	ENSG00000119138	Q13886	Up	0.756837	4.36443e-05	0.000933138	yes	yes	no
MID1	ENSG00000101871	O15344	Up	0.759102	2.37799e-07	9.88252e-06	yes	no	no
TES	ENSG00000135269	Q9UGI8	Up	0.761558	4.01307e-06	0.000120019	yes	no	no
SHQ1	ENSG00000144736	Q6PI26	Up	0.762633	1.11128e-05	0.000293141	no	no	no
RPPH1	ENSG00000277209		Up	0.762878	3.7735e-07	1.50849e-05	yes	no	no
NSUN5P1	ENSG00000223705	Q3KNT7	Up	0.762951	3.86709e-05	0.000844914	no	no	no
NISCH	ENSG00000010322	Q9Y2I1	Up	0.763184	3.6824e-06	0.000112147	no	no	no
PTRH2	ENSG00000141378	Q9Y3E5	Up	0.772558	5.71974e-06	0.000165598	no	no	no
CYHR1	ENSG00000187954		Up	0.773898	5.44642e-09	3.25285e-07	no	no	no
TMF1	ENSG00000144747	P82094	Up	0.79053	1.45443e-10	1.19889e-08	no	no	no
CAPN5	ENSG00000149260	O15484	Up	0.794264	3.20053e-06	0.000100535	yes	yes	no
GPRC5A	ENSG00000013588	Q8NFJ5	Up	0.794277	2.06082e-07	8.82174e-06	yes	yes	no
ZBTB25	ENSG00000089775	P24278	Up	0.79534	5.82808e-06	0.000168004	yes	yes	no
TRIM4	ENSG00000146833	Q9C037	Up	0.799764	9.13809e-07	3.29747e-05	no	no	no
CDCP1	ENSG00000163814		Up	0.800893	1.55833e-08	8.61098e-07	yes	no	no
SORT1	ENSG00000134243	Q99523	Up	0.80486	4.78863e-06	0.000141937	no	no	no
LAT	ENSG00000213658	O43561	Up	0.807332	6.27412e-06	0.000178539	yes	yes	no
ABLIM3	ENSG00000173210	O94929	Up	0.810714	9.70222e-09	5.65906e-07	yes	yes	no
C1RL	ENSG00000139178	Q9NZP8	Up	0.820457	1.54178e-05	0.000387347	no	no	no
LAMB1	ENSG00000091136	P07942	Up	0.82491	7.76816e-13	9.39147e-11	yes	no	no
CDH13	ENSG00000140945	P55290	Up	0.825675	1.6041e-14	2.73493e-12	yes	yes	no
UBA7	ENSG00000182179	P41226	Up	0.826506	5.08253e-07	1.94974e-05	no	no	no
SYNE3	ENSG00000176438	Q6ZMZ3	Up	0.829681	1.15597e-05	0.000303014	no	no	no
TMEM129	ENSG00000168936	A0AVI4	Up	0.838587	1.00522e-08	5.81218e-07	no	no	no
FKBP11	ENSG00000134285	Q9NYL4	Up	0.839867	2.18797e-05	0.000520832	no	no	no
PC	ENSG00000173599	P11498	Up	0.84288	1.88314e-05	0.000459789	no	no	no
BACE1	ENSG00000186318	P56817	Up	0.855782	7.88353e-06	0.000218115	yes	yes	no
ARMCX4	ENSG00000196440		Up	0.86069	8.3757e-06	0.00022987	no	no	no
PLD3	ENSG00000105223	Q8IV08	Up	0.860943	1.31465e-06	4.53714e-05	yes	yes	no
ATP6V0E2	ENSG00000171130	Q8NHE4	Up	0.863481	9.62057e-06	0.000258989	no	no	no
TNS2	ENSG00000111077	Q63HR2	Up	0.870061	4.61075e-05	0.000981592	no	no	no
CTD-2270P14.1	ENSG00000260565		Up	0.879789	4.27591e-05	0.000919136	no	no	no
TUB	ENSG00000166402	P50607	Up	0.880675	1.05299e-05	0.000280068	no	no	no
MGST1	ENSG00000008394	P10620	Up	0.891325	1.09743e-07	5.00952e-06	yes	yes	no
SLC1A3	ENSG00000079215	P43003	Up	0.892052	3.48842e-06	0.000107553	no	no	no
SNTB1	ENSG00000172164	Q13884	Up	0.893504	4.26559e-07	1.66192e-05	yes	yes	no
EXT1	ENSG00000182197	Q16394	Up	0.893921	5.61384e-15	1.08723e-12	no	no	no
UTY	ENSG00000183878	O14607	Up	0.895141	7.81996e-07	2.89431e-05	no	no	no
MYL9	ENSG00000101335	P24844	Up	0.897188	3.93237e-07	1.5619e-05	yes	yes	no
NECAB3	ENSG00000125967	Q96P71	Up	0.900862	2.20149e-05	0.000523425	no	no	no
SCN2A	ENSG00000136531	Q99250	Up	0.902554	1.06182e-05	0.000281713	yes	no	no
MAP3K12	ENSG00000139625	Q12852	Up	0.904226	1.33376e-05	0.000342858	yes	yes	no
CLCN5	ENSG00000171365	P51795	Up	0.908804	2.78122e-05	0.000641384	no	no	no
SREBF1	ENSG00000072310	P36956	Up	0.909843	3.54606e-13	4.68456e-11	no	no	no
SEMA4D	ENSG00000187764	Q92854	Up	0.910549	3.32789e-06	0.000103732	no	no	no
NRBP2	ENSG00000185189	Q9NSY0	Up	0.913785	1.28664e-05	0.000331602	no	no	no
LGALS3BP	ENSG00000108679	Q08380	Up	0.916456	2.08594e-07	8.87079e-06	no	no	no
RP11-284F21.9	ENSG00000272068		Up	0.923149	2.97265e-05	0.000676923	no	no	no
ZNF251	ENSG00000198169	Q9BRH9	Up	0.928011	5.24744e-06	0.000153035	no	no	no
SEMA3A	ENSG00000075213	Q14563	Up	0.932509	4.23924e-05	0.000915198	yes	no	no
TGFA	ENSG00000163235	P01135	Up	0.932807	7.82051e-07	2.89431e-05	yes	yes	no
HEMK1	ENSG00000114735	Q9Y5R4	Up	0.934816	8.57497e-11	7.30998e-09	no	no	no
HCLS1	ENSG00000180353	P14317	Up	0.936112	3.69858e-13	4.82217e-11	no	no	no
AVPI1	ENSG00000119986	Q5T686	Up	0.939293	4.28277e-05	0.00091962	no	no	no
MFSD3	ENSG00000167700	Q96ES6	Up	0.940996	3.54612e-06	0.000108868	no	no	no
ORAI3	ENSG00000175938	Q9BRQ5	Up	0.945581	4.10253e-05	0.000891473	yes	no	no
SYNM	ENSG00000182253	O15061	Up	0.948152	2.53441e-07	1.04704e-05	yes	no	no
RASSF5	ENSG00000266094	Q8WWW0	Up	0.949586	2.69838e-05	0.000624447	yes	yes	no
LGMN	ENSG00000100600	Q99538	Up	0.949738	1.18414e-05	0.000307968	yes	yes	no
ZNF252P	ENSG00000196922		Up	0.955686	1.80967e-08	9.78299e-07	no	no	no
PGPEP1	ENSG00000130517	Q9NXJ5	Up	0.95625	3.20923e-10	2.50069e-08	no	no	no
ZNF132	ENSG00000131849	P52740	Up	0.958296	4.32046e-06	0.000128634	no	no	no
AIM1	ENSG00000112297		Up	0.966663	4.13202e-11	3.78099e-09	yes	no	no
UQCC1	ENSG00000101019	Q9NVA1	Up	0.967437	3.63834e-11	3.39148e-09	no	yes	no
GABPB1-AS1	ENSG00000244879		Up	0.977278	2.96484e-06	9.35802e-05	no	no	no
TOB1	ENSG00000141232	P50616	Up	0.982833	3.84463e-05	0.000841852	no	no	no
BDNF	ENSG00000176697	P23560	Up	0.985313	1.669e-09	1.14079e-07	yes	yes	no
PDLIM1	ENSG00000107438	O00151	Up	0.985772	8.48236e-06	0.000232426	yes	yes	no
ACCS	ENSG00000110455	Q96QU6	Up	0.998198	2.8214e-05	0.000647656	no	no	no
KRT15	ENSG00000171346	P19012	Up	1.00106	2.94389e-07	1.19602e-05	yes	yes	no
SARM1	ENSG00000004139	Q6SZW1	Up	1.00988	3.66447e-06	0.000111772	yes	yes	no
NSUN5P2	ENSG00000106133	Q63ZY6	Up	1.0104	1.708e-06	5.76501e-05	no	no	no
TNIK	ENSG00000154310	Q9UKE5	Up	1.01214	3.13671e-08	1.5962e-06	no	no	no
LIMCH1	ENSG00000064042	Q9UPQ0	Up	1.01393	6.14639e-13	7.56841e-11	yes	no	no
AJAP1	ENSG00000196581	Q9UKB5	Up	1.01567	5.68197e-07	2.14666e-05	yes	no	yes
MYH16	ENSG00000002079		Up	1.0165	2.49735e-06	8.07409e-05	no	no	no
ZNF761	ENSG00000160336	Q86XN6	Up	1.03799	4.30892e-08	2.14886e-06	no	no	no
PIK3C2B	ENSG00000133056	O00750	Up	1.04067	2.65733e-05	0.000615661	no	yes	no
MYO1D	ENSG00000176658	O94832	Up	1.04408	3.93446e-09	2.42986e-07	yes	yes	no
ZNF606	ENSG00000166704	Q8WXB4	Up	1.0447	9.64848e-06	0.000259391	no	no	no
ATP1A1	ENSG00000163399	P05023	Up	1.04474	2.79503e-10	2.20377e-08	yes	yes	no
PTK7	ENSG00000112655	Q13308	Up	1.04874	3.41014e-13	4.53503e-11	no	no	no
PLXNB1	ENSG00000164050	O43157	Up	1.05499	2.24276e-06	7.31022e-05	no	no	no
ZFP41	ENSG00000181638	Q8N8Y5	Up	1.06253	2.62195e-06	8.42509e-05	no	no	no
PTCHD4	ENSG00000244694	Q6ZW05	Up	1.06742	4.66624e-11	4.23101e-09	yes	no	no
CTD-2228K2.7	ENSG00000225138		Up	1.07638	1.32782e-08	7.50349e-07	no	no	no
VMP1	ENSG00000062716	Q96GC9	Up	1.07853	7.91643e-14	1.16115e-11	yes	no	no
ARMCX2	ENSG00000184867		Up	1.09448	7.93097e-11	6.79e-09	no	no	no
P4HTM	ENSG00000178467	Q9NXG6	Up	1.09568	1.35104e-06	4.63068e-05	no	no	no
SEMA3F	ENSG00000001617	Q13275	Up	1.10211	2.11352e-11	2.02694e-09	yes	yes	no
BX004987.4	ENSG00000278704		Up	1.1072	1.71943e-06	5.79378e-05	no	no	no
TTLL3	ENSG00000214021	Q9Y4R7	Up	1.1104	2.86577e-06	9.10047e-05	yes	yes	no
LINC01410	ENSG00000238113		Up	1.11212	1.13391e-06	3.99672e-05	no	no	no
HSPG2	ENSG00000142798	P98160	Up	1.11266	4.54566e-12	4.98224e-10	yes	no	no
SNX18P12	ENSG00000279718		Up	1.11678	5.17399e-10	3.9095e-08	no	no	no
RP11-418J17.1	ENSG00000231365		Up	1.11768	7.13783e-07	2.66141e-05	no	no	no
PDZD2	ENSG00000133401	O15018	Up	1.11815	2.14255e-06	7.05273e-05	no	no	no
ZFP90	ENSG00000184939	Q8TF47	Up	1.11868	2.64263e-05	0.00061368	yes	no	no
CTD-2020K17.1	ENSG00000267121		Up	1.12208	2.0927e-07	8.87079e-06	no	no	no
ALDH1L2	ENSG00000136010	Q3SY69	Up	1.12706	1.72294e-12	1.99821e-10	yes	yes	no
F11R	ENSG00000158769	Q9Y624	Up	1.12934	2.76293e-05	0.000637903	no	no	no
KMT2C	ENSG00000055609	Q8NEZ4	Up	1.12951	1.08038e-16	2.44902e-14	no	no	no
CSMD3	ENSG00000164796	Q7Z407	Up	1.13638	6.26421e-06	0.000178512	yes	no	no
PFKFB4	ENSG00000114268	Q16877	Up	1.13697	9.8289e-09	5.69962e-07	yes	yes	no
IL11RA	ENSG00000137070	Q14626	Up	1.13795	4.22946e-05	0.000914077	no	no	no
IQCG	ENSG00000114473	Q9H095	Up	1.14022	9.41986e-06	0.000254963	no	yes	no
SLFN11	ENSG00000172716	Q7Z7L1	Up	1.1444	1.78959e-06	5.98973e-05	no	yes	no
CTD-2006C1.2	ENSG00000219665		Up	1.14676	7.91751e-06	0.000218751	no	no	no
PTPRU	ENSG00000060656	Q92729	Up	1.14776	4.76682e-12	5.16785e-10	no	no	no
FAM95B1	ENSG00000274628		Up	1.15746	1.53316e-05	0.000385669	no	no	no
SLC2A11	ENSG00000133460	Q9BYW1	Up	1.16063	1.42587e-05	0.000362334	no	no	no
NCKAP5	ENSG00000176771	O14513	Up	1.16809	5.02498e-06	0.000147844	yes	yes	no
RP11-448A19.1	ENSG00000273329		Up	1.1794	3.28867e-06	0.000102986	no	no	no
MSX1	ENSG00000163132	P28360	Up	1.18227	2.1916e-06	7.17867e-05	no	no	no
TSPYL2	ENSG00000184205	Q9H2G4	Up	1.18622	4.68031e-07	1.80586e-05	no	no	no
ABI3BP	ENSG00000154175	Q7Z7G0	Up	1.18689	2.01791e-06	6.66446e-05	no	no	no
FAM86EP	ENSG00000251669		Up	1.19274	7.51079e-07	2.79004e-05	no	no	no
MCTP2	ENSG00000140563	Q6DN12	Up	1.19321	1.85417e-06	6.19547e-05	yes	no	no
MYRF	ENSG00000124920	Q9Y2G1	Up	1.19375	2.80654e-13	3.78276e-11	yes	yes	no
PPM1M	ENSG00000164088	Q96MI6	Up	1.19426	2.3966e-05	0.000563766	no	no	no
COL4A5	ENSG00000188153	P29400	Up	1.19482	2.53128e-14	4.1052e-12	yes	no	no
GPC4	ENSG00000076716	O75487	Up	1.19571	4.31193e-05	0.000923892	yes	no	no
ITGA11	ENSG00000137809	Q9UKX5	Up	1.20352	1.94865e-08	1.03935e-06	yes	yes	no
TMEM205	ENSG00000105518	Q6UW68	Up	1.217	4.50528e-05	0.000961192	yes	no	no
FUT9	ENSG00000172461	Q9Y231	Up	1.22071	2.17638e-05	0.00051869	no	no	no
PLPP3	ENSG00000162407	O14495	Up	1.22465	2.92945e-07	1.19259e-05	yes	no	no
CDH4	ENSG00000179242	P55283	Up	1.22608	6.5908e-07	2.46666e-05	yes	yes	no
ADGRE5	ENSG00000123146	P48960	Up	1.23143	1.21072e-13	1.7251e-11	yes	no	no
CLU	ENSG00000120885	P10909	Up	1.2348	1.04242e-08	6.00987e-07	yes	no	yes
OCLN	ENSG00000197822	Q16625	Up	1.24353	3.24603e-05	0.000728367	no	no	no
PTPRS	ENSG00000105426	Q13332	Up	1.25138	1.3908e-08	7.79318e-07	yes	yes	no
TRANK1	ENSG00000168016		Up	1.25172	1.30439e-05	0.000335741	yes	no	no
NDRG4	ENSG00000103034	Q9ULP0	Up	1.2541	3.74196e-06	0.000113442	yes	no	no
LIPG	ENSG00000101670	Q9Y5X9	Up	1.25647	2.05766e-10	1.66854e-08	no	no	no
C1orf226	ENSG00000239887		Up	1.26146	1.13602e-06	3.99672e-05	yes	no	no
OPLAH	ENSG00000178814	O14841	Up	1.2712	1.18586e-05	0.000308014	no	no	no
ARRB1	ENSG00000137486	P49407	Up	1.27299	1.27804e-06	4.4338e-05	no	no	no
CGNL1	ENSG00000128849	Q0VF96	Up	1.29006	7.75463e-13	9.39147e-11	no	no	no
TRPV1	ENSG00000196689	Q8NER1	Up	1.29339	1.17489e-05	0.000305962	no	no	no
BDH1	ENSG00000161267	Q02338	Up	1.29688	2.53191e-12	2.85347e-10	no	no	no
DGKG	ENSG00000058866	P49619	Up	1.29784	1.90047e-08	1.01637e-06	yes	yes	no
ZNF883	ENSG00000228623	P0CG24	Up	1.30032	2.12809e-05	0.000509617	yes	no	no
BTBD11	ENSG00000151136	A6QL63	Up	1.31124	2.82737e-18	8.81256e-16	yes	no	no
MTMR1	ENSG00000063601	Q13613	Up	1.3146	2.7438e-11	2.59399e-09	no	no	no
ZDHHC11	ENSG00000188818	Q9H8X9	Up	1.32238	1.88505e-08	1.01083e-06	no	no	no
ACBD4	ENSG00000181513	Q8NC06	Up	1.338	8.56394e-06	0.000234339	no	no	no
MXD4	ENSG00000123933	Q14582	Up	1.34154	1.07342e-11	1.09248e-09	no	no	no
NCR3LG1	ENSG00000188211	Q68D85	Up	1.34383	1.25458e-05	0.000324174	no	no	no
LINC00665	ENSG00000232677		Up	1.34452	2.95164e-06	9.33111e-05	no	no	no
FAM86C2P	ENSG00000160172	A6NEL3	Up	1.34767	9.68803e-10	6.92677e-08	no	no	no
IL7R	ENSG00000168685	P16871	Up	1.35005	1.22575e-10	1.02306e-08	yes	no	no
ZNF354C	ENSG00000177932	Q86Y25	Up	1.35709	2.20742e-10	1.78274e-08	yes	no	no
MIR548XHG	ENSG00000224141		Up	1.36167	4.03318e-07	1.59e-05	no	no	no
NMNAT1	ENSG00000173614	Q9HAN9	Up	1.36426	4.92481e-09	2.97697e-07	no	no	no
SFMBT2	ENSG00000198879	Q5VUG0	Up	1.37579	2.28417e-07	9.59255e-06	no	no	no
CES3	ENSG00000172828	Q6UWW8	Up	1.37795	2.02521e-07	8.70665e-06	no	no	no
BCAM	ENSG00000187244	P50895	Up	1.381	2.59796e-05	0.000605423	no	no	no
C15orf62	ENSG00000188277	A8K5M9	Up	1.3878	3.05639e-05	0.000691258	no	no	no
PLCD3	ENSG00000161714	Q8N3E9	Up	1.39116	3.86625e-17	9.18143e-15	no	no	no
RP11-465B22.3	ENSG00000217801		Up	1.39725	3.60848e-05	0.000798911	no	no	no
EYA4	ENSG00000112319	O95677	Up	1.4108	1.57018e-15	3.29704e-13	no	no	no
COL7A1	ENSG00000114270	Q02388	Up	1.42082	4.45266e-08	2.20401e-06	no	no	no
MATN2	ENSG00000132561	O00339	Up	1.42496	1.16417e-05	0.000304361	no	no	no
AC104389.28	ENSG00000167355	Q9H339	Up	1.43002	3.42695e-17	8.23624e-15	no	no	yes
AP003900.6	ENSG00000277693		Up	1.43011	9.00184e-07	3.25896e-05	no	no	no
IL11	ENSG00000095752	P20809	Up	1.43123	2.72191e-10	2.15463e-08	no	no	no
SCG5	ENSG00000166922	P05408	Up	1.45928	3.09742e-14	4.86515e-12	yes	no	no
OR51B2	ENSG00000279012	Q9Y5P1	Up	1.46288	5.56201e-06	0.000161501	no	no	no
ZNF518B	ENSG00000178163	Q9C0D4	Up	1.46444	2.33228e-07	9.75351e-06	no	no	no
TXNIP	ENSG00000265972	Q9H3M7	Up	1.46484	1.17341e-14	2.07142e-12	yes	yes	no
NOS1AP	ENSG00000198929	O75052	Up	1.46557	3.60752e-06	0.000110542	no	yes	no
KIAA1217	ENSG00000120549	Q5T5P2	Up	1.46613	2.64013e-19	9.87096e-17	yes	no	no
PDE4B	ENSG00000184588	Q07343	Up	1.47826	3.01223e-08	1.53678e-06	no	no	no
OR51B5	ENSG00000242180	Q9H339	Up	1.47845	3.74912e-06	0.000113486	no	no	no
TMEM47	ENSG00000147027	Q9BQJ4	Up	1.48444	1.49014e-07	6.60561e-06	yes	no	no
PDE7B	ENSG00000171408	Q9NP56	Up	1.50503	2.25149e-08	1.17573e-06	yes	no	no
COL16A1	ENSG00000084636	Q07092	Up	1.50936	4.24078e-07	1.65873e-05	no	no	no
RP11-443P15.2	ENSG00000171658		Up	1.51242	2.06757e-05	0.000497912	no	no	no
SLC16A4	ENSG00000168679	O15374	Up	1.51643	2.14932e-08	1.13425e-06	yes	no	no
ALDH2	ENSG00000111275	P05091	Up	1.53914	1.7466e-11	1.72481e-09	yes	yes	no
UCN2	ENSG00000145040	Q96RP3	Up	1.54462	6.43466e-08	3.04167e-06	yes	no	no
JUP	ENSG00000173801	P14923	Up	1.5449	4.01045e-09	2.46915e-07	no	no	no
MGMT	ENSG00000170430	P16455	Up	1.55479	2.45787e-10	1.977e-08	no	no	no
OR51B4	ENSG00000183251	Q9Y5P0	Up	1.57137	1.12389e-11	1.13803e-09	no	no	yes
GRAMD1B	ENSG00000023171	Q3KR37	Up	1.57152	4.27375e-34	4.73626e-31	no	no	no
SLC46A1	ENSG00000076351	Q96NT5	Up	1.59969	2.79814e-09	1.80056e-07	no	no	no
NTNG2	ENSG00000196358	Q96CW9	Up	1.60122	8.64421e-07	3.14662e-05	yes	yes	no
PPP1R9A	ENSG00000158528	Q9ULJ8	Up	1.60178	1.68855e-09	1.1496e-07	no	no	no
ANKRD20A2	ENSG00000183148		Up	1.62512	7.09261e-06	0.000199272	no	no	no
B3GALNT1	ENSG00000169255	O75752	Up	1.63501	3.33686e-05	0.000745548	no	no	no
EIF3FP1	ENSG00000275945		Up	1.65297	1.42661e-08	7.94916e-07	no	no	no
MXRA8	ENSG00000162576	Q9BRK3	Up	1.66246	5.05651e-11	4.5232e-09	no	no	no
LINC01021	ENSG00000250337		Up	1.66412	9.95807e-15	1.78958e-12	no	no	no
ZNF788	ENSG00000214189	Q6ZQV5	Up	1.67465	4.20061e-13	5.44115e-11	no	no	no
TMEM246	ENSG00000165152	Q9BRR3	Up	1.67531	1.00282e-06	3.59789e-05	no	no	no
TAGLN	ENSG00000149591	Q01995	Up	1.68546	9.61943e-12	9.9424e-10	yes	no	no
OR51Q1	ENSG00000167360	Q8NH59	Up	1.68997	1.34139e-05	0.000343934	no	no	no
SLC27A3	ENSG00000143554		Up	1.69178	5.88761e-06	0.000169231	no	no	no
ARHGEF4	ENSG00000136002	Q9NR80	Up	1.69973	1.46853e-06	4.999e-05	no	no	no
OGDHL	ENSG00000197444	Q9ULD0	Up	1.70524	5.77629e-07	2.17406e-05	no	yes	no
GPT	ENSG00000167701	P24298	Up	1.70973	4.11736e-05	0.000892932	no	no	no
ZNF718	ENSG00000250312	Q3SXZ3	Up	1.70996	2.43236e-05	0.000570832	no	no	no
SCARF1	ENSG00000074660	Q14162	Up	1.72747	2.72068e-08	1.40238e-06	no	no	no
CPM	ENSG00000135678	P14384	Up	1.73541	4.61438e-07	1.78616e-05	no	no	no
ZFYVE28	ENSG00000159733	Q9HCC9	Up	1.75817	5.26038e-06	0.000153188	yes	yes	no
ZNF528	ENSG00000167555	Q3MIS6	Up	1.79125	2.2431e-08	1.17442e-06	yes	no	yes
RPLP0P2	ENSG00000243742		Up	1.79431	3.50781e-12	3.90916e-10	yes	no	no
DOK4	ENSG00000125170	Q8TEW6	Up	1.80004	1.05619e-09	7.47124e-08	no	no	no
PLEKHG4	ENSG00000196155	Q58EX7	Up	1.80039	1.29171e-10	1.06917e-08	no	no	no
RP11-162P23.2	ENSG00000257767		Up	1.80156	9.4739e-06	0.000256078	no	no	no
MYEOV	ENSG00000172927		Up	1.80478	1.43739e-15	3.05032e-13	no	no	no
GGT1	ENSG00000100031	P19440	Up	1.81111	8.94488e-08	4.14959e-06	no	no	no
DMBT1	ENSG00000187908	Q9UGM3	Up	1.81643	6.93052e-14	1.02407e-11	no	no	no
RP5-1086K13.1	ENSG00000224950		Up	1.82366	1.19206e-06	4.17178e-05	no	no	no
RINL	ENSG00000187994	Q6ZS11	Up	1.8265	9.02618e-11	7.66189e-09	no	no	no
RP11-280K24.4	ENSG00000258535		Up	1.83088	2.3404e-06	7.60362e-05	no	no	no
SF3A3P2	ENSG00000254449		Up	1.83263	3.35911e-05	0.000748959	no	no	no
CORO6	ENSG00000167549	Q6QEF8	Up	1.83908	1.36786e-08	7.68623e-07	no	no	no
RP13-143G15.4	ENSG00000237596		Up	1.86069	2.74934e-06	8.76099e-05	no	no	no
RP11-280G9.1	ENSG00000251127		Up	1.87829	4.68377e-08	2.30696e-06	no	no	no
HBE1	ENSG00000213931	P02100	Up	1.91227	3.0419e-17	7.49134e-15	yes	yes	yes
HRNR	ENSG00000197915	Q86YZ3	Up	1.91712	4.6754e-32	4.66324e-29	yes	yes	no
ALG1L9P	ENSG00000248671		Up	1.91982	4.97155e-06	0.000146705	no	no	no
LRRC17	ENSG00000128606	Q8N6Y2	Up	1.93167	6.64714e-14	9.96972e-12	no	no	no
FLG-AS1	ENSG00000237975		Up	1.94361	4.90118e-13	6.14898e-11	yes	no	no
FLG	ENSG00000143631	P20930	Up	1.94678	2.83745e-40	5.14559e-37	yes	yes	no
AC007731.1	ENSG00000188280		Up	1.94908	2.22046e-05	0.00052668	no	no	no
CES1	ENSG00000198848	P23141	Up	1.95157	2.20674e-06	7.2164e-05	yes	no	no
DNAH1	ENSG00000114841	Q9P2D7	Up	1.95216	5.30802e-18	1.51263e-15	no	no	no
GALNT12	ENSG00000119514	Q8IXK2	Up	1.96732	8.2987e-10	6.0417e-08	yes	no	no
KRT8P14	ENSG00000214282		Up	1.97841	5.6992e-42	1.42109e-38	no	yes	yes
YPEL3	ENSG00000090238	P61236	Up	1.98243	2.48601e-05	0.000581371	yes	no	no
RELN	ENSG00000189056	P78509	Up	1.98249	4.42416e-05	0.000944895	no	no	no
MINCR	ENSG00000253716		Up	1.98374	1.31303e-06	4.53714e-05	no	no	no
ZNF561-AS1	ENSG00000267106		Up	1.98458	3.30005e-05	0.000738826	yes	yes	no
DDIT4	ENSG00000168209	Q9NX09	Up	1.98563	8.84996e-34	9.29152e-31	yes	yes	no
MAP1A	ENSG00000166963	P78559	Up	1.99677	2.21895e-20	8.5236e-18	yes	yes	no
NRCAM	ENSG00000091129	Q92823	Up	2.01603	4.70269e-15	9.19698e-13	no	no	no
P2RX6	ENSG00000099957	O15547	Up	2.02175	1.95991e-05	0.000475046	no	no	no
OBSCN	ENSG00000154358	Q5VST9	Up	2.03281	7.90748e-12	8.26768e-10	no	no	no
TEAD2	ENSG00000074219	Q15562	Up	2.03855	2.58176e-05	0.000603055	yes	yes	no
SERPINB1	ENSG00000021355	P30740	Up	2.03999	1.65034e-12	1.92992e-10	yes	no	no
MMP1	ENSG00000196611	P03956	Up	2.04887	1.02083e-27	7.54201e-25	no	no	no
TRIML2	ENSG00000179046	Q8N7C3	Up	2.05692	6.5869e-25	4.00065e-22	no	no	no
IMPDH1P4	ENSG00000237206		Up	2.06909	3.42203e-06	0.000105998	no	no	no
TRPV3	ENSG00000167723	Q8NET8	Up	2.10063	1.47917e-05	0.000374447	no	no	no
FCGBP	ENSG00000275395		Up	2.10732	8.72734e-06	0.000238157	no	no	no
ZNF239	ENSG00000196793	Q16600	Up	2.10835	4.83351e-06	0.000143055	no	no	no
MAGEC2	ENSG00000046774	Q9UBF1	Up	2.13455	2.67211e-19	9.87096e-17	yes	no	no
DNASE2	ENSG00000105612	O00115	Up	2.13495	2.63993e-07	1.0858e-05	no	no	no
ZNF385D	ENSG00000151789		Up	2.14537	3.70964e-06	0.000112805	no	no	no
COL4A6	ENSG00000197565	Q14031	Up	2.15027	1.93477e-06	6.42176e-05	no	no	no
CSMD2	ENSG00000121904		Up	2.15118	1.69001e-05	0.000417231	no	no	no
FZD3	ENSG00000104290	Q9NPG1	Up	2.19113	2.02402e-08	1.07667e-06	no	no	no
HOXB13	ENSG00000159184	Q92826	Up	2.2187	2.08168e-07	8.87079e-06	no	no	no
ZNF559	ENSG00000188321	Q9BR84	Up	2.2198	8.50286e-12	8.83412e-10	no	no	no
AOAH	ENSG00000136250	P28039	Up	2.23555	1.10236e-07	5.0205e-06	no	no	no
PAGE1	ENSG00000068985		Up	2.25812	2.91598e-07	1.19259e-05	no	no	no
SAMD3	ENSG00000164483		Up	2.27523	4.1182e-05	0.000892932	no	no	no
ACSL5	ENSG00000197142	Q9ULC5	Up	2.28829	7.05826e-06	0.000198587	no	no	no
PLA2G4A	ENSG00000116711	P47712	Up	2.31343	3.33126e-06	0.000103732	yes	no	no
IQSEC1	ENSG00000144711	Q6DN90	Up	2.31988	7.78549e-16	1.70665e-13	no	no	no
ZNF583	ENSG00000198440	Q96ND8	Up	2.33912	1.13664e-05	0.000298337	no	no	no
HSPB8	ENSG00000152137	Q9UJY1	Up	2.34497	1.4415e-12	1.70148e-10	yes	no	no
SALL4	ENSG00000101115	Q9UJQ4	Up	2.34733	7.86036e-09	4.63901e-07	no	no	no
IQCA1	ENSG00000132321		Up	2.37085	4.05529e-06	0.000121013	no	no	no
CSF2RA	ENSG00000198223	P15509	Up	2.37919	1.97552e-12	2.2648e-10	no	no	no
MPZL2	ENSG00000149573	O60487	Up	2.38552	5.53083e-18	1.55393e-15	no	no	no
MMP9	ENSG00000100985	P14780	Up	2.39116	2.05364e-08	1.08952e-06	no	no	no
SORL1	ENSG00000137642	Q92673	Up	2.41213	4.50321e-23	2.24575e-20	no	no	no
TSSC2	ENSG00000223756		Up	2.42398	7.80495e-35	9.73083e-32	no	no	no
RASSF2	ENSG00000101265	P50749	Up	2.4327	7.84307e-06	0.000217297	no	no	no
ZNF660	ENSG00000144792	Q6AZW8	Up	2.45655	5.1987e-06	0.000152281	no	no	no
AL356585.2	ENSG00000279081		Up	2.46305	1.28955e-13	1.82439e-11	no	no	no
ASB9	ENSG00000102048	Q96DX5	Up	2.47164	1.22074e-06	4.25723e-05	no	no	no
ITGAX	ENSG00000140678	P20702	Up	2.47165	1.87932e-15	3.8648e-13	yes	yes	no
KCNN3	ENSG00000143603	Q9UGI6	Up	2.50276	2.63022e-05	0.000611511	no	no	no
PLPPR2	ENSG00000105520	Q96GM1	Up	2.51588	2.11796e-21	9.38868e-19	yes	yes	no
C5AR1	ENSG00000197405	P21730	Up	2.53404	4.06208e-05	0.000884612	no	no	no
SRGAP3	ENSG00000196220	O43295	Up	2.55209	9.33285e-10	6.74535e-08	yes	no	no
TEX19	ENSG00000182459	Q8NA77	Up	2.55288	2.28161e-07	9.59255e-06	yes	no	no
PADI3	ENSG00000142619	Q9ULW8	Up	2.57411	1.51387e-07	6.67589e-06	no	no	no
CTC-339O9.1	ENSG00000269842		Up	2.58287	4.46457e-08	2.20444e-06	no	no	no
KIF9-AS1	ENSG00000227398		Up	2.60676	3.64948e-05	0.000806199	no	no	no
MGAM	ENSG00000257335	O43451	Up	2.6333	4.94884e-10	3.75359e-08	no	no	no
Metazoa_SRP	ENSG00000278771		Up	2.64518	5.30448e-102	5.29069e-98	yes	no	no
GALNT18	ENSG00000110328	Q6P9A2	Up	2.65065	2.19951e-14	3.65632e-12	no	no	no
RP11-488P3.1	ENSG00000230439		Up	2.65409	3.83059e-21	1.614e-18	no	no	no
ABI3	ENSG00000108798	Q9P2A4	Up	2.68674	1.16677e-07	5.26576e-06	no	no	no
MAOA	ENSG00000189221	P21397	Up	2.69961	2.83619e-22	1.34705e-19	no	no	no
TSPAN15	ENSG00000099282	O95858	Up	2.77583	5.88619e-06	0.000169231	yes	no	no
RYR2	ENSG00000198626	Q92736	Up	2.79378	3.25994e-28	2.50112e-25	yes	no	no
KCP	ENSG00000135253	Q6ZWJ8	Up	2.80265	3.91374e-06	0.000117401	no	no	no
PDZD7	ENSG00000186862	Q9H5P4	Up	2.80571	2.3552e-08	1.22667e-06	yes	no	no
SH2D3A	ENSG00000125731	Q9BRG2	Up	2.82028	1.66735e-05	0.000412148	no	no	no
ARHGAP4	ENSG00000089820	P98171	Up	2.8221	1.96328e-25	1.26334e-22	no	no	no
ZNF569	ENSG00000196437	Q5MCW4	Up	2.82472	1.18918e-10	9.96713e-09	no	no	no
P3H2	ENSG00000090530	Q8IVL5	Up	2.83067	4.23146e-15	8.35734e-13	yes	no	no
L3MBTL4	ENSG00000154655	Q8NA19	Up	2.83638	3.65174e-06	0.000111725	no	no	no
IGFBP2	ENSG00000115457	P18065	Up	2.86124	3.60737e-10	2.78914e-08	no	no	no
SEMA3B	ENSG00000012171	Q13214	Up	2.87617	3.32623e-36	5.10397e-33	yes	no	no
EPHB3	ENSG00000182580	P54753	Up	2.91881	3.50866e-09	2.20097e-07	no	no	no
ERC2	ENSG00000187672	O15083	Up	2.93305	3.77371e-05	0.000828141	no	no	no
DNAJC27-AS1	ENSG00000224165		Up	2.96017	1.35542e-05	0.000347084	no	no	no
ZNF726	ENSG00000213967	A6NNF4	Up	2.96028	4.90914e-11	4.42692e-09	no	no	no
TNFRSF1B	ENSG00000028137	P20333	Up	2.9871	1.06688e-12	1.2668e-10	yes	no	no
OSCAR	ENSG00000170909	Q8IYS5	Up	2.99844	1.12766e-18	3.74909e-16	no	no	no
LINC00473	ENSG00000223414	A8K010	Up	3.05779	1.11675e-06	3.94981e-05	no	no	no
GABBR2	ENSG00000136928	O75899	Up	3.08654	3.91165e-06	0.000117401	no	no	no
AC008103.4	ENSG00000279987		Up	3.08751	3.23836e-05	0.000727464	no	no	no
ILDR2	ENSG00000143195	Q71H61	Up	3.09657	7.31709e-06	0.00020529	no	no	no
OR7E12P	ENSG00000189398		Up	3.13957	2.69552e-14	4.30161e-12	no	no	no
BAGE2	ENSG00000187172		Up	3.15576	5.74215e-41	1.14544e-37	no	no	no
RP11-211N8.2	ENSG00000226007		Up	3.165	4.97252e-08	2.43714e-06	no	no	no
RP11-554I8.2	ENSG00000223784		Up	3.20039	7.18958e-15	1.31917e-12	no	no	no
ZNF570	ENSG00000171827	Q96NI8	Up	3.22363	2.92405e-07	1.19259e-05	no	no	no
C20orf197	ENSG00000176659		Up	3.23411	3.74458e-11	3.47427e-09	no	no	no
MUC13	ENSG00000173702	Q9H3R2	Up	3.2528	3.12314e-07	1.26379e-05	no	no	no
DOCK3	ENSG00000088538	Q8IZD9	Up	3.30629	7.30183e-35	9.71046e-32	yes	no	no
SHISA2	ENSG00000180730	Q6UWI4	Up	3.32477	3.33848e-06	0.000103732	yes	no	no
LARGE	ENSG00000133424	O95461	Up	3.32691	6.0081e-06	0.000171704	no	no	no
ZNF28	ENSG00000198538	P17035	Up	3.32695	3.05572e-06	9.62962e-05	no	no	no
C19orf33	ENSG00000167644	Q9GZP8	Up	3.35076	3.70271e-30	3.35735e-27	no	no	no
FHAD1	ENSG00000142621		Up	3.3547	2.34583e-21	1.01728e-18	no	no	no
AVPR2	ENSG00000126895	P30518	Up	3.39598	3.76569e-18	1.12116e-15	no	no	no
PPP2R2C	ENSG00000074211	Q9Y2T4	Up	3.40536	8.09953e-25	4.75204e-22	no	yes	yes
INHBE	ENSG00000139269	P58166	Up	3.46045	1.20802e-17	3.12955e-15	yes	yes	no
RP11-341D18.2	ENSG00000279924		Up	3.49678	3.96582e-07	1.56965e-05	no	no	no
CLEC5A	ENSG00000258227	Q9NY25	Up	3.53536	7.6387e-06	0.00021252	no	no	no
STK32B	ENSG00000152953	Q9NY57	Up	3.54592	1.93014e-05	0.000469542	yes	no	no
GRIK2	ENSG00000164418	Q13002	Up	3.55275	1.03424e-05	0.000275671	yes	yes	no
HTRA3	ENSG00000170801	P83110	Up	3.58389	5.31243e-09	3.18235e-07	no	no	no
ZNF43	ENSG00000198521	P17038	Up	3.65803	3.06584e-09	1.94769e-07	no	no	no
AC009299.4	ENSG00000225813		Up	3.73393	2.36876e-07	9.88252e-06	no	no	no
VAMP8	ENSG00000118640	Q9BV40	Up	3.73829	3.71599e-07	1.48849e-05	no	no	no
CITED4	ENSG00000179862	Q96RK1	Up	3.7459	9.14126e-07	3.29747e-05	no	no	no
IGFN1	ENSG00000163395	Q86VF2	Up	3.74838	8.22982e-18	2.21849e-15	no	no	no
AFF2	ENSG00000155966	P51816	Up	3.7517	4.56637e-10	3.47671e-08	yes	no	no
C3orf18	ENSG00000088543		Up	3.77256	1.73972e-09	1.17167e-07	no	no	no
SULT1A1	ENSG00000196502	P50225	Up	3.79869	1.22173e-23	6.41344e-21	yes	no	no
AC008132.15	ENSG00000182824		Up	3.80432	8.68056e-08	4.04579e-06	no	no	no
PTGS1	ENSG00000095303	P23219	Up	3.81337	6.37827e-08	3.02813e-06	yes	no	no
RP11-669N7.2	ENSG00000249196		Up	4.0002	6.61827e-25	4.00065e-22	no	no	no
FCGR2A	ENSG00000143226	P12318	Up	4.01692	2.62281e-06	8.42509e-05	no	no	no
LAPTM5	ENSG00000162511	Q13571	Up	4.11131	1.15416e-07	5.22067e-06	no	no	no
RP1-101G11.3	ENSG00000280356		Up	4.1114	1.12178e-41	2.48637e-38	no	no	yes
NHSL2	ENSG00000204131	Q5HYW2	Up	4.12942	2.21652e-06	7.23651e-05	no	no	no
RP1-101G11.2	ENSG00000235485		Up	4.13015	5.63677e-21	2.29474e-18	no	no	no
TENM1	ENSG00000009694	Q9UKZ4	Up	4.13236	7.0313e-47	3.50651e-43	yes	no	no
SLC17A9	ENSG00000101194	Q9BYT1	Up	4.16699	3.36033e-05	0.000748959	no	no	no
TPTE	ENSG00000274391	P56180	Up	4.17772	1.58522e-07	6.93466e-06	no	no	no
DENND1C	ENSG00000205744	Q8IV53	Up	4.20309	1.33039e-06	4.57563e-05	no	no	no
SLITRK2	ENSG00000185985	Q9H156	Up	4.22389	1.84346e-05	0.000451207	no	no	no
AC012078.2	ENSG00000218410		Up	4.26523	2.39434e-11	2.27439e-09	no	no	no
FAM230B	ENSG00000215498		Up	4.29206	3.54744e-06	0.000108868	no	no	no
LINC01446	ENSG00000205628		Up	4.49141	8.23256e-08	3.855e-06	no	no	no
AL078471.5	ENSG00000273840		Up	4.58086	8.8428e-29	7.17431e-26	no	no	no
SLC12A5	ENSG00000124140	Q9H2X9	Up	4.65294	4.20109e-09	2.57066e-07	yes	yes	no
ZNF44	ENSG00000197857	P15621	Up	4.65631	1.13438e-06	3.99672e-05	no	no	no
FAM230C	ENSG00000279516		Up	4.66032	1.15114e-11	1.15975e-09	no	no	no
LPIN3	ENSG00000132793	Q9BQK8	Up	4.72866	1.02692e-16	2.35461e-14	no	no	no
ZNF582	ENSG00000018869	Q96NG8	Up	4.81421	3.74169e-06	0.000113442	no	no	no
HEPH	ENSG00000089472	Q9BQS7	Up	4.94603	1.06736e-13	1.53178e-11	no	no	no
GRIK4	ENSG00000149403	Q16099	Up	4.94798	4.05843e-06	0.000121013	no	no	no
ZNF790	ENSG00000197863	Q6PG37	Up	5.02125	1.1694e-05	0.000304931	no	no	no
CTC-339O9.2	ENSG00000270347		Up	5.04136	2.21584e-05	0.000526208	no	no	no
DOC2A	ENSG00000149927	Q14183	Up	5.06488	3.76723e-10	2.90149e-08	no	no	no
NFASC	ENSG00000163531	O94856	Up	5.11341	9.46572e-19	3.20038e-16	no	no	no
TMEM179	ENSG00000258986		Up	5.12332	1.062e-05	0.000281713	no	no	no
MCF2L	ENSG00000126217	O15068	Up	5.15648	1.07809e-05	0.0002856	yes	no	no
WDFY4	ENSG00000128815	Q6ZS81	Up	5.18481	1.45845e-05	0.000369917	no	no	no
MARCKS	ENSG00000277443	P29966	Up	5.21607	2.81812e-15	5.67838e-13	yes	no	no
NRXN2	ENSG00000110076	Q9P2S2	Up	5.22795	4.1899e-05	0.000907494	no	no	no
ZSCAN18	ENSG00000121413	Q8TBC5	Up	5.25119	2.08711e-05	0.00050161	no	no	no
CPVL	ENSG00000106066	Q9H3G5	Up	5.31662	3.23922e-07	1.30802e-05	no	no	no
RP11-78L16.1	ENSG00000278630		Up	5.36786	2.1489e-05	0.000513368	no	no	no
NXF2B	ENSG00000269437	Q9GZY0	Up	5.44723	9.54935e-06	0.000257427	yes	no	no
FOXF1	ENSG00000103241	Q12946	Up	5.50836	9.86608e-06	0.000264528	no	no	no
ADARB2	ENSG00000185736	Q9NS39	Up	5.53855	3.76194e-06	0.000113702	no	no	no
PAGE2	ENSG00000234068		Up	5.68217	1.25776e-42	3.58427e-39	no	no	no
LINC01267	ENSG00000251576		Up	6.00092	4.12396e-07	1.61938e-05	no	no	no
RGL3	ENSG00000205517	Q3MIN7	Up	6.39591	6.00507e-08	2.9075e-06	no	no	no
DCC	ENSG00000187323	P43146	Up	6.55492	2.75556e-14	4.36253e-12	no	no	no
NCAM2	ENSG00000154654	O15394	Up	6.55515	6.07899e-08	2.93617e-06	no	no	no
LINC00645	ENSG00000258548		Up	6.83253	7.08741e-10	5.25575e-08	no	no	no
SLITRK4	ENSG00000179542	Q8IW52	Up	7.16215	5.11689e-13	6.34978e-11	no	no	no

## Sheet: S2
Lysine deacetylase inhibitors have low selectivity in cells and exhibit predominantly off-target effects. Kiara E. Bornes, Marcus A. Moody, Thomas M. Huckaba, Megan C. Benz, Emily C. McConnell, Maryam Foroozesh, Van H. Barnes, Bridgette M. Collins-Burow, Matthew E. Burow, Terry J. Watt, Tasha B. Toro.
Data derived from Gene Expression Omnibus GSE228549, adapted from: Toro TB, Skripnikova EV, Bornes KE, Zhang K, Watt TJ. Endogenous expression of inactive lysine deacetylases reveals deacetylation-dependent cellular mechanisms. PLoS One 2023, 18, e0291779.
Table S2. Significant gene expression changes in 8CDm relative to wild-type.
Gene	ENSEMBL	Uniprot	Regulation (vs WT)	log2FoldChange	p value	adj p value	common WT_pci	common WT_pci_2w
MT-RNR2	ENSG00000210082	Q8IVG9	Down	-11.9248	6.45244e-71	9.67625e-68	yes	yes
MTRNR2L1	ENSG00000256618	P0CJ68	Down	-11.7696	1.31548e-37	3.84922e-35	yes	yes
BZW1P2	ENSG00000198406		Down	-11.6178	8.87666e-29	9.77003e-27	no	yes
THBS2	ENSG00000186340	P35442	Down	-10.8485	2.42128e-37	6.75538e-35	no	no
MT-RNR1	ENSG00000211459	A0A0C5B5G6	Down	-10.3554	2.45054e-42	1.01377e-39	yes	yes
ADGRL4	ENSG00000162618	Q9HBW9	Down	-9.98144	3.64275e-31	4.99452e-29	no	yes
PXDN	ENSG00000130508	Q92626	Down	-9.66695	4.92961e-20	2.07511e-18	no	yes
SCARNA10	ENSG00000276232		Down	-9.65237	2.84033e-20	1.24363e-18	no	no
FOXD1-AS1	ENSG00000247993		Down	-9.2936	4.45726e-18	1.4916e-16	yes	yes
CHST15	ENSG00000182022	Q7LFX5	Down	-9.15111	2.46585e-17	7.45158e-16	no	no
HBE1	ENSG00000213931	P02100	Down	-8.93617	2.2765e-17	6.93177e-16	no	no
UTY	ENSG00000183878	O14607	Down	-8.7797	3.99617e-31	5.41718e-29	no	no
AC005786.7	ENSG00000267436		Down	-8.69446	1.10774e-15	2.69839e-14	yes	no
CD9	ENSG00000010278	P21926	Down	-8.57538	5.892e-16	1.48345e-14	no	yes
RP11-982M15.2	ENSG00000258430		Down	-8.51229	2.0524e-08	1.53651e-07	no	no
OR51B5	ENSG00000242180	Q9H339	Down	-8.28891	4.27097e-14	7.99832e-13	no	no
OR51B2	ENSG00000279012	Q9Y5P1	Down	-8.16599	6.70191e-14	1.21271e-12	no	no
RP11-244F12.2	ENSG00000259627		Down	-8.14533	6.35369e-13	9.82284e-12	yes	yes
AC104389.28	ENSG00000167355	Q9H339	Down	-8.10628	5.95168e-27	5.53506e-25	no	no
OR51I2	ENSG00000187918	Q9H344	Down	-8.09057	4.2735e-14	7.99832e-13	no	no
RP11-229P13.23	ENSG00000231864		Down	-8.04043	3.85306e-12	5.28892e-11	yes	no
ARAP1-AS1	ENSG00000256007		Down	-7.87374	1.203e-12	1.79173e-11	yes	yes
OR51K1P	ENSG00000248424		Down	-7.84215	4.02883e-13	6.44023e-12	no	no
TRBC2	ENSG00000211772		Down	-7.80962	3.53197e-12	4.88684e-11	no	yes
OR51B6	ENSG00000176239	Q9H340	Down	-7.57365	3.50796e-12	4.85689e-11	no	no
GABRA6	ENSG00000145863	Q16445	Down	-7.54121	5.35267e-11	6.21646e-10	no	yes
NSFP1	ENSG00000260075		Down	-7.47724	4.38463e-11	5.15458e-10	yes	yes
ZC3HAV1L	ENSG00000146858		Down	-7.34829	1.65869e-10	1.78469e-09	no	no
LLNLR-284B4.1	ENSG00000274177		Down	-7.26293	3.34102e-10	3.40494e-09	yes	yes
OR51M1	ENSG00000184698	Q9H341	Down	-7.24414	3.02748e-12	4.22825e-11	no	no
PIEZO2	ENSG00000154864	Q9H5I5	Down	-7.13266	1.45456e-14	2.97788e-13	no	no
B3GALNT1	ENSG00000169255	O75752	Down	-6.79888	1.93191e-08	1.45175e-07	no	no
ENPP4	ENSG00000001561	Q9Y6X5	Down	-6.79	1.37825e-10	1.50249e-09	no	no
OR51B8P	ENSG00000236359		Down	-6.73672	2.56837e-09	2.24911e-08	no	no
FNDC4	ENSG00000115226	Q9H6D8	Down	-6.71538	7.80794e-08	5.31472e-07	no	no
EDNRA	ENSG00000151617	P25101	Down	-6.54141	1.08706e-13	1.89831e-12	no	no
RP11-474G23.2	ENSG00000273275		Down	-6.52762	7.3331e-06	3.54453e-05	yes	no
RP11-326A19.5	ENSG00000259948		Down	-6.45972	4.32613e-06	2.18345e-05	no	no
AC104389.31	ENSG00000230087		Down	-6.39157	6.03839e-09	4.93814e-08	no	no
RP11-463D19.2	ENSG00000258677		Down	-6.36962	6.41013e-06	3.1312e-05	no	no
RP11-756P10.3	ENSG00000180015		Down	-6.35886	1.83845e-06	9.90165e-06	no	no
SOX7	ENSG00000171056	Q9BT81	Down	-6.34578	3.94207e-12	5.40183e-11	no	no
LINC00355	ENSG00000227674		Down	-6.34344	6.17992e-09	5.04089e-08	no	no
OR51I1	ENSG00000167359	Q9H343	Down	-6.31908	9.27354e-12	1.2021e-10	no	no
RP11-629N8.5	ENSG00000280320		Down	-6.29852	4.92497e-07	2.94174e-06	no	no
ANO5	ENSG00000171714	Q75V66	Down	-6.27702	1.46789e-07	9.54746e-07	no	no
AC005944.2	ENSG00000267469		Down	-6.27467	1.50553e-06	8.22675e-06	yes	no
OR51B4	ENSG00000183251	Q9Y5P0	Down	-6.27235	2.89001e-15	6.6041e-14	no	no
TMPRSS15	ENSG00000154646	P98073	Down	-6.23231	2.15817e-10	2.28019e-09	no	yes
ADAMTS2	ENSG00000087116	O95450	Down	-6.20476	4.48999e-06	2.2576e-05	no	no
RP11-20B24.4	ENSG00000266642		Down	-6.19507	7.85641e-08	5.34468e-07	yes	no
SYNDIG1	ENSG00000101463	Q9H7V2	Down	-6.19501	3.33392e-06	1.71772e-05	no	no
PTPRN2	ENSG00000155093	Q92932	Down	-6.14458	1.78018e-06	9.61369e-06	no	no
IGFBP3	ENSG00000146674	P17936	Down	-6.10075	5.74705e-07	3.39058e-06	no	no
OR52D1	ENSG00000181609	Q9H346	Down	-6.09021	4.68945e-29	5.33263e-27	no	no
IRX1	ENSG00000170549	P78414	Down	-6.08781	3.34391e-08	2.41741e-07	no	no
AFF2	ENSG00000155966	P51816	Down	-6.05415	3.91195e-05	0.000165836	no	no
RPS4Y1	ENSG00000129824	P22090	Down	-5.94477	1.79244e-288	4.30078e-284	no	no
AC011558.5	ENSG00000279753		Down	-5.88166	1.29749e-07	8.54102e-07	no	yes
RP11-307P5.1	ENSG00000227681		Down	-5.81306	5.11708e-15	1.12127e-13	no	no
DDX43	ENSG00000080007		Down	-5.81227	3.42631e-05	0.000146936	no	no
TTTY25P	ENSG00000259247		Down	-5.79753	2.58762e-05	0.000113713	no	yes
ADAMTS18	ENSG00000140873	Q8TE60	Down	-5.7816	1.60998e-57	1.28766e-54	no	yes
ZNF736P9Y	ENSG00000239893		Down	-5.78061	2.17341e-05	9.67688e-05	no	no
AC005481.5	ENSG00000222012		Down	-5.7772	2.03897e-05	9.12915e-05	no	no
PSMA6P1	ENSG00000215414		Down	-5.73815	2.83986e-05	0.000123958	no	no
MTRNR2L12	ENSG00000269028	P0DMP1	Down	-5.73008	2.89392e-05	0.000126107	yes	yes
RP11-424G14.1	ENSG00000260197		Down	-5.65216	5.95777e-06	2.92393e-05	no	no
RBMY2EP	ENSG00000223637		Down	-5.626	5.62865e-06	2.77774e-05	no	no
FABP5P7	ENSG00000234964		Down	-5.60586	5.441e-06	2.69234e-05	yes	yes
RP11-576C2.1	ENSG00000267793		Down	-5.58709	0.000141472	0.00053617	no	no
NFYAP1	ENSG00000237849		Down	-5.55321	0.000125044	0.00047936	no	no
SH2D4A	ENSG00000104611		Down	-5.52413	1.44514e-26	1.27014e-24	no	no
GALC	ENSG00000054983	P54803	Down	-5.51711	0.000104871	0.000408751	yes	yes
EIF1AY	ENSG00000198692	O14602	Down	-5.5013	5.83796e-29	6.54561e-27	no	no
RP11-752L20.3	ENSG00000280219		Down	-5.47633	2.06267e-12	2.95649e-11	no	no
ARSI	ENSG00000183876		Down	-5.45402	0.000114821	0.000444141	no	no
SLC10A4	ENSG00000145248	Q96EP9	Down	-5.43114	1.89022e-05	8.51272e-05	no	no
OR51A10P	ENSG00000230484		Down	-5.43074	1.26608e-12	1.88101e-11	no	no
C10orf11	ENSG00000148655	Q9H2I8	Down	-5.42803	0.000226608	0.000825869	no	no
OR51J1	ENSG00000184321	Q9H342	Down	-5.37729	3.96221e-13	6.34219e-12	no	no
TXLNGY	ENSG00000131002		Down	-5.34804	1.65549e-87	3.97218e-84	no	no
KCTD9P6	ENSG00000229211		Down	-5.32843	4.17714e-05	0.000176403	no	no
ZFY	ENSG00000067646	P08048	Down	-5.31485	3.81042e-41	1.47463e-38	yes	yes
RP11-343C2.12	ENSG00000272617	H3BUN2	Down	-5.28868	1.84741e-18	6.46163e-17	yes	no
HBG2	ENSG00000196565	P69892	Down	-5.28807	9.08092e-05	0.000358132	no	no
SNORD3B-1	ENSG00000265185		Down	-5.25312	6.35768e-137	2.54244e-133	yes	yes
TNFAIP8L3	ENSG00000183578	Q5GJ75	Down	-5.22827	1.93055e-05	8.67121e-05	no	no
USP9Y	ENSG00000114374	O00507	Down	-5.22631	2.2612e-54	1.55015e-51	no	no
AFAP1L2	ENSG00000169129	Q8N4X5	Down	-5.18828	0.000153215	0.000576574	no	no
SNORD3B-2	ENSG00000262074		Down	-5.17114	8.61005e-141	5.16474e-137	yes	yes
NPM1P46	ENSG00000213104		Down	-5.16935	0.000128503	0.000491283	no	yes
OR51Q1	ENSG00000167360	Q8NH59	Down	-5.1323	3.23073e-09	2.77813e-08	no	no
RBMY2QP	ENSG00000236718		Down	-5.12679	1.64841e-08	1.25482e-07	no	no
NLGN4Y	ENSG00000165246	Q8NFZ3	Down	-5.09592	9.54318e-19	3.44848e-17	no	no
RP11-307P5.2	ENSG00000226249		Down	-5.08814	3.11859e-07	1.92013e-06	no	no
RP1-101G11.3	ENSG00000280356		Down	-5.08096	1.05261e-20	4.83839e-19	no	no
MSX2	ENSG00000120149	P35548	Down	-5.05506	0.000247578	0.000895851	no	no
CARD16	ENSG00000204397	Q5EG05	Down	-5.03415	6.19989e-05	0.000253857	no	no
RPL4P2	ENSG00000232341		Down	-4.98587	2.72963e-08	2.00045e-07	yes	yes
PIGY	ENSG00000255072	Q3MUY2	Down	-4.94687	9.75519e-05	0.000383212	no	yes
CPNE7	ENSG00000178773	Q9UBL6	Down	-4.93886	1.26526e-22	7.29775e-21	no	no
OR51B3P	ENSG00000223735		Down	-4.9301	4.44881e-05	0.000186911	no	no
NRROS	ENSG00000174004	Q86YC3	Down	-4.85785	1.05248e-12	1.57931e-11	yes	no
ELOVL4	ENSG00000118402	Q9GZR5	Down	-4.8441	8.31343e-08	5.6237e-07	no	yes
RMRP	ENSG00000269900		Down	-4.78555	1.80086e-143	1.44033e-139	no	yes
RN7SL679P	ENSG00000243905		Down	-4.77866	1.70665e-06	9.239e-06	no	yes
RP11-511P7.5	ENSG00000283013		Down	-4.75621	3.32528e-05	0.000142961	no	no
COL1A2	ENSG00000164692	P08123	Down	-4.72936	1.39354e-06	7.6619e-06	no	yes
CXADR	ENSG00000154639	P78310	Down	-4.67267	4.85639e-07	2.9044e-06	no	no
MLPH	ENSG00000115648	Q9BV36	Down	-4.61404	2.47734e-05	0.000109289	no	no
ERVMER34-1	ENSG00000226887		Down	-4.59085	3.06691e-05	0.000132733	no	no
GALNT13	ENSG00000144278	Q8IUC8	Down	-4.55797	4.4936e-08	3.17677e-07	no	no
DDX3Y	ENSG00000067048	O15523	Down	-4.52654	5.22444e-68	6.96418e-65	no	no
SNORD3A	ENSG00000263934		Down	-4.49046	1.62382e-97	4.32911e-94	yes	yes
LIN28B	ENSG00000187772	Q6ZN17	Down	-4.45635	6.85829e-26	5.65491e-24	no	no
RRAGD	ENSG00000025039	Q9NQL2	Down	-4.42117	5.94694e-23	3.53195e-21	no	no
TTTY15	ENSG00000233864		Down	-4.37419	1.0397e-19	4.17866e-18	no	no
RP11-638I2.6	ENSG00000258504		Down	-4.33138	0.000129304	0.000494111	no	yes
AGKP1	ENSG00000226555		Down	-4.32529	6.35054e-06	3.10525e-05	no	no
MMP1	ENSG00000196611	P03956	Down	-4.31533	3.57433e-86	7.79659e-83	no	no
RNU2-2P	ENSG00000222328		Down	-4.2214	2.52005e-38	8.06215e-36	no	yes
AC006486.9	ENSG00000268643	M0QYV0	Down	-4.21627	1.13595e-07	7.54804e-07	yes	no
PDPN	ENSG00000162493	Q86YL7	Down	-4.19522	4.16377e-10	4.19067e-09	no	no
MGST1	ENSG00000008394	P10620	Down	-4.16173	3.82537e-31	5.21511e-29	no	no
SUPT16HP1	ENSG00000256238		Down	-4.12402	2.55809e-07	1.59591e-06	no	no
TPTE2P2	ENSG00000272281		Down	-4.12326	0.000245149	0.000888133	no	no
RPL37	ENSG00000145592	P61927	Down	-4.10307	2.09944e-138	1.00748e-134	yes	yes
C16orf54	ENSG00000185905		Down	-4.03723	2.05596e-08	1.5387e-07	no	no
TINAGL1	ENSG00000142910	Q9GZM7	Down	-3.9829	2.40375e-21	1.18674e-19	no	no
RP1-101G11.2	ENSG00000235485		Down	-3.95865	0.000152053	0.000572472	no	no
RPS28P7	ENSG00000227097		Down	-3.93758	1.75809e-05	7.95915e-05	no	no
KDM5D	ENSG00000012817	Q9BY66	Down	-3.93637	3.08396e-53	1.9999e-50	no	no
EEF1A1P6	ENSG00000233476		Down	-3.92868	0.000130139	0.000497142	no	no
LRRC17	ENSG00000128606	Q8N6Y2	Down	-3.90622	2.11424e-14	4.15813e-13	no	yes
RP11-118A1.2	ENSG00000282993		Down	-3.90058	9.56598e-12	1.23734e-10	no	no
PRKY	ENSG00000099725	O43930	Down	-3.89888	4.60619e-41	1.72689e-38	yes	no
CTB-151G24.2	ENSG00000279882		Down	-3.88302	9.96351e-07	5.63946e-06	no	no
MSANTD3-TMEFF1	ENSG00000251349		Down	-3.86806	6.50022e-09	5.287e-08	no	yes
C19orf33	ENSG00000167644	Q9GZP8	Down	-3.78984	4.8987e-09	4.06289e-08	no	no
RP11-307O13.1	ENSG00000261728		Down	-3.76296	0.000171708	0.000640076	no	yes
GJB2	ENSG00000165474	P29033	Down	-3.75488	8.19712e-17	2.31663e-15	no	no
ULBP1	ENSG00000111981	Q9BZM6	Down	-3.73756	0.000136112	0.000517569	no	yes
CDH12	ENSG00000154162	P55289	Down	-3.71918	1.81994e-05	8.22367e-05	no	no
RP11-669N7.2	ENSG00000249196		Down	-3.68999	3.58062e-05	0.000152952	no	no
CXCL8	ENSG00000169429	P10145	Down	-3.68733	1.29062e-18	4.60822e-17	no	no
AC112721.2	ENSG00000222032		Down	-3.65823	1.85987e-19	7.26803e-18	no	no
CCDC190	ENSG00000185860		Down	-3.53632	0.00011428	0.000442262	no	no
SPA17	ENSG00000064199	Q15506	Down	-3.52147	3.75661e-33	6.62765e-31	yes	yes
AL035610.2	ENSG00000236532		Down	-3.50833	0.000133714	0.00050934	no	no
CLVS1	ENSG00000177182	Q8IUQ0	Down	-3.45481	0.000208899	0.000766411	no	no
GPNMB	ENSG00000136235	Q14956	Down	-3.44472	5.47976e-12	7.33981e-11	no	no
AMPH	ENSG00000078053	P49418	Down	-3.4256	2.04134e-06	1.09094e-05	no	no
TNFRSF8	ENSG00000120949	P28908	Down	-3.41897	2.97542e-12	4.16281e-11	yes	no
CTD-2541J13.2	ENSG00000263424		Down	-3.40784	5.44017e-05	0.000224512	no	no
COX7A2	ENSG00000112695	P14406	Down	-3.39306	2.58096e-31	3.6428e-29	no	no
ADRB2	ENSG00000169252	P07550	Down	-3.37008	1.25627e-06	6.97269e-06	no	no
RP11-468E2.2	ENSG00000259522	H3BMG7	Down	-3.3505	5.27371e-25	3.91756e-23	no	no
CDA	ENSG00000158825	P32320	Down	-3.29826	3.19028e-09	2.74462e-08	no	no
LIPG	ENSG00000101670	Q9Y5X9	Down	-3.28638	6.03883e-18	1.97675e-16	no	yes
RP11-78J21.6	ENSG00000280296		Down	-3.28307	1.2337e-05	5.73003e-05	no	no
PTGES	ENSG00000148344	O14684	Down	-3.27865	1.01258e-13	1.77732e-12	no	no
MB21D1	ENSG00000164430	Q8N884	Down	-3.27488	1.12541e-08	8.82164e-08	no	no
ZFP82	ENSG00000181007	Q8N141	Down	-3.26411	4.32074e-10	4.33773e-09	no	no
C5orf46	ENSG00000178776	Q6UWT4	Down	-3.26001	2.12309e-05	9.46866e-05	no	yes
ZNF280A	ENSG00000169548	P59817	Down	-3.25994	9.35826e-05	0.000368464	no	no
RP11-274H2.5	ENSG00000261051		Down	-3.24733	5.21995e-11	6.06526e-10	no	no
TMEM30A	ENSG00000112697	Q9NV96	Down	-3.22234	3.80553e-29	4.38989e-27	no	yes
CKS2	ENSG00000123975	P33552	Down	-3.17196	5.34808e-33	9.23178e-31	yes	yes
PRORY	ENSG00000183146		Down	-3.17104	5.95445e-05	0.000244391	no	no
YWHAZP6	ENSG00000215199		Down	-3.16816	1.14403e-06	6.40231e-06	no	yes
SMIM2-AS1	ENSG00000227258		Down	-3.15858	0.000222518	0.000812155	yes	no
RP11-111K18.1	ENSG00000256646		Down	-3.09549	2.53293e-23	1.56637e-21	yes	yes
ALG14	ENSG00000172339	Q96F25	Down	-3.09121	1.72588e-18	6.05421e-17	no	no
GCNT1	ENSG00000187210	Q02742	Down	-3.04862	1.61265e-12	2.35939e-11	no	no
SLC43A3	ENSG00000134802	Q8NBI5	Down	-3.02301	5.3166e-100	1.59458e-96	yes	no
CHRM5	ENSG00000184984	P08912	Down	-3.01596	6.34487e-05	0.000259086	no	no
SCIN	ENSG00000006747	Q9Y6U3	Down	-3.01586	7.30367e-09	5.87837e-08	no	no
SLC4A5	ENSG00000188687	Q9BY07	Down	-2.97215	3.62793e-10	3.68693e-09	no	no
NDUFB4	ENSG00000065518	O95168	Down	-2.9654	1.02462e-24	7.47254e-23	no	yes
NCOR1P1	ENSG00000240108	Q9H4R4	Down	-2.96366	1.34956e-05	6.2224e-05	no	yes
RP11-462G12.1	ENSG00000262185		Down	-2.9635	3.31051e-05	0.000142403	yes	yes
RP13-317D12.3	ENSG00000255237		Down	-2.95907	1.20896e-05	5.62495e-05	yes	yes
EVI2A	ENSG00000126860		Down	-2.94652	4.88524e-17	1.42426e-15	no	yes
SV2B	ENSG00000185518	Q7L1I2	Down	-2.93449	1.285e-05	5.95334e-05	yes	no
RP11-73G16.1	ENSG00000251249		Down	-2.91658	0.000198421	0.000731998	no	yes
MYO5C	ENSG00000128833	Q9NQX4	Down	-2.90313	8.12874e-06	3.90106e-05	no	no
LAMP2	ENSG00000005893	P13473	Down	-2.88182	1.12889e-25	9.15091e-24	no	no
CASC2	ENSG00000177640	Q6XLA1	Down	-2.87859	2.93911e-05	0.000127851	no	no
SNORA73A	ENSG00000274266		Down	-2.86481	9.25411e-43	4.03715e-40	yes	yes
MPC1	ENSG00000060762	Q9Y5U8	Down	-2.85856	1.98827e-12	2.8601e-11	yes	yes
CD180	ENSG00000134061	Q99467	Down	-2.82823	6.4661e-30	8.03874e-28	yes	yes
RP11-350J20.12	ENSG00000273132		Down	-2.82458	1.43872e-06	7.89223e-06	no	no
CCNC	ENSG00000112237	P24863	Down	-2.80754	3.30944e-36	8.10272e-34	no	yes
ERGIC2	ENSG00000087502	Q96RQ1	Down	-2.79941	2.17456e-26	1.87685e-24	no	yes
ADGRG2	ENSG00000173698	Q8IZP9	Down	-2.79428	4.57365e-06	2.29582e-05	no	no
CISD1	ENSG00000122873	Q9NZ45	Down	-2.78638	1.90927e-35	4.20284e-33	yes	yes
RP11-274J7.2	ENSG00000256571		Down	-2.77857	0.000269461	0.000966144	no	no
RAPGEF5	ENSG00000136237	Q92565	Down	-2.76294	7.44323e-09	5.98501e-08	no	no
KIAA1143	ENSG00000163807		Down	-2.75078	7.14537e-26	5.87144e-24	no	yes
RP11-513I15.6	ENSG00000225339		Down	-2.7496	3.35717e-06	1.72858e-05	no	no
RAB32	ENSG00000118508	Q13637	Down	-2.74619	2.46715e-32	3.99979e-30	no	no
AC016907.3	ENSG00000233862		Down	-2.74565	1.56473e-11	1.94731e-10	yes	yes
SMARCA1	ENSG00000102038	P28370	Down	-2.74452	1.45788e-68	2.05767e-65	no	yes
JUP	ENSG00000173801	P14923	Down	-2.74187	4.40632e-14	8.22764e-13	no	yes
CTC-436P18.3	ENSG00000249279		Down	-2.74173	4.33071e-07	2.61083e-06	yes	yes
LINC01551	ENSG00000186960		Down	-2.74047	5.70433e-05	0.000234768	no	no
SLC44A5	ENSG00000137968	Q8NCS7	Down	-2.73976	6.11118e-14	1.11169e-12	no	no
AC144450.2	ENSG00000203635		Down	-2.73873	2.83869e-07	1.75681e-06	no	yes
SLIT2	ENSG00000145147	O94813	Down	-2.73795	8.04718e-06	3.86554e-05	no	no
RASL10B	ENSG00000270885	Q96S79	Down	-2.73092	4.68455e-06	2.34687e-05	yes	no
MED31	ENSG00000108590	Q9Y3C7	Down	-2.71898	1.70681e-19	6.6917e-18	no	yes
BPGM	ENSG00000172331	P07738	Down	-2.71692	2.8606e-10	2.94707e-09	no	no
AK6	ENSG00000085231	Q9Y3D8	Down	-2.70633	5.81259e-22	3.09927e-20	no	yes
GNG11	ENSG00000127920	P61952	Down	-2.70199	2.49387e-47	1.19676e-44	yes	yes
AC110926.4	ENSG00000226789		Down	-2.70183	3.31354e-05	0.000142508	yes	yes
MRPS36	ENSG00000134056	P82909	Down	-2.69918	6.26128e-10	6.09465e-09	no	yes
RPS27	ENSG00000177954	P42677	Down	-2.68273	2.2375e-37	6.31607e-35	yes	yes
POPDC3	ENSG00000132429	Q9HBV1	Down	-2.67163	4.81021e-22	2.5878e-20	no	no
RP11-258F1.1	ENSG00000266677		Down	-2.666	9.12909e-11	1.01977e-09	yes	yes
SMOC1	ENSG00000198732	Q9H4F8	Down	-2.66243	7.31688e-11	8.32439e-10	no	no
CTSO	ENSG00000256043	P43234	Down	-2.64753	5.82299e-06	2.86188e-05	no	no
TSGA13	ENSG00000213265		Down	-2.64576	8.54313e-11	9.61012e-10	yes	yes
RP11-479O17.9	ENSG00000280259		Down	-2.63527	7.54155e-10	7.24387e-09	yes	yes
SERINC1	ENSG00000111897	Q9NRX5	Down	-2.62113	1.37566e-31	2.0375e-29	no	yes
RP11-350J20.5	ENSG00000231760		Down	-2.61172	1.0119e-11	1.30146e-10	yes	yes
PCOLCE2	ENSG00000163710	Q9UKZ9	Down	-2.60773	4.42016e-05	0.000185837	no	no
FAM46C	ENSG00000183508	Q5VWP2	Down	-2.59599	6.26411e-07	3.67394e-06	no	no
VTA1	ENSG00000009844	Q9NP79	Down	-2.58843	1.45713e-23	9.29852e-22	no	yes
EPOR	ENSG00000187266	P19235	Down	-2.58581	5.26303e-06	2.61127e-05	no	no
IFNGR1	ENSG00000027697	P15260	Down	-2.58566	4.63813e-16	1.18265e-14	no	no
ATCAY	ENSG00000167654	Q86WG3	Down	-2.58454	4.78477e-06	2.39229e-05	no	yes
PRSS12	ENSG00000164099	P56730	Down	-2.58318	3.09196e-13	5.05371e-12	no	no
CEP57L1	ENSG00000183137	Q8IYX8	Down	-2.57862	5.7643e-36	1.38309e-33	no	yes
NDUFA12	ENSG00000184752	Q9UI09	Down	-2.57551	3.46221e-23	2.12172e-21	no	yes
CLGN	ENSG00000153132	O14967	Down	-2.57072	2.06468e-06	1.10138e-05	no	yes
SAG	ENSG00000130561	P10523	Down	-2.56039	8.66341e-05	0.000343133	yes	yes
LINC01247	ENSG00000227007		Down	-2.55998	2.79641e-06	1.4561e-05	yes	yes
RP11-48B3.3	ENSG00000254162		Down	-2.55674	1.01433e-08	8.01111e-08	no	yes
RPS12	ENSG00000112306	P25398	Down	-2.5468	7.09861e-57	5.49433e-54	no	yes
LINC00648	ENSG00000259129		Down	-2.54629	0.000122784	0.000471371	no	no
SAMD9L	ENSG00000177409		Down	-2.53907	1.54095e-14	3.13867e-13	no	no
SLC13A5	ENSG00000141485	Q86YT5	Down	-2.53677	0.000265186	0.00095153	no	yes
OPLAH	ENSG00000178814	O14841	Down	-2.52865	3.1635e-08	2.29528e-07	no	no
NDUFA6	ENSG00000184983	P56556	Down	-2.52845	9.17855e-38	2.78772e-35	yes	yes
OSGIN2	ENSG00000164823	Q9Y236	Down	-2.52611	3.69619e-27	3.50539e-25	no	yes
SF3B6	ENSG00000115128	Q9Y3B4	Down	-2.52547	1.09291e-20	4.98542e-19	no	yes
FAM20C	ENSG00000177706	Q8IXL6	Down	-2.52369	1.97854e-34	3.89125e-32	no	no
MAGEC2	ENSG00000046774	Q9UBF1	Down	-2.51087	1.96056e-16	5.26782e-15	no	yes
CTB-36H16.2	ENSG00000260686		Down	-2.50645	0.000162401	0.000608056	no	no
UBE2T	ENSG00000077152	Q9NPD8	Down	-2.50628	1.88935e-29	2.25538e-27	yes	yes
IAH1	ENSG00000134330	Q2TAA2	Down	-2.49986	4.22722e-21	2.03552e-19	no	no
RP11-397E7.1	ENSG00000243312		Down	-2.49489	3.15297e-20	1.3664e-18	no	yes
RPL35A	ENSG00000182899	P18077	Down	-2.49178	1.65001e-39	5.57612e-37	yes	yes
C5orf15	ENSG00000113583		Down	-2.49074	2.45947e-17	7.44168e-16	no	yes
HSD17B8	ENSG00000204228	Q92506	Down	-2.48723	1.18586e-05	5.52924e-05	no	no
MANEA	ENSG00000172469		Down	-2.48703	1.03926e-10	1.15178e-09	no	yes
TMEM133	ENSG00000170647	A6NI28	Down	-2.48493	0.000195393	0.000721828	no	no
LAIR1	ENSG00000167613	Q6GTX8	Down	-2.47168	1.59314e-09	1.45235e-08	yes	yes
ATP6V0D2	ENSG00000147614	Q8N8Y2	Down	-2.46339	1.14985e-05	5.3791e-05	no	no
RP11-57C13.3	ENSG00000196566		Down	-2.46112	1.93054e-05	8.67121e-05	yes	yes
C1orf21	ENSG00000116667		Down	-2.45809	3.4012e-31	4.71725e-29	yes	yes
GLIPR1	ENSG00000139278		Down	-2.45794	1.83987e-27	1.80925e-25	no	no
SREK1IP1	ENSG00000153006	Q8N9Q2	Down	-2.45467	2.30917e-16	6.14261e-15	no	yes
CARD8-AS1	ENSG00000268001		Down	-2.45283	5.53177e-09	4.54241e-08	no	yes
RP11-603J24.17	ENSG00000257553		Down	-2.45137	1.67276e-07	1.07632e-06	yes	yes
TRPM3	ENSG00000083067	Q9HCF6	Down	-2.44664	2.42711e-10	2.53924e-09	no	yes
GPR85	ENSG00000164604	P60893	Down	-2.44329	2.73786e-05	0.000119811	no	no
GTF2H5	ENSG00000272047	Q6ZYL4	Down	-2.43278	2.15805e-32	3.52247e-30	no	no
SLC2A12	ENSG00000146411	Q8TD20	Down	-2.43161	2.23473e-08	1.66407e-07	no	no
CD109	ENSG00000156535	Q6YHK3	Down	-2.43049	5.20364e-21	2.48717e-19	no	no
SAMD9	ENSG00000205413	Q5K651	Down	-2.42823	1.0825e-32	1.81632e-30	no	yes
SRP19	ENSG00000153037	P09132	Down	-2.42431	3.47257e-32	5.48163e-30	yes	yes
DPY19L1	ENSG00000173852	Q2PZI1	Down	-2.42418	8.56604e-07	4.9159e-06	no	yes
CYP51A1	ENSG00000001630	Q16850	Down	-2.41635	7.91118e-61	7.59283e-58	yes	yes
ACAT2	ENSG00000120437	Q9BWD1	Down	-2.40819	1.47575e-60	1.36189e-57	yes	yes
MZT1	ENSG00000204899	Q08AG7	Down	-2.40588	6.45855e-20	2.69039e-18	no	yes
NDFIP2	ENSG00000102471	Q9NV92	Down	-2.40587	5.90741e-18	1.93673e-16	no	no
RPPH1	ENSG00000259001		Down	-2.39844	8.61573e-46	4.05345e-43	no	no
MOB4	ENSG00000115540		Down	-2.39289	2.57362e-10	2.67634e-09	no	yes
ZUFSP	ENSG00000153975	Q96AP4	Down	-2.3882	4.23324e-21	2.03552e-19	no	yes
RP11-196G11.5	ENSG00000278133		Down	-2.38598	1.40581e-05	6.46684e-05	no	no
ARMT1	ENSG00000146476	Q9H993	Down	-2.36728	1.44622e-21	7.38311e-20	no	yes
LYRM2	ENSG00000083099		Down	-2.36559	1.49743e-21	7.59603e-20	no	yes
LSAMP	ENSG00000185565	Q13449	Down	-2.36559	1.99566e-07	1.26643e-06	no	no
RP6-99M1.3	ENSG00000269902		Down	-2.36427	6.43305e-05	0.00026224	no	yes
ZYG11A	ENSG00000203995		Down	-2.36201	2.05967e-08	1.541e-07	no	no
TMEM123	ENSG00000152558	Q8N131	Down	-2.35609	6.46009e-21	3.04637e-19	no	yes
PERP	ENSG00000112378	Q96FX8	Down	-2.35564	8.85282e-21	4.1086e-19	no	yes
TCTE3	ENSG00000184786	Q8IZS6	Down	-2.35426	1.42552e-08	1.09734e-07	no	yes
TENM1	ENSG00000009694	Q9UKZ4	Down	-2.3483	0.000174711	0.000650629	no	no
MRPL13	ENSG00000172172	Q9BYD1	Down	-2.34478	2.88953e-13	4.73899e-12	no	yes
CYP4F8	ENSG00000186526	P98187	Down	-2.34413	0.000251433	0.000908158	yes	yes
AC138430.4	ENSG00000267629		Down	-2.34401	1.1044e-39	3.84042e-37	yes	yes
FAM229B	ENSG00000203778		Down	-2.34097	0.000211299	0.000774624	no	no
RP11-571E6.3	ENSG00000203402		Down	-2.34005	3.0872e-08	2.24399e-07	yes	yes
GINM1	ENSG00000055211		Down	-2.33949	1.21959e-32	2.01812e-30	no	no
REEP3	ENSG00000165476	Q6NUK4	Down	-2.33614	3.47878e-22	1.89274e-20	no	yes
NAALAD2	ENSG00000077616	Q9Y3Q0	Down	-2.3356	4.86119e-09	4.03597e-08	no	no
PRELID3B	ENSG00000101166	Q9Y3B1	Down	-2.33493	2.33808e-30	2.98403e-28	no	yes
TMEM167A	ENSG00000174695	Q8TBQ9	Down	-2.33415	2.33529e-17	7.09278e-16	no	yes
SLC14A2	ENSG00000132874	Q15849	Down	-2.33393	2.23605e-06	1.18489e-05	no	yes
YIPF4	ENSG00000119820	Q9BSR8	Down	-2.33152	1.10849e-16	3.07481e-15	no	yes
COCH	ENSG00000100473	O43405	Down	-2.32931	2.41099e-06	1.27057e-05	no	no
DYNLT3	ENSG00000165169	P51808	Down	-2.32312	8.57194e-13	1.30174e-11	no	no
TLR7	ENSG00000196664	Q9NYK1	Down	-2.32309	4.48859e-06	2.2576e-05	yes	yes
RPL29	ENSG00000162244	P47914	Down	-2.32143	5.00576e-25	3.73007e-23	no	no
MPC2	ENSG00000143158	O95563	Down	-2.32132	1.45263e-12	2.14225e-11	no	no
SCOC	ENSG00000153130	Q9UIL1	Down	-2.32103	1.13791e-26	1.01498e-24	no	yes
PDCD5	ENSG00000105185	O14737	Down	-2.31841	3.36487e-37	9.17462e-35	no	yes
C3orf14	ENSG00000114405		Down	-2.31237	1.2047e-08	9.37884e-08	no	no
HNF1A-AS1	ENSG00000241388		Down	-2.31203	1.08495e-06	6.08801e-06	yes	yes
PBK	ENSG00000168078	Q96KB5	Down	-2.31148	3.26198e-34	6.31194e-32	yes	yes
RP11-97C16.1	ENSG00000271870		Down	-2.30668	0.000136806	0.000520044	no	no
AC023590.1	ENSG00000225885		Down	-2.30519	4.63185e-05	0.000194057	no	yes
MAP4K1	ENSG00000104814	Q92918	Down	-2.3012	3.05883e-07	1.88672e-06	no	yes
NDUFAF4	ENSG00000123545	Q9P032	Down	-2.30068	5.73867e-20	2.39884e-18	no	yes
TMEM19	ENSG00000139291		Down	-2.29984	1.00363e-19	4.04886e-18	no	yes
RP3-331H24.7	ENSG00000279312		Down	-2.29896	5.27933e-07	3.13778e-06	no	yes
LMBRD1	ENSG00000168216	Q9NUN5	Down	-2.29811	4.48655e-14	8.36444e-13	no	no
MRPL18	ENSG00000112110	Q9H0U6	Down	-2.29598	2.97288e-25	2.27896e-23	no	no
RP11-303E16.9	ENSG00000278985		Down	-2.29411	1.33341e-07	8.73672e-07	yes	yes
RP11-303E16.2	ENSG00000261061		Down	-2.28866	3.03088e-05	0.000131364	no	yes
E2F3P2	ENSG00000203435		Down	-2.28774	2.73583e-13	4.50539e-12	yes	yes
SLC35A1	ENSG00000164414	P78382	Down	-2.27924	4.56642e-09	3.81101e-08	no	no
INSIG1	ENSG00000186480	O15503	Down	-2.27924	3.51923e-33	6.30152e-31	yes	yes
CRX	ENSG00000105392	O43186	Down	-2.27655	2.08446e-22	1.17266e-20	yes	yes
LCA5	ENSG00000135338	Q86VQ0	Down	-2.27274	1.3259e-06	7.32697e-06	no	no
MRPL33	ENSG00000243147	O75394	Down	-2.27074	1.28593e-30	1.65885e-28	yes	yes
FUT9	ENSG00000172461	Q9Y231	Down	-2.26914	4.19514e-06	2.12269e-05	no	yes
RP11-497H16.9	ENSG00000269983		Down	-2.26542	7.80944e-07	4.51408e-06	no	yes
TLR4	ENSG00000136869	O00206	Down	-2.26349	1.33913e-34	2.67759e-32	no	yes
CTD-2313J23.1	ENSG00000260072		Down	-2.26101	1.01428e-07	6.78466e-07	yes	yes
CD47	ENSG00000196776	Q08722	Down	-2.26021	1.85547e-18	6.48038e-17	no	yes
COX7B	ENSG00000131174	P24311	Down	-2.25882	1.90641e-23	1.19121e-21	yes	no
GS1-306C12.1	ENSG00000279525		Down	-2.25864	4.72605e-06	2.36539e-05	yes	yes
RPS27L	ENSG00000185088	Q71UM5	Down	-2.25504	9.6711e-16	2.37998e-14	no	yes
NDUFA4	ENSG00000189043	O00483	Down	-2.25462	3.86411e-12	5.30106e-11	no	no
CYB5R4	ENSG00000065615	Q7L1T6	Down	-2.25075	1.2083e-18	4.32715e-17	no	no
GMFB	ENSG00000197045	P60983	Down	-2.24973	8.8139e-15	1.86327e-13	no	yes
ZNF556	ENSG00000172000	Q9HAH1	Down	-2.24837	0.000206529	0.000758644	no	yes
RP11-181E10.3	ENSG00000271590		Down	-2.2471	0.000243318	0.000882698	no	no
FOPNL	ENSG00000133393	Q96NB1	Down	-2.24027	4.26437e-15	9.49689e-14	no	yes
BCAP29	ENSG00000075790	Q9UHQ4	Down	-2.23697	2.92632e-26	2.48986e-24	no	yes
CALM2	ENSG00000143933	P0DP24	Down	-2.23463	1.31068e-54	9.52985e-52	yes	yes
MAP3K7	ENSG00000135341	O43318	Down	-2.23249	2.8277e-38	8.81141e-36	no	yes
GATM-AS1	ENSG00000275672		Down	-2.23083	5.11591e-18	1.69079e-16	yes	yes
SCG5	ENSG00000166922	P05408	Down	-2.22762	1.84613e-31	2.65246e-29	no	no
VMA21	ENSG00000160131	Q3ZAQ7	Down	-2.22382	7.27686e-13	1.11699e-11	no	yes
NOP10	ENSG00000182117	Q9NPE3	Down	-2.2214	1.84634e-20	8.20391e-19	yes	yes
RP13-631K18.2	ENSG00000254486		Down	-2.22033	0.000140303	0.000532158	yes	yes
LPAR1	ENSG00000198121	Q92633	Down	-2.21879	1.30811e-09	1.21231e-08	no	no
C18orf32	ENSG00000177576	Q8TCD1	Down	-2.20682	2.28754e-07	1.43752e-06	no	no
CCDC58	ENSG00000160124		Down	-2.2045	1.64117e-21	8.23813e-20	yes	yes
HMGB1P37	ENSG00000213467		Down	-2.20393	7.89266e-05	0.000315167	no	yes
MRPS18C	ENSG00000163319	Q9Y3D5	Down	-2.20054	2.28055e-14	4.4669e-13	no	yes
S100A6	ENSG00000197956	P06703	Down	-2.20004	9.44053e-37	2.46213e-34	yes	yes
IER3IP1	ENSG00000134049	Q9Y5U9	Down	-2.19931	3.44949e-19	1.31376e-17	no	yes
RGS4	ENSG00000117152	P49798	Down	-2.19754	8.67316e-50	4.62453e-47	yes	yes
INMT	ENSG00000241644	O95050	Down	-2.19433	6.55136e-06	3.19304e-05	yes	yes
TMTC3	ENSG00000139324	Q6ZXV5	Down	-2.19288	3.93447e-09	3.31939e-08	no	no
RNF157	ENSG00000141576	Q96PX1	Down	-2.1899	7.30698e-05	0.000294167	no	no
ENY2	ENSG00000120533	Q9NPA8	Down	-2.18964	2.89836e-28	3.11853e-26	yes	yes
PDIA4	ENSG00000155660	P13667	Down	-2.1896	1.40186e-50	8.20398e-48	no	no
VAMP7	ENSG00000124333	P51809	Down	-2.18959	8.25745e-30	1.02128e-27	no	no
LAMTOR3	ENSG00000109270	Q9UHA4	Down	-2.18898	5.83659e-09	4.778e-08	no	no
SDC2	ENSG00000169439	P34741	Down	-2.18604	6.564e-09	5.32983e-08	no	no
CUL1	ENSG00000055130	Q13616	Down	-2.18401	3.41753e-44	1.57693e-41	no	no
QRSL1	ENSG00000130348	Q9H0R6	Down	-2.18148	3.73472e-18	1.26035e-16	no	no
LAMB4	ENSG00000091128	A4D0S4	Down	-2.18116	8.7684e-05	0.000347117	yes	yes
LINC01441	ENSG00000224008		Down	-2.18045	8.87222e-07	5.07704e-06	yes	yes
SLC16A9	ENSG00000165449	Q7RTY1	Down	-2.17944	8.8898e-10	8.44091e-09	no	no
RPS18	ENSG00000231500		Down	-2.17755	9.57387e-32	1.46316e-29	no	no
TAF9B	ENSG00000187325	Q9HBM6	Down	-2.17647	7.66994e-15	1.63479e-13	no	yes
RP2	ENSG00000102218	O75695	Down	-2.17626	4.12459e-12	5.63584e-11	no	no
TMA7	ENSG00000232112		Down	-2.1732	4.49485e-44	2.03489e-41	yes	yes
TNFRSF11B	ENSG00000164761	O00300	Down	-2.17082	0.000245713	0.000889907	no	no
DBI	ENSG00000155368	P07108	Down	-2.17026	9.50943e-31	1.24683e-28	yes	yes
EEF1A1	ENSG00000156508	P68104	Down	-2.16665	2.41899e-59	2.14968e-56	no	no
RP11-66B24.7	ENSG00000272808		Down	-2.16589	8.2188e-06	3.94089e-05	yes	yes
RPL39	ENSG00000198918	P62891	Down	-2.16484	7.83826e-06	3.76821e-05	no	no
TMEM60	ENSG00000135211		Down	-2.1637	5.42018e-09	4.46147e-08	no	no
COL22A1	ENSG00000169436	Q8NFW1	Down	-2.16255	4.07803e-08	2.90523e-07	no	no
TMEM189-UBE2V1	ENSG00000124208		Down	-2.16057	9.11559e-05	0.00035944	no	no
FAM221A	ENSG00000188732		Down	-2.15463	1.82944e-10	1.95613e-09	yes	yes
ARPC5	ENSG00000162704	O15511	Down	-2.15148	1.85544e-67	2.34313e-64	no	yes
RP11-307A17.2	ENSG00000271519		Down	-2.15119	1.47339e-21	7.48993e-20	yes	yes
NDUFB6	ENSG00000165264	O95139	Down	-2.15101	5.19395e-23	3.10782e-21	yes	yes
RPS29	ENSG00000213741	P62273	Down	-2.15044	4.40731e-16	1.12739e-14	no	yes
SOAT1	ENSG00000057252	P35610	Down	-2.14357	7.21427e-28	7.39699e-26	yes	yes
GS1-358P8.4	ENSG00000260822		Down	-2.1433	5.84876e-10	5.73264e-09	no	no
RP11-658F2.8	ENSG00000258297		Down	-2.142	7.7108e-06	3.71139e-05	no	no
LSM5	ENSG00000106355	Q9Y4Y9	Down	-2.13989	1.32094e-17	4.17584e-16	yes	yes
RP3-425C14.4	ENSG00000279453		Down	-2.1387	1.35655e-09	1.25189e-08	no	no
SYTL3	ENSG00000164674	Q4VX76	Down	-2.13807	1.13056e-09	1.05469e-08	no	no
TMEM205	ENSG00000105518	Q6UW68	Down	-2.13716	1.99242e-08	1.49441e-07	no	no
TPRKB	ENSG00000144034	Q9Y3C4	Down	-2.13446	1.10225e-13	1.92066e-12	no	yes
SVBP	ENSG00000177868	Q8N300	Down	-2.1342	6.43586e-05	0.00026231	no	no
CNIH1	ENSG00000100528	O95406	Down	-2.13339	3.95902e-18	1.3323e-16	no	no
RP11-175K6.1	ENSG00000245812		Down	-2.13144	1.02538e-06	5.78759e-06	yes	yes
SQRDL	ENSG00000137767	Q9Y6N5	Down	-2.13049	1.21512e-15	2.945e-14	no	no
IFNLR1	ENSG00000185436	Q8IU57	Down	-2.12855	2.32171e-21	1.15097e-19	yes	yes
YIPF5	ENSG00000145817	Q969M3	Down	-2.12742	3.02812e-19	1.16251e-17	no	no
ELOVL2	ENSG00000197977	Q9NXB9	Down	-2.12645	1.11299e-05	5.21992e-05	no	no
FUCA2	ENSG00000001036	Q9BTY2	Down	-2.12388	6.66143e-23	3.92713e-21	no	no
SUMO2	ENSG00000188612	P61956	Down	-2.12371	2.38314e-33	4.33189e-31	yes	no
BMP7	ENSG00000101144	P18075	Down	-2.12364	4.57011e-09	3.81277e-08	yes	yes
RAB2A	ENSG00000104388	P61019	Down	-2.12256	1.61334e-54	1.13854e-51	no	yes
TRIM52-AS1	ENSG00000248275		Down	-2.12181	8.14539e-07	4.69583e-06	no	yes
SLC46A1	ENSG00000076351	Q96NT5	Down	-2.12122	1.26695e-10	1.38746e-09	no	no
ENTPD1	ENSG00000138185	P49961	Down	-2.11985	1.54127e-08	1.17962e-07	no	no
HINT3	ENSG00000111911		Down	-2.11888	6.56138e-14	1.18908e-12	no	no
SCAMP1	ENSG00000085365	O15126	Down	-2.11697	4.31322e-12	5.88019e-11	no	no
RP11-615I2.6	ENSG00000275383		Down	-2.11642	1.16233e-06	6.49336e-06	yes	yes
CHCHD1	ENSG00000172586	Q96BP2	Down	-2.11506	1.67561e-20	7.5035e-19	yes	yes
PARP16	ENSG00000138617	Q8N5Y8	Down	-2.11396	2.12947e-14	4.18121e-13	yes	yes
MGAT4A	ENSG00000071073	Q9UM21	Down	-2.11362	1.04e-07	6.94509e-07	no	no
DCTN6	ENSG00000104671	O00399	Down	-2.10991	1.13723e-15	2.7674e-14	no	yes
LACTB2	ENSG00000147592	Q53H82	Down	-2.10842	2.0419e-12	2.92848e-11	no	no
UBE2J1	ENSG00000198833	Q9Y385	Down	-2.10779	2.07589e-35	4.52807e-33	no	no
RP5-1065J22.8	ENSG00000273382		Down	-2.10647	5.49235e-09	4.51467e-08	yes	yes
LACTB	ENSG00000103642	P83111	Down	-2.10497	1.24336e-17	3.94097e-16	no	yes
UQCRB	ENSG00000156467	P14927	Down	-2.10085	1.64264e-39	5.57612e-37	no	yes
SNX3	ENSG00000112335	O60493	Down	-2.10028	3.48363e-30	4.37625e-28	no	no
FAM26E	ENSG00000178033	Q8N5C1	Down	-2.09954	6.28273e-11	7.19903e-10	no	no
FAM96AP2	ENSG00000224566		Down	-2.09491	1.17748e-06	6.57035e-06	no	no
PRR34-AS1	ENSG00000241990		Down	-2.09279	7.19665e-06	3.48559e-05	yes	yes
PSMG2	ENSG00000128789	Q969U7	Down	-2.09109	1.11662e-14	2.33177e-13	no	yes
SORL1	ENSG00000137642	Q92673	Down	-2.09028	2.21852e-06	1.1769e-05	no	no
RASGRP3	ENSG00000152689	Q8IV61	Down	-2.09003	8.91782e-07	5.09902e-06	yes	yes
RPL36A	ENSG00000241343	P83881	Down	-2.08871	8.22256e-28	8.35983e-26	no	yes
PKD2L2	ENSG00000078795	Q9NZM6	Down	-2.08735	1.91396e-10	2.03692e-09	yes	yes
COMMD3	ENSG00000148444	Q9UBI1	Down	-2.08602	3.04176e-20	1.32508e-18	no	yes
BBS10	ENSG00000179941	Q8TAM1	Down	-2.08577	2.83294e-09	2.4618e-08	no	yes
PNPLA8	ENSG00000135241	Q9NP80	Down	-2.08465	2.43501e-20	1.07203e-18	no	yes
CTHRC1	ENSG00000164932	Q96CG8	Down	-2.08332	5.01258e-06	2.4989e-05	no	no
RPL22L1	ENSG00000163584	Q6P5R6	Down	-2.07896	2.78718e-33	5.02823e-31	no	yes
SEC11C	ENSG00000166562	Q9BY50	Down	-2.06954	4.93824e-11	5.76024e-10	no	no
RPL37A	ENSG00000197756	P61513	Down	-2.06654	4.77259e-28	4.97884e-26	no	no
ACBD7	ENSG00000176244	Q8N6N7	Down	-2.06328	0.000215719	0.000789376	no	yes
RWDD1	ENSG00000111832	Q9H446	Down	-2.06251	3.34974e-31	4.67289e-29	yes	yes
RPA3	ENSG00000106399	P35244	Down	-2.06242	2.49911e-16	6.59667e-15	no	no
HIST2H2AA3	ENSG00000203812	Q6FI13	Down	-2.06127	1.0403e-31	1.57981e-29	yes	no
RP11-244O19.1	ENSG00000261534		Down	-2.06073	6.07255e-13	9.43684e-12	no	no
EEF1E1	ENSG00000124802	O43324	Down	-2.05642	3.17233e-18	1.07814e-16	no	yes
HAUS1	ENSG00000152240	Q96CS2	Down	-2.05521	3.03105e-16	7.93098e-15	yes	yes
SNX14	ENSG00000135317	Q9Y5W7	Down	-2.05363	6.40563e-27	5.93424e-25	no	yes
CFL2	ENSG00000165410	Q9Y281	Down	-2.05208	4.54262e-18	1.51593e-16	no	yes
UFL1	ENSG00000014123	O94874	Down	-2.04988	2.3812e-19	9.19067e-18	no	no
DYNLT1	ENSG00000146425	P63172	Down	-2.04961	4.07684e-19	1.53322e-17	no	no
RP11-111M22.3	ENSG00000255135		Down	-2.049	6.32422e-08	4.36671e-07	no	no
UQCRQ	ENSG00000164405	O14949	Down	-2.04327	1.4936e-19	5.90403e-18	no	yes
C11orf1	ENSG00000137720	Q9H5F2	Down	-2.04147	6.51972e-10	6.32824e-09	no	yes
ZBTB8B	ENSG00000273274	Q8NAP8	Down	-2.0379	3.01102e-11	3.62865e-10	yes	yes
FLJ42102	ENSG00000172900		Down	-2.03755	1.3572e-08	1.04676e-07	yes	yes
RPF2	ENSG00000197498	Q9H7B2	Down	-2.03684	2.73818e-42	1.11356e-39	no	yes
LLNLR-284B4.2	ENSG00000266990		Down	-2.03427	3.83678e-05	0.000162851	yes	yes
TAB2	ENSG00000055208	Q9NYJ8	Down	-2.03338	7.28087e-13	1.11699e-11	no	no
TMEM126A	ENSG00000171202	Q9H061	Down	-2.03334	5.33239e-15	1.1648e-13	no	no
PIGK	ENSG00000142892	Q92643	Down	-2.03318	3.78979e-24	2.5833e-22	no	no
PSMB1	ENSG00000008018	P20618	Down	-2.02988	4.92421e-35	1.03642e-32	no	no
ATP5F1	ENSG00000116459	P24539	Down	-2.02948	1.24283e-28	1.35548e-26	no	no
SLC26A2	ENSG00000155850	P50443	Down	-2.02918	1.85263e-14	3.69202e-13	no	yes
GPC4	ENSG00000076716	O75487	Down	-2.02802	1.78437e-07	1.14262e-06	no	no
HIST1H2BB	ENSG00000276410	P33778	Down	-2.02637	7.38274e-13	1.13189e-11	yes	yes
TES	ENSG00000135269	Q9UGI8	Down	-2.0262	9.48649e-16	2.33935e-14	no	no
JKAMP	ENSG00000050130	Q9P055	Down	-2.02551	3.68979e-11	4.38498e-10	no	no
ESM1	ENSG00000164283	Q9NQ30	Down	-2.02385	4.7215e-28	4.94706e-26	yes	yes
FZD6	ENSG00000164930	O60353	Down	-2.02125	1.61544e-37	4.66998e-35	no	yes
HAP1	ENSG00000173805	P54257	Down	-2.02048	1.09223e-11	1.39621e-10	yes	yes
SERPINB9	ENSG00000170542	P50453	Down	-2.01935	2.13729e-05	9.52845e-05	yes	yes
PCMT1	ENSG00000120265	P22061	Down	-2.01829	1.90466e-17	5.89684e-16	no	yes
CD164	ENSG00000135535	Q04900	Down	-2.01722	3.04906e-42	1.21932e-39	no	no
FUNDC1	ENSG00000069509	Q8IVP5	Down	-2.01594	1.42362e-12	2.10076e-11	no	yes
RPS25	ENSG00000118181	P62851	Down	-2.01516	1.38405e-38	4.48768e-36	no	yes
ME1	ENSG00000065833	P48163	Down	-2.0126	4.26675e-15	9.49689e-14	no	no
CT45A9	ENSG00000270946	P0DMV2	Down	-2.00973	4.68739e-09	3.90247e-08	yes	yes
ITGB3	ENSG00000259207	P05106	Down	-2.00558	1.58444e-10	1.71248e-09	no	no
SNRPE	ENSG00000182004	P62304	Down	-2.00522	1.367e-35	3.06541e-33	no	yes
RP1-122K4.3	ENSG00000212663		Down	-2.00445	1.64225e-08	1.25053e-07	yes	yes
MKKS	ENSG00000125863	Q9NPJ1	Down	-1.99916	5.59948e-21	2.66575e-19	no	yes
CASP1	ENSG00000137752	P29466	Down	-1.99666	1.04936e-08	8.26602e-08	no	no
HMGN3	ENSG00000118418	Q15651	Down	-1.99393	5.55448e-11	6.42595e-10	no	yes
VBP1	ENSG00000155959	P61758	Down	-1.99385	1.15975e-21	5.95868e-20	no	yes
FBXO30	ENSG00000118496	Q8TB52	Down	-1.99361	3.23355e-30	4.10507e-28	no	no
MAN1A1	ENSG00000111885	P33908	Down	-1.99135	1.1467e-31	1.70894e-29	no	no
CT45A8	ENSG00000278085	P0DMV1	Down	-1.98961	8.61097e-11	9.67283e-10	no	yes
STARD4-AS1	ENSG00000246859		Down	-1.98834	3.77163e-05	0.000160313	no	no
HIST1H2BK	ENSG00000197903	O60814	Down	-1.98768	4.41139e-40	1.5798e-37	yes	yes
PSMA2	ENSG00000106588	P25787	Down	-1.98518	2.86669e-27	2.74037e-25	yes	yes
CTD-2636A23.2	ENSG00000261604		Down	-1.98461	2.70432e-05	0.000118429	yes	yes
RP11-244M2.1	ENSG00000267374		Down	-1.98375	5.30809e-08	3.70778e-07	yes	yes
TMEM108-AS1	ENSG00000251011		Down	-1.98239	8.65737e-06	4.13136e-05	yes	yes
RNF144A-AS1	ENSG00000228203		Down	-1.98182	1.29516e-05	5.99578e-05	yes	no
PIGP	ENSG00000185808	P57054	Down	-1.98051	2.51948e-06	1.32484e-05	no	no
TBPL1	ENSG00000028839	P62380	Down	-1.98028	6.54529e-15	1.40347e-13	no	no
SC5D	ENSG00000109929	O75845	Down	-1.97976	2.28863e-07	1.43752e-06	no	yes
APOOL	ENSG00000155008	Q6UXV4	Down	-1.97818	5.45199e-12	7.31627e-11	no	no
GTF2A2	ENSG00000140307	P52657	Down	-1.97653	4.48445e-11	5.26161e-10	no	no
HACD3	ENSG00000074696	Q9P035	Down	-1.97631	6.14732e-16	1.54126e-14	yes	yes
KPNA5	ENSG00000196911	O15131	Down	-1.97593	6.17943e-14	1.12325e-12	no	yes
RP11-216B9.8	ENSG00000280474		Down	-1.97521	1.57397e-07	1.01664e-06	yes	yes
MSMO1	ENSG00000052802	Q15800	Down	-1.97236	1.30575e-14	2.69159e-13	yes	yes
ISCA1	ENSG00000135070	Q9BUE6	Down	-1.97216	5.19029e-14	9.58705e-13	no	yes
RPS23	ENSG00000186468	P62266	Down	-1.97199	7.51165e-40	2.65051e-37	no	no
RP11-66D17.3	ENSG00000237588		Down	-1.97127	5.65705e-07	3.34406e-06	yes	yes
EPHA10	ENSG00000183317	Q5JZY3	Down	-1.96891	2.53915e-09	2.22759e-08	yes	yes
INGX	ENSG00000243468		Down	-1.96518	7.26549e-05	0.000292704	no	yes
STEAP1	ENSG00000164647	Q9UHE8	Down	-1.96499	1.20894e-10	1.32814e-09	no	no
LINC00493	ENSG00000232388		Down	-1.96466	1.17837e-12	1.75832e-11	no	no
GSTM3	ENSG00000134202	P21266	Down	-1.9633	1.87252e-24	1.33718e-22	no	no
ENPP1	ENSG00000197594	P22413	Down	-1.96319	5.1536e-16	1.30576e-14	no	no
CTD-2651B20.1	ENSG00000259539		Down	-1.96319	1.48973e-08	1.14273e-07	yes	yes
ARPC3	ENSG00000111229	O15145	Down	-1.96256	3.85459e-23	2.33553e-21	no	yes
SLC30A1	ENSG00000170385	Q9Y6M5	Down	-1.96205	2.78006e-24	1.94475e-22	no	no
TTK	ENSG00000112742	P33981	Down	-1.95764	6.9387e-29	7.70773e-27	yes	yes
TRAPPC2P1	ENSG00000256060	P0DI82	Down	-1.9573	2.2592e-07	1.4209e-06	no	no
ATP5E	ENSG00000124172	P56381	Down	-1.95698	4.10982e-33	7.19789e-31	yes	yes
KBTBD12	ENSG00000187715		Down	-1.95679	7.38603e-14	1.32849e-12	yes	yes
POLR2K	ENSG00000147669	P53803	Down	-1.95495	4.37067e-13	6.94503e-12	no	yes
ALDH6A1	ENSG00000119711	Q02252	Down	-1.95345	4.87646e-32	7.59777e-30	yes	yes
NDUFA9	ENSG00000139180	Q16795	Down	-1.95283	8.16427e-36	1.90188e-33	no	yes
NQO1	ENSG00000181019	P15559	Down	-1.95209	1.65758e-18	5.83168e-17	no	no
NACA	ENSG00000196531	E9PAV3	Down	-1.94978	7.25094e-33	1.23389e-30	no	no
ESCO2	ENSG00000171320	Q56NI9	Down	-1.94801	1.2409e-15	3.00446e-14	yes	yes
CENPW	ENSG00000203760	Q5EE01	Down	-1.94663	2.12198e-14	4.16992e-13	no	no
USMG5	ENSG00000173915	Q96IX5	Down	-1.94597	1.68077e-10	1.80683e-09	no	no
PIGA	ENSG00000165195	P37287	Down	-1.94592	1.69675e-07	1.09059e-06	no	no
RP11-519G16.5	ENSG00000259342		Down	-1.94323	4.8196e-07	2.88383e-06	yes	yes
FAT4	ENSG00000196159	Q6V0I7	Down	-1.94236	1.21836e-11	1.54103e-10	no	no
DEPDC1	ENSG00000024526	Q5TB30	Down	-1.94193	2.75977e-10	2.85176e-09	yes	yes
CDKN3	ENSG00000100526	Q16667	Down	-1.94184	2.46337e-14	4.80148e-13	no	no
RP11-379F4.7	ENSG00000272087		Down	-1.94056	0.000134481	0.000512018	no	no
RP11-74E22.8	ENSG00000277200		Down	-1.93537	6.11751e-06	2.99742e-05	yes	yes
GGH	ENSG00000137563	Q92820	Down	-1.93484	3.66813e-14	6.97775e-13	no	yes
CTD-2325M2.1	ENSG00000267939		Down	-1.93453	1.47665e-08	1.13415e-07	yes	yes
WDR11-AS1	ENSG00000227165		Down	-1.93304	0.000156253	0.000586994	yes	no
NUCB2	ENSG00000070081	P80303	Down	-1.93276	1.14611e-11	1.45656e-10	no	no
ZDHHC2	ENSG00000104219	Q9UIJ5	Down	-1.93119	4.24326e-11	5.00063e-10	no	no
NPFFR2	ENSG00000056291	Q9Y5X5	Down	-1.93066	1.33905e-06	7.38773e-06	no	no
HRSP12	ENSG00000132541	P52758	Down	-1.92839	6.92142e-06	3.36043e-05	no	no
HIST1H2BL	ENSG00000185130	Q99880	Down	-1.92809	3.67898e-19	1.39013e-17	no	no
ZSCAN16-AS1	ENSG00000269293		Down	-1.92544	4.91034e-05	0.000204653	no	no
PDE6A	ENSG00000132915	P16499	Down	-1.92525	3.25352e-34	6.31194e-32	yes	yes
GLRX2	ENSG00000023572	Q9NS18	Down	-1.92334	1.19666e-10	1.31709e-09	no	yes
GEMIN6	ENSG00000152147	Q8WXD5	Down	-1.92027	6.35198e-15	1.36445e-13	yes	yes
GSTM1	ENSG00000134184	P09488	Down	-1.91959	1.82527e-17	5.67299e-16	no	no
NUDT15	ENSG00000136159	Q9NV35	Down	-1.91729	2.68464e-32	4.29436e-30	yes	yes
OCIAD2	ENSG00000145247	Q56VL3	Down	-1.91671	1.28528e-14	2.65397e-13	no	no
OXSM	ENSG00000151093	Q9NWU1	Down	-1.91624	5.47354e-09	4.5023e-08	no	yes
CAPZA2	ENSG00000198898	P47755	Down	-1.91469	1.11356e-22	6.45382e-21	no	yes
FES	ENSG00000182511	P07332	Down	-1.91277	3.10736e-05	0.000134387	no	no
RPL30	ENSG00000156482	P62888	Down	-1.91219	3.29589e-20	1.42489e-18	no	no
SKA2	ENSG00000182628	Q8WVK7	Down	-1.91062	9.81567e-18	3.13188e-16	yes	yes
QKI	ENSG00000112531	Q96PU8	Down	-1.90757	4.18649e-27	3.93924e-25	yes	no
RPL21	ENSG00000122026	P46778	Down	-1.90746	5.34644e-34	1.01811e-31	yes	yes
RAMP2-AS1	ENSG00000197291		Down	-1.90722	6.66184e-12	8.82143e-11	yes	yes
CLDN20	ENSG00000171217	P56880	Down	-1.90552	7.79895e-06	3.75081e-05	no	no
ZNF887P	ENSG00000267500		Down	-1.9047	0.000192606	0.000712519	no	no
SMAP1	ENSG00000112305	Q8IYB5	Down	-1.90433	9.06094e-26	7.36977e-24	no	no
MRPL54	ENSG00000183617	Q6P161	Down	-1.90186	1.55872e-15	3.71031e-14	no	no
ZNF271P	ENSG00000257267		Down	-1.90028	2.64712e-18	9.07359e-17	yes	yes
MAD2L1	ENSG00000164109	Q13257	Down	-1.89942	1.6732e-34	3.31792e-32	yes	yes
LSM6	ENSG00000164167	P62312	Down	-1.8964	4.08538e-18	1.37289e-16	yes	yes
LRRC8C	ENSG00000171488	Q8TDW0	Down	-1.8962	3.06009e-13	5.00504e-12	no	yes
C1D	ENSG00000197223	Q13901	Down	-1.8941	2.67069e-10	2.76926e-09	no	yes
CHML	ENSG00000203668	P26374	Down	-1.89267	8.35546e-25	6.14972e-23	no	yes
RTN4IP1	ENSG00000130347	Q8WWV3	Down	-1.89255	2.78076e-10	2.87098e-09	no	no
ARL1	ENSG00000120805	P40616	Down	-1.89202	9.75885e-31	1.27258e-28	no	yes
OGFRL1	ENSG00000119900		Down	-1.89154	5.5497e-37	1.46329e-34	no	yes
SF3B5	ENSG00000169976	Q9BWJ5	Down	-1.89139	2.2604e-25	1.77242e-23	no	no
RN7SL605P	ENSG00000265566		Down	-1.89041	5.49754e-07	3.25297e-06	yes	yes
LAMA3	ENSG00000053747	Q16787	Down	-1.88713	5.09002e-12	6.85737e-11	no	no
TMEM256	ENSG00000205544	Q8N2U0	Down	-1.88713	3.99268e-07	2.41798e-06	no	yes
SNHG9	ENSG00000255198		Down	-1.88636	3.94618e-06	2.00391e-05	yes	yes
GALNT15	ENSG00000131386	Q8N3T1	Down	-1.88623	0.000107801	0.000419083	no	no
RP3-331H24.6	ENSG00000279289		Down	-1.88615	1.61889e-09	1.47358e-08	no	no
PLEKHD1	ENSG00000175985		Down	-1.88601	3.54311e-05	0.000151512	yes	yes
SGCE	ENSG00000127990	O43556	Down	-1.88534	2.21358e-09	1.96568e-08	no	no
GPR180	ENSG00000152749	Q86V85	Down	-1.88509	2.55179e-12	3.59739e-11	no	yes
MTRNR2L3	ENSG00000256222	P0CJ70	Down	-1.88409	8.16935e-05	0.000325239	no	no
RP11-332M2.1	ENSG00000203644		Down	-1.88312	5.07814e-05	0.00021095	no	yes
BBS12	ENSG00000181004	Q6ZW61	Down	-1.88293	0.000109161	0.000423822	no	no
EIF5A2	ENSG00000163577	Q9GZV4	Down	-1.88175	2.56931e-12	3.61996e-11	no	no
ZBTB2	ENSG00000181472	Q8N680	Down	-1.88076	4.07671e-20	1.74051e-18	yes	yes
NCEH1	ENSG00000144959	Q6PIU2	Down	-1.88024	1.18519e-16	3.27999e-15	no	no
PPIL4	ENSG00000131013	Q8WUA2	Down	-1.87678	2.95415e-27	2.81278e-25	no	yes
OSTF1	ENSG00000134996	Q92882	Down	-1.87516	1.49825e-13	2.55501e-12	no	yes
FAM162A	ENSG00000114023	Q96A26	Down	-1.87427	2.24749e-18	7.75918e-17	no	no
FRMPD1	ENSG00000070601	Q5SYB0	Down	-1.87376	6.67582e-20	2.76172e-18	yes	yes
ARL6IP5	ENSG00000144746	O75915	Down	-1.87369	1.6762e-20	7.5035e-19	no	no
VCAN	ENSG00000038427	P13611	Down	-1.87318	7.6516e-14	1.37419e-12	no	no
RPS11	ENSG00000142534	P62280	Down	-1.87206	4.68386e-32	7.3454e-30	no	no
NDUFB8	ENSG00000166136	O95169	Down	-1.87139	4.67163e-28	4.91628e-26	no	no
COX5A	ENSG00000178741	P20674	Down	-1.8709	1.18084e-18	4.23512e-17	no	no
MRPS10	ENSG00000048544	P82664	Down	-1.86928	2.3561e-15	5.45522e-14	no	yes
CCDC28A	ENSG00000024862		Down	-1.86907	2.33136e-15	5.40992e-14	no	no
CFAP97	ENSG00000164323	Q9P2B7	Down	-1.86857	3.76727e-29	4.36675e-27	yes	yes
BCL10	ENSG00000142867	O95999	Down	-1.86831	6.31962e-21	2.99079e-19	no	yes
PTER	ENSG00000165983	Q96BW5	Down	-1.86805	3.07052e-08	2.23525e-07	no	no
AIM1	ENSG00000112297		Down	-1.86728	3.02418e-29	3.52243e-27	no	no
CMTM6	ENSG00000091317	Q9NX76	Down	-1.86654	9.32742e-12	1.20843e-10	no	yes
MLXIPL	ENSG00000009950	Q9NP71	Down	-1.86621	0.000118791	0.000457506	yes	yes
NUP43	ENSG00000120253	Q8NFH3	Down	-1.86612	2.7962e-24	1.95035e-22	no	no
RP11-84A19.2	ENSG00000203620		Down	-1.86537	1.95364e-10	2.07782e-09	yes	yes
ZNRF3-AS1	ENSG00000177993		Down	-1.86415	8.32342e-11	9.37616e-10	yes	yes
EXD1	ENSG00000178997	Q8NHP7	Down	-1.86375	1.5919e-06	8.65145e-06	yes	yes
COX7C	ENSG00000127184	P15954	Down	-1.85907	3.05021e-10	3.13165e-09	no	no
RPL31	ENSG00000071082	P62899	Down	-1.85832	1.54889e-18	5.46529e-17	no	yes
SCARB2	ENSG00000138760	Q14108	Down	-1.85756	6.22518e-15	1.34082e-13	no	no
HAUS6	ENSG00000147874	Q7Z4H7	Down	-1.85723	2.79119e-38	8.81141e-36	no	yes
L1TD1	ENSG00000240563	Q5T7N2	Down	-1.85719	3.15263e-05	0.0001361	yes	yes
CDK1	ENSG00000170312	P06493	Down	-1.85536	3.30514e-12	4.59723e-11	yes	yes
RP11-706C16.8	ENSG00000253715		Down	-1.8536	0.000207809	0.000762995	no	yes
HIST1H4J	ENSG00000197238		Down	-1.85358	9.55119e-22	4.9497e-20	no	yes
HIST1H2BG	ENSG00000273802	P62807	Down	-1.85284	1.75805e-19	6.88135e-18	yes	yes
RNF139	ENSG00000170881	Q8WU17	Down	-1.85256	2.42643e-14	4.73716e-13	no	no
NREP	ENSG00000134986	Q16612	Down	-1.85105	1.09417e-14	2.28888e-13	no	no
DPH3	ENSG00000154813	Q96FX2	Down	-1.84825	2.64362e-08	1.94216e-07	no	yes
C1orf106	ENSG00000163362	Q3KP66	Down	-1.84381	8.91886e-05	0.000352378	yes	yes
NT5C3A	ENSG00000122643	Q9H0P0	Down	-1.84331	7.65021e-13	1.17215e-11	no	yes
ZBTB24	ENSG00000112365	O43167	Down	-1.84328	2.24659e-17	6.86685e-16	no	no
MATN2	ENSG00000132561	O00339	Down	-1.84158	0.000194113	0.000717651	no	no
RP11-378A13.1	ENSG00000261338		Down	-1.83967	0.000196699	0.000726314	no	no
SLC31A1	ENSG00000136868	O15431	Down	-1.83929	4.79387e-13	7.57236e-12	no	no
PRKAR2B	ENSG00000005249	P31323	Down	-1.83824	2.14379e-13	3.58204e-12	no	yes
GLO1	ENSG00000124767	Q04760	Down	-1.83821	7.16014e-19	2.61891e-17	no	yes
PSMA6	ENSG00000100902	P60900	Down	-1.83573	2.11311e-28	2.2942e-26	no	no
SMIM20	ENSG00000250317	Q8N5G0	Down	-1.83531	2.18074e-11	2.66283e-10	no	no
COQ3	ENSG00000132423	Q9NZJ6	Down	-1.83502	4.47732e-07	2.69178e-06	no	no
SELT	ENSG00000198843	P62341	Down	-1.83395	2.71226e-12	3.81466e-11	yes	yes
PALMD	ENSG00000099260	Q9NP74	Down	-1.83362	5.95578e-05	0.000244404	no	no
PDE3B	ENSG00000152270	Q13370	Down	-1.83225	4.96168e-05	0.000206542	yes	yes
COQ10B	ENSG00000115520	Q9H8M1	Down	-1.83017	1.44835e-08	1.11384e-07	no	no
TGDS	ENSG00000088451	O95455	Down	-1.82946	2.82604e-10	2.91271e-09	no	yes
ERCC6L	ENSG00000186871	Q2NKX8	Down	-1.82933	9.07282e-21	4.20257e-19	yes	yes
GLRB	ENSG00000109738	P48167	Down	-1.82305	1.65197e-08	1.25713e-07	no	no
TMSB4X	ENSG00000205542	P62328	Down	-1.82221	1.49e-07	9.67817e-07	no	no
RPL36	ENSG00000130255	Q9Y3U8	Down	-1.82197	5.08668e-52	3.12948e-49	no	yes
CYCS	ENSG00000172115	P99999	Down	-1.82085	3.18352e-22	1.73603e-20	yes	yes
CSGALNACT1	ENSG00000147408	Q8TDX6	Down	-1.82033	1.57946e-07	1.01985e-06	no	no
SLC30A9	ENSG00000014824	Q6PML9	Down	-1.81766	6.14719e-33	1.05354e-30	no	yes
DCLK1	ENSG00000133083	O15075	Down	-1.81556	0.000162417	0.000608056	no	no
NRAS	ENSG00000213281	P01111	Down	-1.81415	1.1618e-15	2.82435e-14	no	no
P4HA1	ENSG00000122884	P13674	Down	-1.81328	9.35208e-17	2.61836e-15	no	no
MOSPD1	ENSG00000101928	Q9UJG1	Down	-1.81277	6.31711e-08	4.36306e-07	no	no
KDELC2	ENSG00000178202	Q7Z4H8	Down	-1.81202	1.52216e-23	9.68772e-22	no	yes
AC144652.1	ENSG00000273117		Down	-1.81161	0.000166928	0.000623487	no	no
AOX1	ENSG00000138356	Q06278	Down	-1.80989	1.00437e-19	4.04886e-18	no	yes
PKIA	ENSG00000171033	P61925	Down	-1.80846	3.53363e-09	3.01514e-08	no	yes
INIP	ENSG00000148153	Q9NRY2	Down	-1.80787	3.32075e-11	3.96803e-10	no	yes
SMIM8	ENSG00000111850		Down	-1.80784	2.3922e-05	0.000105901	no	no
ITGA2	ENSG00000164171	P17301	Down	-1.80709	8.64722e-17	2.43523e-15	no	no
CHRAC1	ENSG00000104472	Q9NRG0	Down	-1.80621	1.82493e-17	5.67299e-16	yes	yes
THAP5	ENSG00000177683	Q7Z6K1	Down	-1.80607	7.92881e-12	1.03732e-10	no	yes
ZNF322	ENSG00000181315	Q6U7Q0	Down	-1.80607	2.79418e-10	2.88359e-09	no	no
FGF14	ENSG00000102466	Q92915	Down	-1.80443	1.20842e-09	1.12383e-08	no	yes
BORCS7	ENSG00000166275	Q96B45	Down	-1.80408	5.10264e-11	5.93469e-10	no	no
SNRPB2	ENSG00000125870	P08579	Down	-1.80314	1.03533e-32	1.74942e-30	no	yes
RP11-855A2.1	ENSG00000279573		Down	-1.80243	1.92912e-25	1.51762e-23	yes	yes
LINC00998	ENSG00000214194		Down	-1.80127	1.17781e-15	2.85746e-14	no	yes
CXorf57	ENSG00000147231	Q6NSI4	Down	-1.80096	1.53163e-06	8.35226e-06	no	yes
UQCR10	ENSG00000184076	Q9UDW1	Down	-1.80091	1.338e-12	1.9805e-11	no	no
ZNF90	ENSG00000213988	Q03938	Down	-1.79997	1.2494e-05	5.79958e-05	yes	yes
VSIG1	ENSG00000101842	Q86XK7	Down	-1.79987	1.20248e-07	7.95271e-07	yes	yes
TMED5	ENSG00000117500	Q9Y3A6	Down	-1.79936	6.7599e-22	3.58843e-20	no	no
KRCC1	ENSG00000172086		Down	-1.79878	2.03235e-06	1.08655e-05	no	no
SNORA73B	ENSG00000200087		Down	-1.79861	2.56086e-22	1.41579e-20	no	yes
CITED2	ENSG00000164442	Q99967	Down	-1.79659	6.5816e-22	3.50153e-20	no	no
CDK19	ENSG00000155111	Q9BWU1	Down	-1.79372	1.55286e-05	7.08352e-05	no	no
CTB-131K11.1	ENSG00000266469		Down	-1.79269	1.60282e-08	1.22322e-07	no	no
NDUFS5	ENSG00000168653	O43920	Down	-1.79207	6.10969e-23	3.61965e-21	yes	yes
RBBP9	ENSG00000089050	O75884	Down	-1.79177	9.75141e-08	6.54659e-07	no	no
CD70	ENSG00000125726	P32970	Down	-1.79093	6.65634e-15	1.42473e-13	no	no
RP11-479G22.8	ENSG00000273038		Down	-1.78918	6.58383e-15	1.41047e-13	no	no
MRPL42	ENSG00000198015	Q9Y6G3	Down	-1.78717	6.39766e-11	7.32723e-10	no	no
LYSMD3	ENSG00000176018	Q7Z3D4	Down	-1.78614	2.54093e-09	2.22833e-08	no	yes
LIX1L	ENSG00000271601	Q8IVB5	Down	-1.78556	4.71837e-19	1.76069e-17	no	no
PUS3	ENSG00000110060	Q9BZE2	Down	-1.78544	1.10246e-15	2.68843e-14	yes	yes
CDC40	ENSG00000168438	O60508	Down	-1.78536	4.2783e-20	1.81367e-18	no	no
TMEM59	ENSG00000116209	Q9BXS4	Down	-1.78437	4.86716e-13	7.66794e-12	no	no
FBXO5	ENSG00000112029	Q9UKT4	Down	-1.78236	1.14788e-20	5.22622e-19	no	yes
PLAT	ENSG00000104368	P00750	Down	-1.78171	6.54545e-31	8.77382e-29	no	no
NUS1	ENSG00000153989	Q96E22	Down	-1.78079	7.2959e-27	6.65619e-25	no	no
SPCS1	ENSG00000114902	Q9Y6A9	Down	-1.78072	8.94834e-14	1.58584e-12	no	yes
STX7	ENSG00000079950	O15400	Down	-1.78057	3.85704e-09	3.25751e-08	no	no
TDRP	ENSG00000180190	Q86YL5	Down	-1.78017	1.26442e-06	7.01306e-06	no	no
FIG4	ENSG00000112367	Q92562	Down	-1.7799	8.11657e-11	9.16897e-10	no	no
DSEL	ENSG00000171451	Q8IZU8	Down	-1.77878	3.49238e-06	1.7932e-05	no	no
EIF4E	ENSG00000151247	P06730	Down	-1.77529	1.80762e-36	4.51792e-34	yes	yes
RPS13	ENSG00000110700	P62277	Down	-1.7732	5.75419e-17	1.65348e-15	no	no
HDDC2	ENSG00000111906		Down	-1.77306	7.27081e-15	1.55348e-13	no	no
COMMD8	ENSG00000169019		Down	-1.77237	5.29308e-10	5.22427e-09	no	yes
COA6	ENSG00000168275	Q5JTJ3	Down	-1.77141	6.57861e-17	1.87467e-15	no	yes
ATP5I	ENSG00000169020	P56385	Down	-1.7709	3.93292e-23	2.37699e-21	yes	yes
OAT	ENSG00000065154	P04181	Down	-1.77	1.97139e-26	1.70764e-24	no	yes
CPD	ENSG00000108582	O75976	Down	-1.76902	3.31708e-17	9.82593e-16	no	no
TSG101	ENSG00000074319	Q99816	Down	-1.7664	8.05907e-20	3.29982e-18	no	no
TOX2	ENSG00000124191	Q96NM4	Down	-1.76371	2.43757e-15	5.62376e-14	no	no
THNSL1	ENSG00000185875	Q8IYQ7	Down	-1.76268	1.37365e-10	1.49815e-09	no	yes
PPP1R3B	ENSG00000173281	Q86XI6	Down	-1.76062	4.88641e-06	2.44056e-05	yes	yes
UCHL3	ENSG00000118939	P15374	Down	-1.75837	4.5902e-09	3.8282e-08	no	no
LONRF2	ENSG00000170500	Q1L5Z9	Down	-1.75666	3.47454e-11	4.13532e-10	no	no
TMEM181	ENSG00000146433		Down	-1.75603	4.84288e-17	1.41363e-15	no	yes
TRHDE	ENSG00000072657	Q9UKU6	Down	-1.75562	1.5905e-10	1.71825e-09	no	no
ADI1	ENSG00000182551	Q9BV57	Down	-1.75467	4.36647e-35	9.35439e-33	yes	yes
LINC00887	ENSG00000214145		Down	-1.75433	2.21142e-18	7.65669e-17	yes	yes
NEDD8	ENSG00000129559	Q15843	Down	-1.75417	2.42778e-24	1.71835e-22	no	no
GTF3C6	ENSG00000155115	Q969F1	Down	-1.75296	2.67187e-20	1.17201e-18	no	no
RFK	ENSG00000135002	Q969G6	Down	-1.75163	6.709e-11	7.66186e-10	no	no
CISD2	ENSG00000145354	Q8N5K1	Down	-1.75116	1.14709e-09	1.0697e-08	no	no
CARD6	ENSG00000132357	Q9BX69	Down	-1.75005	5.27255e-09	4.3519e-08	no	yes
RB1	ENSG00000139687	P06400	Down	-1.74956	1.0576e-15	2.58412e-14	no	yes
SYNCRIP	ENSG00000135316	O60506	Down	-1.74921	9.81676e-38	2.90794e-35	yes	yes
FBXO48	ENSG00000204923	Q5FWF7	Down	-1.74881	1.72695e-07	1.10852e-06	no	no
IGFBP7	ENSG00000163453	Q16270	Down	-1.74538	2.70905e-24	1.90062e-22	no	no
C14orf119	ENSG00000179933		Down	-1.74523	3.42309e-14	6.56019e-13	no	no
GPR63	ENSG00000112218	Q9BZJ6	Down	-1.7446	1.7202e-09	1.56107e-08	no	no
AC003092.1	ENSG00000236453		Down	-1.74177	1.1265e-07	7.49147e-07	no	no
FAM64A	ENSG00000129195	Q9BSJ6	Down	-1.73889	3.44415e-07	2.10867e-06	no	no
SNRPC	ENSG00000124562	P09234	Down	-1.73817	2.29076e-20	1.01038e-18	yes	no
RPS6KA2	ENSG00000071242	Q15349	Down	-1.7381	1.89165e-20	8.38968e-19	no	no
PLEKHG4	ENSG00000196155	Q58EX7	Down	-1.7378	0.000246376	0.000892041	no	no
ITGB1	ENSG00000150093	P05556	Down	-1.73706	6.43198e-18	2.09401e-16	no	no
IKZF3	ENSG00000161405	Q9UKT9	Down	-1.73655	1.81328e-13	3.06178e-12	yes	yes
ORC3	ENSG00000135336	Q9UBD5	Down	-1.73611	9.09039e-10	8.61433e-09	no	no
TRMT10A	ENSG00000145331	Q8TBZ6	Down	-1.73611	3.13102e-09	2.69848e-08	no	yes
ECT2	ENSG00000114346	Q9H8V3	Down	-1.73574	1.09537e-23	7.12255e-22	yes	yes
DAZAP2	ENSG00000183283	Q15038	Down	-1.73531	5.51251e-19	2.03488e-17	no	no
SLC31A2	ENSG00000136867	O15432	Down	-1.73446	7.81969e-05	0.000312605	no	no
RAB27B	ENSG00000041353	O00194	Down	-1.73345	2.74987e-17	8.25788e-16	no	no
C21orf62	ENSG00000205929	Q9NYP8	Down	-1.73151	9.78398e-10	9.22061e-09	yes	yes
RBM22P2	ENSG00000213411		Down	-1.73104	1.51333e-08	1.15972e-07	yes	yes
RP4-714D9.5	ENSG00000261254		Down	-1.73096	3.33855e-05	0.000143455	no	no
ZFAND6	ENSG00000086666	Q6FIF0	Down	-1.73057	3.97452e-20	1.6999e-18	no	no
TMEM106B	ENSG00000106460	Q9NUM4	Down	-1.72871	2.612e-15	6.00885e-14	no	no
IBTK	ENSG00000005700	Q9P2D0	Down	-1.72836	9.90923e-39	3.25701e-36	no	yes
LYRM7	ENSG00000186687	Q5U5X0	Down	-1.72737	6.97331e-12	9.19327e-11	no	yes
LPCAT2	ENSG00000087253	Q7L5N7	Down	-1.7267	1.01288e-09	9.51566e-09	no	no
CHAC2	ENSG00000143942	Q8WUX2	Down	-1.7258	6.62137e-07	3.86553e-06	no	yes
CENPQ	ENSG00000031691	Q7L2Z9	Down	-1.72511	3.03265e-11	3.65105e-10	no	yes
DNAJC24	ENSG00000170946	Q6P3W2	Down	-1.7249	2.23085e-10	2.35077e-09	no	yes
MAPK6	ENSG00000069956	Q16659	Down	-1.72255	1.63222e-17	5.10605e-16	no	no
KIAA1107	ENSG00000069712		Down	-1.72173	2.11969e-06	1.12897e-05	no	no
HEATR5A	ENSG00000129493	Q86XA9	Down	-1.72102	3.12186e-16	8.14195e-15	no	yes
SKA1	ENSG00000154839	Q96BD8	Down	-1.71946	4.92483e-16	1.25176e-14	yes	yes
SEC63	ENSG00000025796	Q9UGP8	Down	-1.7189	5.55282e-15	1.20683e-13	no	yes
GNB4	ENSG00000114450	Q9HAV0	Down	-1.71859	8.6012e-23	5.02134e-21	no	yes
CUL2	ENSG00000108094	Q13617	Down	-1.71786	5.68257e-18	1.87291e-16	no	yes
STEAP2	ENSG00000157214	Q8NFT2	Down	-1.71512	5.27802e-09	4.35491e-08	no	no
SFT2D1	ENSG00000198818	Q8WV19	Down	-1.71501	3.72941e-09	3.16419e-08	no	no
MRPL50	ENSG00000136897	Q8N5N7	Down	-1.71418	6.53252e-13	1.00863e-11	no	yes
CDK5	ENSG00000164885	Q00535	Down	-1.71173	4.20289e-15	9.37212e-14	no	no
ZNF665	ENSG00000197497	Q9H7R5	Down	-1.71095	1.9214e-17	5.94099e-16	yes	yes
FLJ31356	ENSG00000229951		Down	-1.7106	3.04146e-05	0.000131727	yes	yes
ALDH1A3	ENSG00000184254	P47895	Down	-1.71032	8.08219e-09	6.46198e-08	no	no
TCAIM	ENSG00000179152		Down	-1.70793	6.19031e-08	4.27795e-07	no	no
ATP6V0E1	ENSG00000113732	O15342	Down	-1.70758	1.701e-18	5.97567e-17	no	yes
ARHGDIB	ENSG00000111348	P52566	Down	-1.70754	1.75741e-23	1.10675e-21	yes	yes
SESN3	ENSG00000149212	P58005	Down	-1.70443	6.62593e-05	0.000269325	no	no
DCK	ENSG00000156136	P27707	Down	-1.7043	2.24571e-16	5.98705e-15	no	no
ABRACL	ENSG00000146386	Q9P1F3	Down	-1.70264	6.28679e-13	9.73823e-12	no	yes
EID1	ENSG00000255302	Q9Y6B2	Down	-1.70045	1.46774e-30	1.88326e-28	no	yes
FAXC	ENSG00000146267		Down	-1.69992	8.23608e-08	5.5795e-07	no	no
CTA-212A2.3	ENSG00000279217		Down	-1.69937	6.01731e-07	3.54045e-06	yes	yes
SQLE	ENSG00000104549	Q14534	Down	-1.69932	2.13125e-18	7.40047e-17	yes	yes
YIPF6	ENSG00000181704	Q96EC8	Down	-1.69904	4.71706e-18	1.56978e-16	no	yes
SYPL1	ENSG00000008282	Q16563	Down	-1.69812	5.73848e-10	5.63607e-09	no	no
RP11-95D17.1	ENSG00000269973		Down	-1.69783	3.26651e-06	1.68552e-05	no	no
TIPRL	ENSG00000143155	O75663	Down	-1.69683	1.25338e-26	1.11384e-24	no	no
NUB1	ENSG00000013374	Q9Y5A7	Down	-1.69653	5.82016e-18	1.913e-16	no	no
SMIM14	ENSG00000163683	Q96QK8	Down	-1.69494	0.000103603	0.000404534	no	no
B3GALT1	ENSG00000172318	Q9Y5Z6	Down	-1.69494	1.05464e-09	9.8771e-09	no	yes
RPS15A	ENSG00000134419	P62244	Down	-1.69457	2.15809e-11	2.6419e-10	no	no
TM9SF2	ENSG00000125304	Q99805	Down	-1.69321	4.51031e-12	6.128e-11	no	yes
CRLS1	ENSG00000088766	Q9UJA2	Down	-1.69316	6.05657e-18	1.97985e-16	no	yes
ITGA6	ENSG00000091409	P23229	Down	-1.69287	4.64141e-29	5.30314e-27	yes	yes
HIAT1	ENSG00000156875	Q96MC6	Down	-1.69276	2.57178e-11	3.11653e-10	no	no
HDAC2	ENSG00000196591	Q92769	Down	-1.69109	1.40296e-26	1.23759e-24	no	yes
RMND1	ENSG00000155906	Q9NWS8	Down	-1.69086	1.40457e-11	1.75986e-10	no	no
EIF2A	ENSG00000144895	Q9BY44	Down	-1.69079	1.04552e-15	2.55982e-14	no	no
SRP9	ENSG00000143742	P49458	Down	-1.6902	4.79643e-16	1.22172e-14	no	yes
TM4SF1	ENSG00000169908	P30408	Down	-1.68933	4.78659e-20	2.01845e-18	yes	yes
LINC00707	ENSG00000238266		Down	-1.68865	3.88101e-16	9.98081e-15	yes	yes
KCNJ2	ENSG00000123700	P63252	Down	-1.68755	2.6601e-05	0.000116642	no	no
RBM7	ENSG00000076053	Q9Y580	Down	-1.68745	1.89976e-19	7.3998e-18	no	no
RP11-12G12.7	ENSG00000274605		Down	-1.68595	2.11359e-05	9.4298e-05	no	no
ATP7A	ENSG00000165240	Q04656	Down	-1.68507	8.5281e-07	4.89646e-06	no	no
ZNF770	ENSG00000198146	Q6IQ21	Down	-1.683	5.09996e-11	5.93445e-10	no	no
RP11-331G2.6	ENSG00000270367		Down	-1.68258	7.37826e-06	3.56348e-05	yes	yes
FBXL4	ENSG00000112234	Q9UKA2	Down	-1.68123	2.6704e-12	3.75798e-11	no	no
HIST1H2BJ	ENSG00000124635	P06899	Down	-1.68116	3.88545e-18	1.30938e-16	yes	yes
PLGRKT	ENSG00000107020	Q9HBL7	Down	-1.68096	5.57978e-08	3.88399e-07	no	no
CD59	ENSG00000085063	P13987	Down	-1.67861	8.51537e-17	2.40091e-15	no	yes
RHEB	ENSG00000106615	Q15382	Down	-1.67836	4.6177e-29	5.3013e-27	no	yes
SEMA3C	ENSG00000075223	Q99985	Down	-1.67836	1.53249e-13	2.61154e-12	no	no
HNRNPU-AS1	ENSG00000188206		Down	-1.67517	1.76895e-05	8.00531e-05	no	yes
LEPROTL1	ENSG00000104660	O95214	Down	-1.67309	8.14394e-15	1.72772e-13	no	no
MAP2K4	ENSG00000065559	P45985	Down	-1.67265	6.04052e-13	9.39924e-12	no	yes
FKBP3	ENSG00000100442		Down	-1.67241	4.10749e-19	1.54234e-17	no	yes
RWDD2A	ENSG00000013392		Down	-1.67228	1.0452e-07	6.97596e-07	no	no
PTS	ENSG00000150787	Q03393	Down	-1.67181	1.99952e-11	2.46481e-10	no	no
PITPNA-AS1	ENSG00000236618		Down	-1.66982	2.39262e-06	1.26145e-05	no	no
GGCT	ENSG00000006625	O75223	Down	-1.66863	2.54491e-25	1.98901e-23	yes	yes
PSMB2	ENSG00000126067	P49721	Down	-1.66705	3.16577e-24	2.18274e-22	yes	no
ALG6	ENSG00000088035	Q9Y672	Down	-1.66599	1.84728e-12	2.67171e-11	no	yes
RECQL	ENSG00000004700	P46063	Down	-1.66541	3.98517e-27	3.76457e-25	no	yes
CKLF	ENSG00000217555	Q9UBR5	Down	-1.66425	3.1392e-09	2.70359e-08	no	no
TMEM154	ENSG00000170006		Down	-1.66385	6.69214e-21	3.14845e-19	yes	yes
CAPG	ENSG00000042493	P40121	Down	-1.6628	2.78519e-18	9.51962e-17	no	no
TBXA2R	ENSG00000006638	P21731	Down	-1.66262	8.70241e-08	5.87854e-07	yes	yes
UBE3C	ENSG00000009335	Q15386	Down	-1.66223	2.50687e-29	2.96305e-27	no	yes
HIST1H2AI	ENSG00000196747	P0C0S8	Down	-1.66106	6.62997e-27	6.095e-25	yes	yes
PPA1	ENSG00000180817	Q15181	Down	-1.66026	2.64316e-36	6.53815e-34	no	yes
ZNF829	ENSG00000185869	Q3KNS6	Down	-1.66001	5.1324e-10	5.08661e-09	no	yes
LSM3	ENSG00000170860	P62310	Down	-1.65981	7.47346e-10	7.18422e-09	yes	yes
MBNL3	ENSG00000076770	Q9NUK0	Down	-1.65913	1.3701e-09	1.26342e-08	no	no
RP11-113D6.10	ENSG00000189332		Down	-1.65893	2.84144e-05	0.000124004	no	yes
NAP1L3	ENSG00000186310	Q99457	Down	-1.65889	4.39156e-10	4.39962e-09	no	yes
RSL24D1	ENSG00000137876	Q9UHA3	Down	-1.65836	1.05432e-36	2.72014e-34	no	yes
PJA2	ENSG00000198961	O43164	Down	-1.65823	1.68874e-17	5.276e-16	no	yes
RP11-461F11.2	ENSG00000279091		Down	-1.65751	2.81669e-05	0.000123036	yes	yes
TRMT10C	ENSG00000174173	Q7L0Y3	Down	-1.65718	1.9969e-18	6.95408e-17	no	yes
SNX7	ENSG00000162627	Q9UNH6	Down	-1.65521	1.63623e-11	2.03207e-10	no	yes
HAT1	ENSG00000128708	O14929	Down	-1.65476	1.25306e-18	4.48077e-17	no	yes
CDH11	ENSG00000140937	P55287	Down	-1.6538	4.83949e-23	2.91756e-21	no	no
MMS22L	ENSG00000146263	Q6ZRQ5	Down	-1.65361	5.20583e-24	3.48907e-22	yes	yes
MORN2	ENSG00000188010	Q502X0	Down	-1.65323	0.000106325	0.000414151	no	no
ITFG1	ENSG00000129636		Down	-1.65257	1.99957e-12	2.87463e-11	no	no
GNAI3	ENSG00000065135	P08754	Down	-1.65056	6.77832e-20	2.79486e-18	no	yes
GOPC	ENSG00000047932	Q9HD26	Down	-1.64919	2.18368e-27	2.11271e-25	no	yes
SFR1	ENSG00000156384	Q86XK3	Down	-1.64867	5.43457e-08	3.79061e-07	no	no
PLEKHA3	ENSG00000116095	Q9HB20	Down	-1.64722	3.15218e-14	6.06523e-13	yes	yes
SPTLC2	ENSG00000100596	O15270	Down	-1.64717	8.26902e-22	4.35103e-20	yes	yes
FAM206A	ENSG00000119328	Q9NX38	Down	-1.64696	1.1639e-08	9.09365e-08	no	no
CMC1	ENSG00000187118		Down	-1.64695	4.83227e-09	4.01334e-08	no	yes
TEX30	ENSG00000151287		Down	-1.64658	9.75429e-09	7.72169e-08	no	yes
TMEM173	ENSG00000184584	Q86WV6	Down	-1.6464	1.29584e-12	1.92166e-11	no	no
TBCA	ENSG00000171530	O75347	Down	-1.64633	6.59856e-20	2.74004e-18	no	yes
SCARNA15	ENSG00000252690		Down	-1.64632	4.33373e-07	2.612e-06	no	yes
COLEC12	ENSG00000158270	Q5KU26	Down	-1.64574	1.2508e-08	9.71255e-08	no	yes
CETN3	ENSG00000153140	O15182	Down	-1.64387	1.13786e-12	1.70211e-11	yes	yes
AHR	ENSG00000106546	P35869	Down	-1.64306	4.85274e-10	4.83742e-09	no	no
PFDN4	ENSG00000101132	Q9NQP4	Down	-1.64281	1.20507e-16	3.3235e-15	yes	yes
TCP1	ENSG00000120438	P17987	Down	-1.64278	7.27202e-34	1.36316e-31	no	no
RP11-156E6.1	ENSG00000259623		Down	-1.64125	5.46869e-06	2.70548e-05	no	yes
PGM3	ENSG00000013375	O95394	Down	-1.64121	6.44109e-16	1.61155e-14	no	no
RP11-67H24.3	ENSG00000278950		Down	-1.64087	4.35985e-05	0.000183591	no	no
IL13RA1	ENSG00000131724	P78552	Down	-1.63977	6.0528e-09	4.94824e-08	no	no
SSX2IP	ENSG00000117155	Q9Y2D8	Down	-1.63974	1.06093e-18	3.82223e-17	no	yes
FAM200A	ENSG00000221909		Down	-1.63915	7.22072e-09	5.81389e-08	no	yes
ALDOC	ENSG00000109107	P09972	Down	-1.63906	3.25235e-09	2.79502e-08	no	no
ARPP19	ENSG00000128989	P56211	Down	-1.63678	4.43487e-14	8.27451e-13	no	yes
CD58	ENSG00000116815	P19256	Down	-1.63671	0.000227757	0.000829636	no	no
FAM102B	ENSG00000162636		Down	-1.63657	1.68795e-14	3.40341e-13	no	yes
CAPZA1	ENSG00000116489	P52907	Down	-1.6365	5.37672e-23	3.20122e-21	no	no
YAE1D1	ENSG00000241127	Q9NRH1	Down	-1.63536	2.74094e-09	2.38889e-08	no	no
TGFB2	ENSG00000092969	P61812	Down	-1.63525	2.23596e-08	1.66407e-07	no	no
CALU	ENSG00000128595	O43852	Down	-1.63498	1.10562e-29	1.35348e-27	no	yes
EXOC6	ENSG00000138190	Q8TAG9	Down	-1.63448	1.17747e-10	1.29716e-09	no	yes
TMEM97	ENSG00000109084	Q5BJF2	Down	-1.63365	5.25545e-15	1.14949e-13	yes	yes
PHF6	ENSG00000156531	Q8IWS0	Down	-1.63308	2.10546e-16	5.63193e-15	no	yes
C4orf46	ENSG00000205208		Down	-1.63305	5.69382e-07	3.36331e-06	no	yes
SLC14A1	ENSG00000141469	Q13336	Down	-1.63305	1.70169e-11	2.11119e-10	yes	yes
RP11-697M17.2	ENSG00000253712		Down	-1.63302	1.60493e-06	8.72026e-06	yes	yes
NPTN	ENSG00000156642	Q9Y639	Down	-1.63273	2.98851e-21	1.46339e-19	no	no
MRPL32	ENSG00000106591	Q9BYC8	Down	-1.63227	2.44292e-14	4.76547e-13	no	yes
ECSCR	ENSG00000249751	Q19T08	Down	-1.63136	6.59468e-12	8.74214e-11	no	no
DYNLL1	ENSG00000088986	P63167	Down	-1.63127	1.93178e-14	3.83702e-13	no	no
KIF11	ENSG00000138160	P52732	Down	-1.63122	1.15822e-25	9.35703e-24	yes	yes
ECI2	ENSG00000198721	O75521	Down	-1.63079	3.96812e-24	2.68958e-22	no	no
UBE2B	ENSG00000119048	P63146	Down	-1.63035	3.48265e-10	3.54229e-09	no	no
RTKN2	ENSG00000182010	Q8IZC4	Down	-1.62933	4.71119e-15	1.04089e-13	no	yes
SPN	ENSG00000197471	P16150	Down	-1.62889	5.3656e-23	3.20122e-21	no	yes
TMEM126B	ENSG00000171204	Q8IUX1	Down	-1.62808	1.0369e-12	1.55983e-11	no	no
TRIM59	ENSG00000213186	Q8IWR1	Down	-1.62686	9.86532e-06	4.66329e-05	no	yes
BIVM-ERCC5	ENSG00000270181		Down	-1.62685	6.67848e-08	4.58887e-07	yes	yes
STARD4	ENSG00000164211	Q96DR4	Down	-1.62565	1.6012e-20	7.22167e-19	yes	yes
PDIA6	ENSG00000143870	Q15084	Down	-1.62349	2.50254e-16	6.59845e-15	no	no
FGF7	ENSG00000140285	P21781	Down	-1.62269	4.97164e-05	0.000206884	no	yes
UBE2V2	ENSG00000169139	Q15819	Down	-1.62231	5.31538e-08	3.71179e-07	no	no
LRRC40	ENSG00000066557	Q9H9A6	Down	-1.62219	2.00008e-11	2.46481e-10	no	yes
LIPA	ENSG00000107798	P38571	Down	-1.62185	5.70914e-10	5.61185e-09	no	no
MRPL30	ENSG00000185414	Q8TCC3	Down	-1.62012	5.53101e-14	1.01575e-12	yes	yes
CTSB	ENSG00000164733	P07858	Down	-1.6195	2.3725e-14	4.63943e-13	no	no
TRAM1	ENSG00000067167	Q15629	Down	-1.61913	7.42318e-21	3.47196e-19	no	yes
RARS2	ENSG00000146282	Q5T160	Down	-1.61878	2.58617e-13	4.27654e-12	no	yes
TOMM5	ENSG00000175768	Q8N4H5	Down	-1.61798	1.70961e-24	1.22816e-22	no	yes
ZNF793	ENSG00000188227	Q6ZN11	Down	-1.61752	3.92436e-11	4.65223e-10	yes	yes
DOPEY1	ENSG00000083097	Q5JWR5	Down	-1.61508	2.90526e-19	1.11713e-17	no	no
SNHG6	ENSG00000245910		Down	-1.615	2.02717e-17	6.22215e-16	no	yes
SMPDL3A	ENSG00000172594	Q92484	Down	-1.61351	0.00010321	0.000403196	no	no
OSTC	ENSG00000198856	Q9NRP0	Down	-1.61343	6.29407e-14	1.14284e-12	no	no
ATP5J	ENSG00000154723	P18859	Down	-1.61229	4.66887e-12	6.33266e-11	no	yes
SFRP1	ENSG00000104332	Q8N474	Down	-1.61218	3.03161e-15	6.89483e-14	no	no
TMEM170B	ENSG00000205269	Q5T4T1	Down	-1.61012	9.66976e-07	5.49021e-06	no	yes
LZIC	ENSG00000162441		Down	-1.60846	2.28687e-17	6.95451e-16	no	yes
GBP2	ENSG00000162645	P32456	Down	-1.60727	4.99515e-06	2.49176e-05	no	no
LLPH	ENSG00000139233	Q9BRT6	Down	-1.60675	6.27505e-24	4.14776e-22	yes	yes
PTP4A1	ENSG00000112245	Q93096	Down	-1.60648	4.9387e-15	1.08416e-13	no	no
POLR3F	ENSG00000132664	Q9H1D9	Down	-1.60634	4.24696e-08	3.01752e-07	no	yes
LEPR	ENSG00000116678	P48357	Down	-1.6054	7.05695e-06	3.42277e-05	no	no
ERCC8	ENSG00000049167	Q13216	Down	-1.60428	8.84243e-06	4.21381e-05	no	yes
STK26	ENSG00000134602	Q9P289	Down	-1.60405	1.44304e-20	6.5329e-19	no	yes
NKX3-1	ENSG00000167034	Q99801	Down	-1.60381	2.91999e-08	2.13214e-07	no	no
SLC35D1	ENSG00000116704	Q9NTN3	Down	-1.60261	8.13663e-08	5.51654e-07	no	no
KATNA1	ENSG00000186625	O75449	Down	-1.60184	1.15974e-10	1.27881e-09	no	no
CNR2	ENSG00000188822	P34972	Down	-1.59948	1.07029e-05	5.0344e-05	no	yes
HSPA13	ENSG00000155304	P48723	Down	-1.59879	5.47492e-11	6.34308e-10	no	no
MRPL39	ENSG00000154719	Q9NYK5	Down	-1.59872	6.72318e-15	1.43775e-13	no	no
TSPYL1	ENSG00000189241	Q9H0U9	Down	-1.59728	4.38295e-22	2.36325e-20	no	no
UBLCP1	ENSG00000164332	Q8WVY7	Down	-1.59658	1.41051e-16	3.84152e-15	no	yes
UTP11L	ENSG00000183520	Q9Y3A2	Down	-1.59541	1.45642e-27	1.44402e-25	yes	yes
SERINC5	ENSG00000164300	Q86VE9	Down	-1.59433	7.03988e-11	8.02446e-10	no	no
P2RX4	ENSG00000135124	Q99571	Down	-1.58954	8.0251e-07	4.63316e-06	no	no
RP11-566E18.1	ENSG00000279348		Down	-1.58791	6.79251e-06	3.30319e-05	no	no
PRDX3	ENSG00000165672	P30048	Down	-1.58786	3.4226e-16	8.88764e-15	no	yes
RPP40	ENSG00000124787	O75818	Down	-1.58765	1.40932e-07	9.19394e-07	no	no
ARL6	ENSG00000113966	Q9H0F7	Down	-1.58659	3.55344e-05	0.0001519	no	no
SLC30A6	ENSG00000152683	Q6NXT4	Down	-1.58575	8.49392e-10	8.07781e-09	no	no
SERPINE1	ENSG00000106366	P05121	Down	-1.58515	1.33027e-27	1.32993e-25	no	no
SIX1	ENSG00000126778	Q15475	Down	-1.58511	4.28579e-08	3.04151e-07	no	no
TXNL1	ENSG00000091164	O43396	Down	-1.58445	2.56669e-13	4.25018e-12	no	yes
KCNAB1	ENSG00000169282	Q14722	Down	-1.58327	2.5125e-07	1.5691e-06	no	no
AC009403.2	ENSG00000216895		Down	-1.58229	5.32083e-07	3.15932e-06	yes	yes
COPRS	ENSG00000172301	Q9NQ92	Down	-1.5807	4.66769e-19	1.74449e-17	yes	no
ATP5L	ENSG00000167283	O75964	Down	-1.5785	3.72821e-18	1.25992e-16	no	yes
GNG10	ENSG00000242616	P50151	Down	-1.57714	1.04122e-12	1.56507e-11	no	yes
GNPDA2	ENSG00000163281	Q8TDQ7	Down	-1.57625	9.31147e-07	5.30309e-06	no	yes
NDUFB9	ENSG00000147684	Q9Y6M9	Down	-1.5758	9.09866e-17	2.55039e-15	no	yes
C8orf37	ENSG00000156172	Q96NL8	Down	-1.5757	9.27632e-05	0.000365538	no	yes
RAET1E	ENSG00000164520	Q8TD07	Down	-1.57489	6.32828e-06	3.09563e-05	no	no
RP11-11N9.4	ENSG00000247134		Down	-1.57463	0.000116327	0.000449099	no	no
PSMG1	ENSG00000183527	O95456	Down	-1.57431	6.6998e-18	2.17825e-16	no	no
AASDHPPT	ENSG00000149313	Q9NRN7	Down	-1.57384	1.94229e-13	3.26353e-12	no	yes
SRD5A3	ENSG00000128039	Q9H8P0	Down	-1.57345	8.1882e-07	4.71824e-06	yes	no
TM9SF3	ENSG00000077147	Q9HD45	Down	-1.57296	2.3504e-22	1.30848e-20	no	yes
NEDD1	ENSG00000139350	Q8NHV4	Down	-1.57241	2.62335e-16	6.89428e-15	yes	yes
DEGS1	ENSG00000143753	O15121	Down	-1.5724	2.3691e-09	2.09294e-08	no	yes
PIK3CA	ENSG00000121879	P42336	Down	-1.57175	1.45295e-18	5.14191e-17	yes	yes
MEA1	ENSG00000124733	Q16626	Down	-1.57142	1.17146e-14	2.43781e-13	yes	no
ARV1	ENSG00000173409	Q9H2C2	Down	-1.57134	1.98684e-08	1.49115e-07	no	no
H2AFV	ENSG00000105968	Q71UI9	Down	-1.57115	6.60057e-20	2.74004e-18	no	yes
TGFBR1	ENSG00000106799	P36897	Down	-1.57067	6.77924e-20	2.79486e-18	no	no
ULBP2	ENSG00000131015	Q9BZM5	Down	-1.57026	2.5978e-07	1.619e-06	no	no
ASNSD1	ENSG00000138381	Q9NWL6	Down	-1.57026	1.76831e-24	1.26653e-22	no	yes
FUCA1	ENSG00000179163	P04066	Down	-1.56976	2.5446e-05	0.000112007	no	no
NKAP	ENSG00000101882	Q8N5F7	Down	-1.5666	7.881e-18	2.53821e-16	yes	yes
NDUFB3	ENSG00000119013	O43676	Down	-1.56634	9.18493e-14	1.62285e-12	no	no
CKS1B	ENSG00000173207	P61024	Down	-1.56516	8.60153e-20	3.50995e-18	no	no
FBXO15	ENSG00000141665		Down	-1.56486	0.000264578	0.000949666	yes	yes
HYLS1	ENSG00000198331	Q96M11	Down	-1.5638	1.30866e-12	1.93946e-11	no	yes
PHAX	ENSG00000164902	Q9H814	Down	-1.5622	2.02787e-16	5.43649e-15	yes	yes
CLTC	ENSG00000141367	Q00610	Down	-1.56158	7.58445e-35	1.55539e-32	no	no
TSNAX	ENSG00000116918	Q99598	Down	-1.56131	1.30937e-18	4.66126e-17	no	no
CEP55	ENSG00000138180	Q53EZ4	Down	-1.55876	6.98777e-27	6.39941e-25	yes	yes
APIP	ENSG00000149089	Q96GX9	Down	-1.55816	5.20972e-14	9.61555e-13	no	no
PCYOX1	ENSG00000116005	Q9UHG3	Down	-1.55814	5.61522e-07	3.32015e-06	no	no
ABHD13	ENSG00000139826	Q7L211	Down	-1.55748	6.00346e-06	2.94454e-05	no	no
TMEM156	ENSG00000121895		Down	-1.55609	5.61895e-08	3.90828e-07	no	yes
CTA-445C9.14	ENSG00000261188		Down	-1.55568	2.36797e-09	2.09271e-08	no	no
FAM98B	ENSG00000171262	Q52LJ0	Down	-1.5551	7.97553e-10	7.61803e-09	no	yes
RAD50	ENSG00000113522	Q92878	Down	-1.55508	3.6162e-33	6.42719e-31	no	yes
PDHB	ENSG00000168291	P11177	Down	-1.55486	1.11125e-17	3.53299e-16	no	yes
RPL23	ENSG00000125691	P62829	Down	-1.55341	7.76056e-14	1.3896e-12	no	no
PDCD2	ENSG00000071994	Q16342	Down	-1.55295	2.09597e-31	2.99349e-29	no	no
SYAP1	ENSG00000169895	Q96A49	Down	-1.55262	5.13063e-21	2.45717e-19	no	yes
SLC30A7	ENSG00000162695	Q8NEW0	Down	-1.55114	1.61003e-09	1.46663e-08	no	no
UQCRH	ENSG00000173660	P07919	Down	-1.54975	8.34692e-22	4.37284e-20	no	yes
AK9	ENSG00000155085	Q5TCS8	Down	-1.54899	1.16273e-08	9.09047e-08	no	no
SGCB	ENSG00000163069	Q16585	Down	-1.54894	6.40262e-07	3.74968e-06	no	no
SNAP23	ENSG00000092531	O00161	Down	-1.54858	4.96146e-12	6.69922e-11	yes	yes
STT3B	ENSG00000163527	Q8TCJ2	Down	-1.54756	1.16134e-11	1.47279e-10	no	yes
PHF10	ENSG00000130024	Q8WUB8	Down	-1.54681	4.78386e-26	4.02751e-24	yes	yes
MCFD2	ENSG00000180398	Q8NI22	Down	-1.54614	5.01871e-18	1.66095e-16	no	yes
SESN1	ENSG00000080546	Q9Y6P5	Down	-1.54603	7.34759e-12	9.66547e-11	no	yes
LNPEP	ENSG00000113441	Q9UIQ6	Down	-1.5454	4.52209e-15	1.0028e-13	no	yes
IMPAD1	ENSG00000104331	Q9NX62	Down	-1.54533	1.17475e-13	2.0381e-12	no	no
BVES	ENSG00000112276	Q8NE79	Down	-1.54478	1.66622e-05	7.56322e-05	no	no
RPS17	ENSG00000182774		Down	-1.54463	4.42489e-13	7.02653e-12	no	no
IFT74	ENSG00000096872	Q96LB3	Down	-1.54433	1.17937e-09	1.0981e-08	no	no
DNAJC18	ENSG00000170464	Q9H819	Down	-1.544	8.07329e-07	4.65762e-06	no	yes
B3GLCT	ENSG00000187676	Q6Y288	Down	-1.54328	8.70035e-11	9.75952e-10	no	no
PGAM1	ENSG00000171314	P18669	Down	-1.54248	8.02479e-25	5.92452e-23	no	no
TATDN3	ENSG00000203705	Q17R31	Down	-1.54099	8.88752e-13	1.34626e-11	yes	yes
PTPN22	ENSG00000134242	Q9Y2R2	Down	-1.54091	4.07046e-12	5.56822e-11	no	yes
PIGF	ENSG00000151665	Q07326	Down	-1.53934	2.92204e-09	2.53567e-08	no	no
RAB23	ENSG00000112210	Q9ULC3	Down	-1.53779	1.67681e-14	3.38456e-13	no	no
MPZL1	ENSG00000197965	O95297	Down	-1.53682	4.93415e-16	1.2528e-14	no	no
TMEM261	ENSG00000137038	Q96GE9	Down	-1.53558	7.84025e-16	1.94539e-14	yes	yes
DDX60	ENSG00000137628	Q8IY21	Down	-1.53512	3.7547e-10	3.80449e-09	no	yes
PDCD1LG2	ENSG00000197646	Q9BQ51	Down	-1.5351	3.04927e-07	1.88131e-06	no	no
SCD	ENSG00000099194	O00767	Down	-1.53428	3.70365e-09	3.14345e-08	yes	yes
CKAP2L	ENSG00000169607		Down	-1.53346	1.27574e-13	2.19396e-12	yes	yes
PKI55	ENSG00000260804		Down	-1.53297	3.08367e-07	1.90058e-06	no	no
CTC-534A2.2	ENSG00000253251	Q6ZNX1	Down	-1.53204	0.000107536	0.000418325	no	no
TFAM	ENSG00000108064	Q00059	Down	-1.53184	1.07024e-35	2.44564e-33	yes	yes
PLAU	ENSG00000122861	P00749	Down	-1.53137	2.29947e-21	1.14468e-19	no	no
GFPT1	ENSG00000198380	Q06210	Down	-1.53123	2.37727e-22	1.32038e-20	no	no
DAG1	ENSG00000173402	Q14118	Down	-1.5306	1.93037e-08	1.45104e-07	no	no
HSF2	ENSG00000025156	Q03933	Down	-1.53035	5.09223e-10	5.05429e-09	no	no
ZNF25	ENSG00000175395	P17030	Down	-1.52974	0.000261463	0.000940156	no	no
RGS17	ENSG00000091844	Q9UGC6	Down	-1.52965	1.86218e-10	1.98759e-09	no	no
ARHGAP30	ENSG00000186517	Q7Z6I6	Down	-1.52902	1.52861e-10	1.65736e-09	yes	yes
GNS	ENSG00000135677	P15586	Down	-1.52899	1.26941e-11	1.60138e-10	no	no
ANAPC13	ENSG00000129055	Q9BS18	Down	-1.52864	1.41937e-22	8.14743e-21	no	yes
TRIQK	ENSG00000205133		Down	-1.52778	1.33306e-05	6.15105e-05	no	no
IL17RD	ENSG00000144730	Q8NFM7	Down	-1.5273	7.55648e-06	3.64223e-05	no	no
UEVLD	ENSG00000151116	Q8IX04	Down	-1.52728	9.07025e-06	4.31378e-05	no	no
SLC35A5	ENSG00000138459	Q9BS91	Down	-1.52721	1.04824e-06	5.90411e-06	no	no
NSDHL	ENSG00000147383	Q15738	Down	-1.52589	7.84454e-15	1.67011e-13	yes	yes
PLPP3	ENSG00000162407	O14495	Down	-1.52582	1.0047e-06	5.68021e-06	no	no
RPL36AL	ENSG00000165502	Q969Q0	Down	-1.52479	1.46035e-25	1.1641e-23	yes	yes
ARL5B	ENSG00000165997	Q96KC2	Down	-1.52347	2.11409e-08	1.57875e-07	no	yes
C10orf88	ENSG00000119965		Down	-1.52173	4.10939e-10	4.13941e-09	no	yes
PRKAG2	ENSG00000106617	Q9UGJ0	Down	-1.52154	7.07464e-13	1.08674e-11	no	no
COPS2	ENSG00000166200	P61201	Down	-1.52125	6.6898e-16	1.67203e-14	no	yes
CCDC167	ENSG00000198937		Down	-1.52046	7.67751e-05	0.000307434	no	no
CAMLG	ENSG00000164615	P49069	Down	-1.52029	5.9364e-11	6.8414e-10	no	yes
PPIP5K2	ENSG00000145725	O43314	Down	-1.51995	6.99842e-13	1.07641e-11	no	yes
STYX	ENSG00000198252	Q8WUJ0	Down	-1.51907	4.79091e-15	1.05558e-13	no	yes
GCLM	ENSG00000023909	P48507	Down	-1.51849	1.12744e-08	8.83466e-08	no	no
LYPLAL1	ENSG00000143353	Q5VWZ2	Down	-1.51713	6.44362e-06	3.145e-05	no	no
PIR	ENSG00000087842	O00625	Down	-1.51364	1.5681e-05	7.14354e-05	no	no
VDAC1P8	ENSG00000229036		Down	-1.51252	3.18342e-05	0.000137305	no	no
MANF	ENSG00000145050	P55145	Down	-1.5114	3.2393e-16	8.43905e-15	no	no
GTF2F2	ENSG00000188342	P13984	Down	-1.51059	1.63991e-31	2.38473e-29	no	yes
TFAP2C	ENSG00000087510	Q92754	Down	-1.50953	4.71493e-05	0.000197346	no	no
GM2A	ENSG00000196743	P17900	Down	-1.50702	9.08896e-12	1.18073e-10	no	no
NAMPT	ENSG00000105835	P43490	Down	-1.50676	1.40956e-16	3.84152e-15	no	no
DDIAS	ENSG00000165490	Q8IXT1	Down	-1.506	2.54178e-12	3.58961e-11	yes	yes
FAM103A1	ENSG00000169612	Q9BTL3	Down	-1.50415	2.50199e-10	2.60672e-09	no	no
CLDN12	ENSG00000157224	P56749	Down	-1.5036	1.0737e-13	1.87636e-12	yes	yes
RPL23A	ENSG00000198242	P62750	Down	-1.5031	2.02789e-17	6.22215e-16	no	no
NXT2	ENSG00000101888	Q9NPJ8	Down	-1.50281	3.95416e-12	5.4153e-11	no	no
ABCD3	ENSG00000117528	P28288	Down	-1.50141	1.34545e-08	1.0387e-07	no	yes
MATR3	ENSG00000015479	P43243	Down	-1.50121	6.31311e-19	2.31262e-17	no	no
PHIP	ENSG00000146247	Q8WWQ0	Down	-1.50036	4.66157e-25	3.4953e-23	no	yes
KRR1	ENSG00000111615	Q13601	Down	-1.49908	1.33823e-23	8.60844e-22	yes	yes
MED11	ENSG00000161920	Q9P086	Down	-1.49863	2.56616e-06	1.34496e-05	no	no
NDC1	ENSG00000058804	Q9BTX1	Down	-1.49853	8.94928e-08	6.0385e-07	no	yes
SH3GLB1	ENSG00000097033	Q9Y371	Down	-1.49851	5.30445e-13	8.30776e-12	no	yes
ARHGAP42	ENSG00000165895	A6NI28	Down	-1.49813	3.06751e-09	2.6485e-08	no	yes
RP11-53O19.3	ENSG00000272335		Down	-1.4979	1.04382e-07	6.96868e-07	no	no
C1orf43	ENSG00000143612	Q9BWL3	Down	-1.49763	4.6781e-12	6.33802e-11	no	no
C18orf54	ENSG00000166845	Q8IYD9	Down	-1.49748	8.31438e-06	3.98194e-05	yes	yes
ZBTB41	ENSG00000177888	Q5SVQ8	Down	-1.49656	4.11653e-10	4.14486e-09	no	yes
GNPNAT1	ENSG00000100522	Q96EK6	Down	-1.49611	3.19434e-15	7.23066e-14	no	yes
LIFR	ENSG00000113594	P42702	Down	-1.49567	3.36069e-08	2.4288e-07	no	no
SVIP	ENSG00000198168	Q8NHG7	Down	-1.4954	4.54896e-08	3.21306e-07	no	yes
SLC39A6	ENSG00000141424	Q13433	Down	-1.49369	8.50283e-17	2.4002e-15	no	no
C12orf75	ENSG00000235162		Down	-1.49358	2.77957e-15	6.36383e-14	no	no
MMGT1	ENSG00000169446	Q8N4V1	Down	-1.49274	6.87925e-07	4.00633e-06	no	yes
RPL22	ENSG00000116251	P35268	Down	-1.49258	5.8315e-21	2.76524e-19	yes	yes
UFC1	ENSG00000143222	Q9Y3C8	Down	-1.49241	2.01733e-10	2.14081e-09	no	no
EGLN1	ENSG00000135766	Q9GZT9	Down	-1.49209	8.76647e-15	1.85487e-13	no	no
MRPL44	ENSG00000135900	Q9H9J2	Down	-1.49092	5.34933e-22	2.865e-20	no	yes
RPF1	ENSG00000117133	Q9H9Y2	Down	-1.49058	8.09716e-17	2.29108e-15	yes	yes
STXBP5	ENSG00000164506	Q5T5C0	Down	-1.49036	8.54686e-18	2.73796e-16	no	no
TMPO	ENSG00000120802		Down	-1.49012	1.08832e-26	9.74372e-25	yes	yes
MRPL46	ENSG00000259494	Q9H2W6	Down	-1.48965	3.41446e-14	6.55413e-13	yes	yes
BMPR1A	ENSG00000107779	P36894	Down	-1.4884	5.16244e-10	5.11004e-09	no	no
CEP97	ENSG00000182504	Q8IW35	Down	-1.48795	5.73478e-18	1.88752e-16	yes	yes
PLS3	ENSG00000102024	P13797	Down	-1.48752	2.08689e-22	1.17266e-20	no	yes
PAQR3	ENSG00000163291	Q6TCH7	Down	-1.48714	2.20721e-09	1.96075e-08	no	yes
COPB1	ENSG00000129083	P53618	Down	-1.48667	4.97153e-28	5.16394e-26	no	yes
CD55	ENSG00000196352	P08174	Down	-1.48592	6.19432e-13	9.61146e-12	no	no
UBL5	ENSG00000198258	Q9BZL1	Down	-1.48573	1.91946e-20	8.49731e-19	no	yes
TWF1	ENSG00000151239	Q12792	Down	-1.48528	6.65792e-13	1.02667e-11	no	yes
TSPAN6	ENSG00000000003	O43657	Down	-1.48456	4.66652e-05	0.000195373	no	no
KBTBD8	ENSG00000163376	Q8NFY9	Down	-1.484	1.76685e-08	1.3365e-07	no	no
MRPS28	ENSG00000147586	Q9Y2Q9	Down	-1.48399	2.33546e-11	2.84597e-10	no	yes
MAP1A	ENSG00000166963	P78559	Down	-1.48386	1.25872e-09	1.16835e-08	no	no
RAB21	ENSG00000080371	Q9UL25	Down	-1.48309	2.34947e-17	7.12682e-16	no	yes
MRPS22	ENSG00000175110	P82650	Down	-1.48231	8.88549e-22	4.63475e-20	no	yes
RNASEH2B	ENSG00000136104	Q5TBB1	Down	-1.4821	8.00868e-08	5.43594e-07	no	no
KPNA3	ENSG00000102753	O00505	Down	-1.48163	1.14032e-12	1.70472e-11	no	yes
GSTO1	ENSG00000148834	P78417	Down	-1.48148	5.44755e-29	6.1655e-27	no	no
TMEM163	ENSG00000152128	Q8TC26	Down	-1.48106	0.000269161	0.000965214	no	no
PPP6C	ENSG00000119414	O00743	Down	-1.48075	1.48634e-12	2.18928e-11	no	no
RP11-305E6.4	ENSG00000259994		Down	-1.47992	0.000141396	0.000535966	no	yes
HHIP	ENSG00000164161	Q96QV1	Down	-1.47812	1.4221e-31	2.09336e-29	yes	yes
ARCN1	ENSG00000095139	P48444	Down	-1.4762	2.18445e-22	1.22176e-20	no	no
NDUFA1	ENSG00000125356	O15239	Down	-1.47457	1.38175e-18	4.9044e-17	yes	yes
NCKAP1	ENSG00000061676	Q9Y2A7	Down	-1.47424	1.2944e-18	4.61483e-17	no	yes
RP11-167N5.5	ENSG00000267834		Down	-1.47424	2.0601e-06	1.09967e-05	yes	yes
COX7A2L	ENSG00000115944	O14548	Down	-1.47299	8.37124e-19	3.03413e-17	no	yes
MAPK1	ENSG00000100030	P28482	Down	-1.47284	4.70061e-24	3.16816e-22	no	no
FLI1	ENSG00000151702	Q01543	Down	-1.47264	8.75744e-25	6.42587e-23	yes	no
VSTM4	ENSG00000165633	Q8IW00	Down	-1.47223	7.12405e-10	6.87035e-09	no	no
ZNF639	ENSG00000121864	Q9UID6	Down	-1.47212	8.19863e-12	1.0697e-10	no	yes
SPRYD7	ENSG00000123178		Down	-1.47139	1.63934e-14	3.31655e-13	no	yes
ACTR6	ENSG00000075089	Q9GZN1	Down	-1.47098	2.57982e-10	2.68057e-09	no	no
ST13	ENSG00000100380	P50502	Down	-1.46974	2.47885e-21	1.2213e-19	yes	no
TMEM128	ENSG00000132406	Q5BJH2	Down	-1.46911	1.25513e-06	6.968e-06	no	no
AC093673.5	ENSG00000232533		Down	-1.46882	1.43865e-05	6.60146e-05	no	no
FAM111B	ENSG00000189057	Q6SJ93	Down	-1.46804	3.91695e-10	3.95885e-09	no	yes
EIF3E	ENSG00000104408	P60228	Down	-1.46788	3.11035e-16	8.12077e-15	no	no
ANLN	ENSG00000011426	Q9NQW6	Down	-1.46653	5.25266e-18	1.73359e-16	yes	yes
MCM9	ENSG00000111877	Q9NXL9	Down	-1.46592	5.43692e-09	4.47372e-08	no	no
KLHL4	ENSG00000102271	Q9C0H6	Down	-1.46332	1.01628e-08	8.02387e-08	no	no
MUT	ENSG00000146085	P22033	Down	-1.46288	1.99393e-13	3.34095e-12	no	no
TCEB1	ENSG00000154582	Q15369	Down	-1.4625	1.07639e-06	6.04844e-06	no	no
ACTR10	ENSG00000131966	Q9NZ32	Down	-1.4621	5.33727e-07	3.16829e-06	no	no
OR2A1-AS1	ENSG00000244479		Down	-1.4609	1.10465e-05	5.18382e-05	no	yes
NBN	ENSG00000104320	O60934	Down	-1.46068	8.13663e-10	7.76264e-09	no	yes
NOL11	ENSG00000130935	Q9H8H0	Down	-1.46062	4.83288e-15	1.06386e-13	yes	yes
MET	ENSG00000105976	P08581	Down	-1.46029	7.75683e-13	1.18697e-11	no	no
HMGB1	ENSG00000189403	P09429	Down	-1.4598	4.79984e-34	9.21339e-32	yes	yes
RP11-135N5.3	ENSG00000279432		Down	-1.45958	4.92116e-05	0.000205068	yes	no
STC1	ENSG00000159167	P52823	Down	-1.45884	1.99549e-17	6.13844e-16	yes	yes
EFEMP1	ENSG00000115380	Q12805	Down	-1.4587	1.90489e-19	7.40513e-18	no	no
SARAF	ENSG00000133872	Q96BY9	Down	-1.45843	1.48067e-16	4.02347e-15	no	no
C8orf88	ENSG00000253250	P0DMB2	Down	-1.45768	1.19401e-07	7.90103e-07	no	no
LTBP1	ENSG00000049323	Q14766	Down	-1.45732	3.81658e-10	3.86556e-09	no	no
RHBDD1	ENSG00000144468	Q8TEB9	Down	-1.45715	3.47829e-08	2.50625e-07	no	no
TIRAP	ENSG00000150455	P58753	Down	-1.457	3.82972e-06	1.94848e-05	no	no
ACOT13	ENSG00000112304	Q9NPJ3	Down	-1.45699	2.01992e-07	1.28149e-06	no	no
DNER	ENSG00000187957	Q8NFT8	Down	-1.45638	3.85023e-24	2.61706e-22	no	no
DPM1	ENSG00000000419	O60762	Down	-1.45583	3.75167e-21	1.82222e-19	no	yes
SLC30A5	ENSG00000145740	Q8TAD4	Down	-1.45413	4.03215e-15	9.02494e-14	no	yes
CSE1L	ENSG00000124207	P55060	Down	-1.45405	1.1452e-13	1.99351e-12	no	yes
ATMIN	ENSG00000166454	O43313	Down	-1.45384	3.37597e-09	2.88884e-08	no	no
RPL4	ENSG00000174444	P36578	Down	-1.4521	2.95681e-25	2.2739e-23	no	no
MCTS1	ENSG00000232119	Q9ULC4	Down	-1.45005	1.10683e-10	1.22271e-09	no	yes
PARVA	ENSG00000197702	Q9NVD7	Down	-1.44959	2.25245e-16	5.99836e-15	no	no
TMEM237	ENSG00000155755	Q96Q45	Down	-1.44952	1.78718e-08	1.34975e-07	no	no
TFRC	ENSG00000072274	P02786	Down	-1.44721	5.85598e-15	1.26356e-13	yes	yes
MOAP1	ENSG00000165943	Q96BY2	Down	-1.44521	4.15548e-15	9.27503e-14	no	no
CDC6	ENSG00000094804	Q99741	Down	-1.44509	8.38509e-20	3.42746e-18	yes	yes
IDE	ENSG00000119912	P14735	Down	-1.44496	5.62598e-15	1.22163e-13	no	yes
LDHA	ENSG00000134333	P00338	Down	-1.44396	3.206e-24	2.20415e-22	no	no
DCAF13	ENSG00000164934	Q9NV06	Down	-1.44279	8.72258e-24	5.70272e-22	no	yes
PLP2	ENSG00000102007	Q04941	Down	-1.44268	5.94968e-16	1.4964e-14	no	no
MAP3K13	ENSG00000073803	O43283	Down	-1.44248	3.07434e-11	3.69198e-10	no	no
ZNF140	ENSG00000196387	P52738	Down	-1.44092	4.55702e-08	3.21781e-07	no	no
DLEU2	ENSG00000231607		Down	-1.4408	4.12735e-06	2.08883e-05	no	yes
NTN4	ENSG00000074527	Q9HB63	Down	-1.44036	3.69987e-14	7.01719e-13	no	no
GHITM	ENSG00000165678	Q9H3K2	Down	-1.43996	6.89492e-22	3.65203e-20	no	no
RPL27A	ENSG00000166441	P46776	Down	-1.43992	1.19022e-12	1.7749e-11	no	no
BOLA3	ENSG00000163170	Q53S33	Down	-1.43933	2.19552e-06	1.16573e-05	no	no
MRPL40	ENSG00000185608	Q9NQ50	Down	-1.43917	4.76414e-13	7.53036e-12	no	yes
ARF4	ENSG00000168374	P18085	Down	-1.43916	2.18442e-10	2.30387e-09	no	yes
MRPS33	ENSG00000090263	Q9Y291	Down	-1.43874	1.0054e-08	7.94325e-08	no	no
ERO1B	ENSG00000086619	Q86YB8	Down	-1.43848	6.62674e-09	5.37714e-08	no	yes
DLAT	ENSG00000150768	P10515	Down	-1.4384	9.39147e-10	8.8786e-09	no	no
LINC00704	ENSG00000231298		Down	-1.43775	2.02503e-09	1.81098e-08	yes	yes
COPS8	ENSG00000198612	Q99627	Down	-1.43773	1.92476e-13	3.23862e-12	no	no
IARS2	ENSG00000067704	Q9NSE4	Down	-1.43666	1.80044e-13	3.04224e-12	no	no
TMEM87A	ENSG00000103978	Q8NBN3	Down	-1.43592	2.48078e-11	3.01539e-10	no	yes
C17orf104	ENSG00000180336	A2RUB1	Down	-1.43583	0.000142357	0.000539183	no	no
MEGF9	ENSG00000106780	Q9H1U4	Down	-1.43578	4.13947e-09	3.47524e-08	no	no
TTC9C	ENSG00000162222		Down	-1.43557	8.08885e-14	1.443e-12	yes	yes
HIST1H2BM	ENSG00000273703	Q99879	Down	-1.4349	3.1348e-09	2.70077e-08	yes	yes
RAB3B	ENSG00000169213	P20337	Down	-1.43464	1.3207e-17	4.17584e-16	no	no
LTV1	ENSG00000135521	Q96GA3	Down	-1.43455	1.32172e-21	6.76192e-20	yes	yes
DSE	ENSG00000111817	Q9UL01	Down	-1.43324	1.45032e-17	4.54889e-16	no	no
RPL19	ENSG00000108298	P84098	Down	-1.43243	2.80958e-29	3.28844e-27	yes	no
CASP3	ENSG00000164305	P42574	Down	-1.43173	2.12018e-11	2.59814e-10	no	yes
YEATS4	ENSG00000127337	O95619	Down	-1.43089	1.24884e-05	5.79811e-05	no	yes
HSBP1	ENSG00000230989	O75506	Down	-1.42989	2.42526e-16	6.42291e-15	no	yes
MRPL48	ENSG00000175581	Q96GC5	Down	-1.42936	1.75946e-12	2.55857e-11	no	no
PSMD10	ENSG00000101843	O75832	Down	-1.42841	3.3756e-09	2.88884e-08	no	no
C3orf38	ENSG00000179021	Q5JPI3	Down	-1.42822	8.53115e-10	8.11e-09	no	no
ZW10	ENSG00000086827	O43264	Down	-1.42769	3.77115e-12	5.18539e-11	no	yes
ANAPC10	ENSG00000164162	Q9UM13	Down	-1.4274	1.57251e-07	1.01618e-06	no	no
PYGO1	ENSG00000171016	Q9Y3Y4	Down	-1.42695	2.98757e-08	2.17751e-07	no	no
AP000648.5	ENSG00000280385		Down	-1.42593	3.57504e-08	2.56748e-07	no	yes
GALNT1	ENSG00000141429	Q10472	Down	-1.42556	4.75713e-13	7.52423e-12	no	yes
CDC5L	ENSG00000096401	Q99459	Down	-1.42536	6.57254e-28	6.76831e-26	yes	yes
TPT1	ENSG00000133112	P13693	Down	-1.42533	2.86625e-23	1.7634e-21	no	no
TMEM251	ENSG00000153485		Down	-1.42484	6.42251e-05	0.0002619	no	no
DERA	ENSG00000023697	Q9Y315	Down	-1.42446	4.6653e-10	4.66025e-09	no	no
ZMPSTE24	ENSG00000084073	O75844	Down	-1.42342	5.89797e-10	5.76674e-09	no	yes
PHYH	ENSG00000107537	O14832	Down	-1.42322	1.75135e-06	9.46865e-06	no	no
LACE1	ENSG00000135537	Q8WV93	Down	-1.42287	8.83471e-05	0.000349341	no	no
LYZ	ENSG00000090382	P61626	Down	-1.42231	0.000202078	0.000743889	no	yes
ACTG1P2	ENSG00000229129		Down	-1.42105	0.000256597	0.000924997	no	yes
ACTG1P11	ENSG00000229465		Down	-1.42105	0.000256597	0.000924997	no	yes
TMEM107	ENSG00000179029	Q6UX40	Down	-1.42052	2.5345e-06	1.33099e-05	no	no
SCCPDH	ENSG00000143653	Q8NBX0	Down	-1.42016	3.06055e-18	1.04311e-16	no	yes
SUB1	ENSG00000113387	P53999	Down	-1.42006	5.96241e-29	6.65405e-27	yes	yes
BAG4	ENSG00000156735	O95429	Down	-1.41981	1.14865e-13	1.99716e-12	no	no
PIK3R3	ENSG00000117461	Q92569	Down	-1.41689	1.50255e-06	8.21588e-06	yes	yes
MOCS3	ENSG00000124217	O95396	Down	-1.41659	1.31252e-11	1.65056e-10	no	no
NDUFA5	ENSG00000128609	Q16718	Down	-1.41562	6.23387e-11	7.14646e-10	no	yes
AMD1	ENSG00000123505	P17707	Down	-1.41541	1.02949e-13	1.80435e-12	yes	yes
FABP5	ENSG00000164687	Q01469	Down	-1.41493	1.2337e-06	6.86009e-06	no	no
ERLIN1	ENSG00000107566	O75477	Down	-1.41365	3.47384e-20	1.49912e-18	no	no
KCMF1	ENSG00000176407	Q9P0J7	Down	-1.41333	1.55103e-09	1.41827e-08	no	no
CDC42	ENSG00000070831	P60953	Down	-1.41305	5.4645e-12	7.32896e-11	no	no
SEPSECS-AS1	ENSG00000281501		Down	-1.41248	2.86484e-06	1.48947e-05	yes	yes
ITGA11	ENSG00000137809	Q9UKX5	Down	-1.41175	9.33028e-07	5.31255e-06	no	no
WBP11	ENSG00000084463	Q9Y2W2	Down	-1.41156	6.23556e-24	4.13304e-22	yes	yes
FUT8	ENSG00000033170	Q9BYC5	Down	-1.41104	2.63925e-16	6.92846e-15	no	no
SRP54	ENSG00000100883	P61011	Down	-1.41094	7.02673e-18	2.27529e-16	no	yes
ARNTL2	ENSG00000029153	Q8WYA1	Down	-1.41065	8.31972e-35	1.69172e-32	yes	yes
SLC19A2	ENSG00000117479	O60779	Down	-1.41033	1.57648e-08	1.20427e-07	no	yes
PEBP1	ENSG00000089220	P30086	Down	-1.40988	1.55245e-19	6.10646e-18	yes	no
CTNNAL1	ENSG00000119326	Q9UBT7	Down	-1.40973	2.40448e-22	1.3324e-20	no	yes
ADIPOR2	ENSG00000006831	Q86V24	Down	-1.40904	7.4691e-11	8.47746e-10	no	no
KBTBD2	ENSG00000170852	Q8IY47	Down	-1.40898	1.77307e-12	2.57524e-11	no	yes
MYL12A	ENSG00000101608	P19105	Down	-1.40841	2.69909e-24	1.89918e-22	no	no
KDELR3	ENSG00000100196	O43731	Down	-1.40809	3.68213e-08	2.63807e-07	no	no
C6orf120	ENSG00000185127	Q7Z4R8	Down	-1.40771	1.32538e-13	2.27151e-12	no	no
HDX	ENSG00000165259	Q7Z353	Down	-1.40756	2.55323e-06	1.33877e-05	no	yes
CMPK1	ENSG00000162368	P30085	Down	-1.40749	2.3035e-13	3.83022e-12	no	yes
PRCP	ENSG00000137509	P42785	Down	-1.40673	1.95848e-08	1.47033e-07	no	no
PM20D2	ENSG00000146281	Q8IYS1	Down	-1.40668	1.67052e-20	7.5035e-19	no	no
TMOD3	ENSG00000138594	Q9NYL9	Down	-1.40648	3.60371e-24	2.46346e-22	no	yes
MRPL51	ENSG00000111639	Q4U2R6	Down	-1.40626	9.48425e-25	6.93796e-23	no	no
EDF1	ENSG00000107223	O60869	Down	-1.40558	1.15884e-13	2.0134e-12	yes	yes
B4GALT6	ENSG00000118276	Q9UBX8	Down	-1.40551	4.48168e-08	3.16927e-07	yes	no
RP11-67L2.2	ENSG00000273033		Down	-1.40471	9.07199e-06	4.31378e-05	no	no
IFT22	ENSG00000128581	Q9H7X7	Down	-1.40456	1.2522e-08	9.72026e-08	no	no
RPS24	ENSG00000138326	P62847	Down	-1.40432	2.10272e-27	2.04262e-25	no	yes
LIN54	ENSG00000189308	Q6MZP7	Down	-1.40429	3.2926e-12	4.58519e-11	no	no
AC092881.1	ENSG00000279530		Down	-1.40394	2.70482e-06	1.41332e-05	no	no
BNIP3L	ENSG00000104765	O60238	Down	-1.4037	6.92445e-17	1.97088e-15	no	no
SH3BGRL2	ENSG00000198478		Down	-1.4036	8.30388e-14	1.47697e-12	no	no
NDUFS4	ENSG00000164258	O43181	Down	-1.40329	1.41559e-08	1.09004e-07	no	no
PEX3	ENSG00000034693	P56589	Down	-1.40224	3.54086e-08	2.54692e-07	yes	no
ATF6	ENSG00000118217	P18850	Down	-1.40196	1.05601e-12	1.58362e-11	no	no
RABL3	ENSG00000144840	Q5HYI8	Down	-1.40163	5.24183e-10	5.18009e-09	no	no
CEBPZOS	ENSG00000218739		Down	-1.40122	7.64863e-06	3.68368e-05	no	no
ARHGEF6	ENSG00000129675	Q15052	Down	-1.40043	1.07637e-06	6.04844e-06	no	no
CKAP2	ENSG00000136108	Q8WWK9	Down	-1.39914	4.87506e-15	1.07117e-13	no	yes
MOCS2	ENSG00000164172	O96007	Down	-1.39889	8.34048e-13	1.27071e-11	no	yes
AURKA	ENSG00000087586	O14965	Down	-1.3986	1.77885e-15	4.20509e-14	yes	no
RP11-30P6.6	ENSG00000234155		Down	-1.39753	1.77176e-06	9.57039e-06	no	no
GPX8	ENSG00000164294	Q8TED1	Down	-1.39718	7.87716e-14	1.40733e-12	no	no
ZBTB33	ENSG00000177485	Q86T24	Down	-1.39649	3.77122e-11	4.47732e-10	no	no
OTUD6B-AS1	ENSG00000253738		Down	-1.39527	4.6151e-09	3.84629e-08	no	yes
GTF2H2C	ENSG00000183474	Q6P1K8	Down	-1.39469	4.74523e-13	7.51037e-12	yes	yes
PTRHD1	ENSG00000184924		Down	-1.39466	3.07887e-08	2.24066e-07	no	no
CTH	ENSG00000116761	P32929	Down	-1.39442	2.53948e-05	0.000111802	no	no
FCHO2	ENSG00000157107	Q0JRZ9	Down	-1.39412	5.27797e-13	8.2717e-12	no	yes
SLC9A6	ENSG00000198689	Q92581	Down	-1.39325	1.50277e-06	8.21588e-06	no	no
PDE6D	ENSG00000156973	O43924	Down	-1.39325	5.00241e-08	3.51061e-07	no	no
CYBRD1	ENSG00000071967	Q53TN4	Down	-1.39301	1.39048e-05	6.40369e-05	no	no
ASAH2B	ENSG00000204147	P0C7U1	Down	-1.39251	5.41641e-05	0.000223647	no	no
TGFBR2	ENSG00000163513	P37173	Down	-1.39148	4.09215e-20	1.7409e-18	no	no
CCNE2	ENSG00000175305	O96020	Down	-1.39112	2.96815e-08	2.16402e-07	no	yes
AKAP7	ENSG00000118507	Q9P0M2	Down	-1.39095	1.49724e-05	6.84671e-05	no	yes
RPS27A	ENSG00000143947	P62979	Down	-1.39024	6.80119e-18	2.20822e-16	no	yes
SAR1A	ENSG00000079332	Q9NR31	Down	-1.3902	5.33578e-14	9.83307e-13	no	yes
LINC00705	ENSG00000225269		Down	-1.39013	8.78505e-06	4.18896e-05	yes	yes
TMEM258	ENSG00000134825	P61165	Down	-1.38971	3.6184e-09	3.07763e-08	no	no
TIGAR	ENSG00000078237	Q9NQ88	Down	-1.38967	2.41935e-08	1.79001e-07	no	yes
OSBPL11	ENSG00000144909	Q9BXB4	Down	-1.38966	3.91725e-15	8.78416e-14	no	no
NDUFV2	ENSG00000178127	P19404	Down	-1.38905	9.43879e-15	1.98662e-13	no	no
SNAP25	ENSG00000132639	P60880	Down	-1.38878	2.92554e-06	1.51905e-05	no	no
NUF2	ENSG00000143228	Q9BZD4	Down	-1.38712	5.31308e-12	7.13786e-11	yes	yes
ARSK	ENSG00000164291		Down	-1.38634	1.31408e-08	1.01593e-07	no	no
CNEP1R1	ENSG00000205423	Q8N9A8	Down	-1.38579	8.24153e-05	0.000327831	no	yes
PGRMC2	ENSG00000164040	O15173	Down	-1.38572	1.40519e-13	2.40485e-12	no	no
ZNF484	ENSG00000127081	Q5JVG2	Down	-1.38527	6.34698e-08	4.37865e-07	no	no
HIST2H2BE	ENSG00000184678	Q16778	Down	-1.38464	8.69205e-24	5.69828e-22	yes	yes
RPL6	ENSG00000089009	Q02878	Down	-1.38415	7.38806e-23	4.34483e-21	yes	no
RNF2	ENSG00000121481	Q99496	Down	-1.3841	4.49476e-07	2.70121e-06	no	no
AC008079.10	ENSG00000280007		Down	-1.38386	3.66505e-09	3.11399e-08	yes	no
DPY30	ENSG00000162961	Q9C005	Down	-1.38281	2.73258e-09	2.38247e-08	no	no
SKP1	ENSG00000113558	P63208	Down	-1.38251	6.50582e-27	6.00387e-25	no	yes
RNGTT	ENSG00000111880	O60942	Down	-1.38167	1.16883e-23	7.57973e-22	no	yes
PALLD	ENSG00000129116	Q8WX93	Down	-1.38116	1.54262e-27	1.52319e-25	no	no
MTO1	ENSG00000135297	Q9Y2Z2	Down	-1.38114	7.70131e-10	7.36783e-09	no	no
EMB	ENSG00000170571	Q6PCB8	Down	-1.38107	1.46317e-14	2.99295e-13	no	yes
C1GALT1C1	ENSG00000171155	Q96EU7	Down	-1.38103	2.65135e-08	1.94665e-07	no	no
AP1S3	ENSG00000152056	Q96PC3	Down	-1.38046	4.58087e-05	0.000192123	no	yes
ATP5J2	ENSG00000241468	P56134	Down	-1.37945	6.68195e-12	8.8383e-11	no	yes
UBE2W	ENSG00000104343	Q96B02	Down	-1.37938	2.86996e-06	1.49148e-05	no	no
RP5-1085F17.3	ENSG00000260257		Down	-1.37898	2.99975e-06	1.55624e-05	no	no
DNTTIP2	ENSG00000067334	Q5QJE6	Down	-1.37692	4.71095e-18	1.56978e-16	yes	yes
LRRCC1	ENSG00000133739	Q9C099	Down	-1.3768	4.20078e-12	5.73343e-11	yes	yes
COX18	ENSG00000163626	Q8N8Q8	Down	-1.37624	2.34027e-06	1.23602e-05	no	yes
FAM216A	ENSG00000204856		Down	-1.37602	2.17961e-13	3.63683e-12	no	no
NDC80	ENSG00000080986	O14777	Down	-1.37599	2.02706e-14	3.99649e-13	yes	yes
HIST1H1C	ENSG00000187837	P16403	Down	-1.37528	9.93032e-34	1.81884e-31	yes	yes
RPL26L1	ENSG00000037241	Q9UNX3	Down	-1.3749	5.78035e-13	9.01779e-12	no	no
TIMM17A	ENSG00000134375	Q99595	Down	-1.37458	5.76508e-17	1.65463e-15	no	no
MTRF1L	ENSG00000112031	Q9UGC7	Down	-1.37298	5.04881e-20	2.11785e-18	no	yes
HPSE	ENSG00000173083	Q9Y251	Down	-1.37278	5.61955e-08	3.90828e-07	no	no
CUL4B	ENSG00000158290	Q13620	Down	-1.3726	2.87481e-12	4.03382e-11	no	no
CCNA2	ENSG00000145386	P20248	Down	-1.37251	4.9748e-20	2.09046e-18	yes	yes
ZNF627	ENSG00000198551	Q7L945	Down	-1.37242	1.32991e-07	8.71854e-07	no	no
CRYL1	ENSG00000165475	Q9Y2S2	Down	-1.37224	4.63914e-06	2.32723e-05	no	no
POU3F2	ENSG00000184486	P20265	Down	-1.37217	0.000148299	0.00055939	no	no
FAM135A	ENSG00000082269	Q9P2D6	Down	-1.37136	1.19326e-06	6.65067e-06	no	no
BCAS2	ENSG00000116752	O75934	Down	-1.37115	6.43827e-11	7.37022e-10	no	yes
LYSMD2	ENSG00000140280		Down	-1.37075	3.5832e-05	0.000153035	no	no
CDK2AP1	ENSG00000111328	O14519	Down	-1.3707	9.36888e-08	6.30743e-07	no	no
EZR	ENSG00000092820	P15311	Down	-1.37026	1.47269e-24	1.06433e-22	yes	yes
UGP2	ENSG00000169764	Q16851	Down	-1.37026	2.41383e-14	4.7164e-13	no	no
ABCE1	ENSG00000164163	P61221	Down	-1.36982	4.45582e-19	1.66791e-17	no	yes
RP11-1348G14.4	ENSG00000251417		Down	-1.36946	0.000120178	0.000462255	yes	yes
FH	ENSG00000091483	P07954	Down	-1.36918	2.84205e-22	1.5569e-20	yes	yes
ISM1	ENSG00000101230	B1AKI9	Down	-1.36837	0.000160976	0.00060351	no	no
CHRNA5	ENSG00000169684	P30532	Down	-1.36785	2.22871e-06	1.18126e-05	no	yes
HACD2	ENSG00000206527	Q6Y1H2	Down	-1.36621	2.61367e-06	1.36807e-05	no	no
RAD21	ENSG00000164754	O60216	Down	-1.36576	4.5684e-26	3.85966e-24	no	yes
NAA30	ENSG00000139977	Q147X3	Down	-1.36561	5.64137e-12	7.54509e-11	no	yes
ZMYM6NB	ENSG00000243749		Down	-1.3654	3.29458e-05	0.000141769	no	no
TMEM192	ENSG00000170088		Down	-1.36516	4.02715e-08	2.87154e-07	no	no
SERF1B	ENSG00000205572		Down	-1.36515	1.71401e-05	7.76548e-05	no	yes
COL12A1	ENSG00000111799	Q99715	Down	-1.36513	1.91608e-14	3.80898e-13	no	no
CENPK	ENSG00000123219	Q9BS16	Down	-1.36454	1.01332e-11	1.30214e-10	yes	yes
ACTR2	ENSG00000138071	P61160	Down	-1.36344	4.50718e-14	8.38987e-13	no	no
STAM2	ENSG00000115145	O75886	Down	-1.36313	2.74844e-09	2.39369e-08	no	yes
ZMYM5	ENSG00000132950	Q9UJ78	Down	-1.36234	1.19198e-05	5.55454e-05	no	no
BBIP1	ENSG00000214413	A8MTZ0	Down	-1.36226	4.30298e-06	2.17314e-05	no	yes
RP5-1112D6.8	ENSG00000272356		Down	-1.35975	1.56093e-05	7.11355e-05	no	no
C1GALT1	ENSG00000106392	Q9NS00	Down	-1.35971	5.5195e-14	1.01483e-12	no	yes
SGOL1	ENSG00000129810	Q5FBB7	Down	-1.35945	3.70275e-16	9.57368e-15	yes	yes
STARD3NL	ENSG00000010270	O95772	Down	-1.3594	1.55137e-11	1.93169e-10	no	no
MND1	ENSG00000121211	Q9BWT6	Down	-1.35939	6.98016e-05	0.000282527	no	yes
GNG5	ENSG00000174021	P63218	Down	-1.35935	3.84306e-12	5.27935e-11	no	yes
KIAA1715	ENSG00000144320	Q9C0E8	Down	-1.35924	2.31865e-11	2.82692e-10	no	yes
DNAJB11	ENSG00000090520	Q9UBS4	Down	-1.35861	4.79305e-14	8.90816e-13	no	yes
TPMT	ENSG00000137364	P51580	Down	-1.35816	1.80556e-10	1.93232e-09	no	yes
ZNF280C	ENSG00000056277	Q8ND82	Down	-1.35682	5.127e-12	6.89945e-11	no	yes
LINC00641	ENSG00000258441		Down	-1.35661	6.41811e-06	3.13446e-05	no	no
RP11-517B11.7	ENSG00000261167		Down	-1.35656	0.00012808	0.000489981	no	no
SEC22B	ENSG00000265808	O75396	Down	-1.35619	3.92567e-09	3.31313e-08	no	no
IDI1	ENSG00000067064	Q13907	Down	-1.3559	1.01135e-21	5.21856e-20	yes	yes
UBA6	ENSG00000033178	A0AVT1	Down	-1.35543	1.26071e-09	1.16929e-08	no	no
BRI3BP	ENSG00000184992		Down	-1.35488	5.54437e-17	1.59894e-15	yes	yes
SENP7	ENSG00000138468	Q9BQF6	Down	-1.35377	7.87733e-08	5.35435e-07	yes	yes
SAYSD1	ENSG00000112167		Down	-1.35332	1.53804e-05	7.02525e-05	no	no
RRP15	ENSG00000067533	Q9Y3B9	Down	-1.35282	2.92599e-14	5.67094e-13	no	yes
UBB	ENSG00000170315	P0CG47	Down	-1.35111	4.35485e-16	1.11516e-14	no	no
ARHGEF3	ENSG00000163947	Q9NR81	Down	-1.35092	9.67392e-12	1.24794e-10	no	no
PSMB8	ENSG00000204264	P28062	Down	-1.3504	3.11619e-13	5.07614e-12	no	no
RAB22A	ENSG00000124209	Q9UL26	Down	-1.35005	2.75024e-21	1.34948e-19	no	no
DCBLD2	ENSG00000057019	Q96PD2	Down	-1.34957	8.03308e-16	1.98912e-14	no	yes
HAUS2	ENSG00000137814	Q9NVX0	Down	-1.34905	9.26101e-09	7.35303e-08	no	no
ARHGAP18	ENSG00000146376	Q8N392	Down	-1.34887	1.10823e-18	3.98067e-17	yes	yes
RP11-27I1.4	ENSG00000214654	A8MXE2	Down	-1.34873	0.000115355	0.00044585	no	no
SAP18	ENSG00000150459	O00422	Down	-1.3465	3.92936e-11	4.65586e-10	no	no
CDKAL1	ENSG00000145996	Q5VV42	Down	-1.34604	7.70297e-14	1.38135e-12	no	no
IFT57	ENSG00000114446	Q9NWB7	Down	-1.34596	1.11751e-12	1.67271e-11	yes	yes
MRPL15	ENSG00000137547	Q9P015	Down	-1.34593	6.1168e-11	7.02412e-10	yes	no
NDUFC1	ENSG00000109390	O43677	Down	-1.34589	5.46945e-07	3.24104e-06	no	yes
GLCE	ENSG00000138604	O94923	Down	-1.34559	1.82064e-12	2.63636e-11	no	yes
KIN	ENSG00000151657	O60870	Down	-1.34488	1.44378e-08	1.11068e-07	no	yes
MTX2	ENSG00000128654	O75431	Down	-1.34463	1.73692e-14	3.48751e-13	no	yes
ECHDC1	ENSG00000093144	Q9NTX5	Down	-1.34447	1.84187e-14	3.67363e-13	no	no
ERH	ENSG00000100632	P84090	Down	-1.34446	2.0722e-08	1.5494e-07	yes	yes
ZBTB6	ENSG00000186130	Q15916	Down	-1.34418	5.11577e-06	2.54452e-05	no	yes
PAIP1	ENSG00000172239	Q9H074	Down	-1.34388	2.91597e-12	4.08679e-11	no	no
PSMC6	ENSG00000100519	P62333	Down	-1.34386	6.87637e-24	4.53274e-22	yes	yes
SNRPG	ENSG00000143977	P62308	Down	-1.34373	3.03995e-08	2.21434e-07	no	no
GBE1	ENSG00000114480	Q04446	Down	-1.34347	2.13162e-09	1.89852e-08	no	no
EDEM3	ENSG00000116406	Q9BZQ6	Down	-1.34346	3.64928e-13	5.87262e-12	no	no
PPT1	ENSG00000131238	P50897	Down	-1.34343	3.09377e-12	4.3133e-11	no	no
LOX	ENSG00000113083	P28300	Down	-1.34221	3.93578e-14	7.41248e-13	no	no
YPEL5	ENSG00000119801	P62699	Down	-1.34124	6.14333e-12	8.17543e-11	no	no
CDC42SE2	ENSG00000158985	Q9NRR3	Down	-1.34061	4.44689e-07	2.67482e-06	no	yes
TVP23B	ENSG00000171928	Q9NYZ1	Down	-1.34044	5.22087e-07	3.10534e-06	no	yes
WTAP	ENSG00000146457	Q15007	Down	-1.33989	4.13993e-18	1.38928e-16	no	yes
SEC61B	ENSG00000106803	P60468	Down	-1.33957	4.31867e-08	3.06212e-07	no	no
SGK1	ENSG00000118515	O00141	Down	-1.33909	1.64957e-13	2.79518e-12	no	no
PDGFC	ENSG00000145431	Q9NRA1	Down	-1.33822	2.44413e-12	3.46394e-11	no	yes
DARS	ENSG00000115866	P14868	Down	-1.33814	2.75957e-18	9.44554e-17	no	yes
NUP37	ENSG00000075188	Q8NFH4	Down	-1.33779	5.40991e-15	1.17898e-13	no	yes
HBS1L	ENSG00000112339	Q9Y450	Down	-1.33648	5.22059e-17	1.51284e-15	no	yes
TEFM	ENSG00000172171	Q96QE5	Down	-1.33563	3.1545e-06	1.63088e-05	no	yes
PSMB6	ENSG00000142507	P28072	Down	-1.33555	1.49461e-15	3.579e-14	no	no
FEM1C	ENSG00000145780	Q96JP0	Down	-1.33523	6.86755e-10	6.64436e-09	no	yes
EXOC5	ENSG00000070367	O00471	Down	-1.33507	1.01741e-18	3.67093e-17	no	yes
TAPT1	ENSG00000169762	Q6NXT6	Down	-1.33365	2.4603e-07	1.5377e-06	no	yes
F2RL1	ENSG00000164251	P55085	Down	-1.33271	9.10596e-07	5.19839e-06	no	no
MILR1	ENSG00000271605	Q7Z6M3	Down	-1.33257	3.75628e-05	0.000159689	no	yes
NIPSNAP3A	ENSG00000136783		Down	-1.33183	7.03628e-09	5.68063e-08	no	no
NCAPG	ENSG00000109805	Q9BPX3	Down	-1.33178	1.17224e-15	2.84683e-14	yes	yes
HIST1H2AE	ENSG00000277075	P04908	Down	-1.33153	1.28199e-11	1.6147e-10	yes	no
ATP11C	ENSG00000101974	Q8NB49	Down	-1.33113	1.58985e-05	7.23419e-05	no	no
ATP6AP2	ENSG00000182220	O75787	Down	-1.33036	5.44689e-08	3.7981e-07	no	no
TRMT5	ENSG00000126814	Q32P41	Down	-1.32999	5.48177e-12	7.33981e-11	no	no
TCEB2	ENSG00000103363	Q15370	Down	-1.32888	1.4143e-11	1.77021e-10	no	no
SCAF8	ENSG00000213079	Q9UPN6	Down	-1.32876	2.79892e-22	1.5403e-20	no	no
SLC5A3	ENSG00000198743	P53794	Down	-1.32744	2.42182e-08	1.79128e-07	no	yes
C7orf55	ENSG00000164898	Q96HJ9	Down	-1.32603	4.87789e-05	0.000203371	no	yes
UBE2C	ENSG00000175063	O00762	Down	-1.3256	7.77002e-17	2.20111e-15	yes	yes
BLOC1S2	ENSG00000196072	Q6QNY1	Down	-1.32489	2.33625e-12	3.31889e-11	no	no
RARB	ENSG00000077092	P10826	Down	-1.32465	5.50308e-05	0.000226952	no	no
ABI3BP	ENSG00000154175	Q7Z7G0	Down	-1.32463	1.88285e-05	8.48557e-05	no	no
MINPP1	ENSG00000107789	Q9UNW1	Down	-1.32444	1.32178e-09	1.22357e-08	no	yes
AC093616.4	ENSG00000234231		Down	-1.32378	0.000115073	0.000444975	no	no
COPS4	ENSG00000138663	Q9BT78	Down	-1.32378	7.55246e-12	9.91865e-11	no	no
CDKN2AIPNL	ENSG00000237190		Down	-1.32377	1.2585e-08	9.766e-08	no	no
PALM2-AKAP2	ENSG00000157654	C9JA33	Down	-1.32363	3.96771e-09	3.34509e-08	no	no
RP11-620J15.3	ENSG00000257698		Down	-1.32356	0.000213953	0.000783633	no	no
CCDC53	ENSG00000120860	Q9Y3C0	Down	-1.32343	3.13546e-05	0.000135456	no	no
PTPN12	ENSG00000127947	Q05209	Down	-1.32293	3.13881e-22	1.71555e-20	yes	yes
CEPT1	ENSG00000134255	Q9Y6K0	Down	-1.32276	3.67312e-10	3.7297e-09	no	no
ACTL8	ENSG00000117148	Q9H568	Down	-1.32214	6.24569e-15	1.34403e-13	yes	no
DPY19L4	ENSG00000156162	Q7Z388	Down	-1.32107	2.14078e-08	1.5972e-07	no	no
CASC5	ENSG00000137812	Q8NG31	Down	-1.31933	1.18967e-16	3.28858e-15	yes	yes
PSMA5	ENSG00000143106	P28066	Down	-1.31918	7.20191e-14	1.30025e-12	no	no
BORA	ENSG00000136122	Q6PGQ7	Down	-1.31807	1.29013e-05	5.97365e-05	no	yes
RLIM	ENSG00000131263	Q9NVW2	Down	-1.31744	7.34579e-20	3.02324e-18	no	yes
RAP1B	ENSG00000127314	P61224	Down	-1.31715	1.67719e-14	3.38456e-13	no	yes
CETN2	ENSG00000147400	P41208	Down	-1.31667	1.33463e-10	1.45759e-09	no	no
RYBP	ENSG00000163602	Q8N488	Down	-1.31605	2.88305e-09	2.50365e-08	no	no
ZBTB8OS	ENSG00000176261	Q8IWT0	Down	-1.31415	6.64506e-07	3.87747e-06	no	no
LINC01116	ENSG00000163364		Down	-1.31281	5.83498e-08	4.04871e-07	no	no
CLCN3	ENSG00000109572	P51790	Down	-1.31275	5.10763e-09	4.22013e-08	no	no
SELK	ENSG00000113811	Q9Y6D0	Down	-1.31268	3.49654e-05	0.000149707	no	yes
POLB	ENSG00000070501	P06746	Down	-1.31175	1.1292e-07	7.50734e-07	no	yes
ATRAID	ENSG00000138085	Q6UW56	Down	-1.31153	6.99624e-08	4.79745e-07	no	no
TNFAIP8	ENSG00000145779	O95379	Down	-1.31123	5.06859e-09	4.18931e-08	no	no
TUBA3C	ENSG00000198033	P0DPH7	Down	-1.31067	2.68238e-15	6.15896e-14	yes	yes
DSG2	ENSG00000046604	Q14126	Down	-1.31059	2.44862e-07	1.5308e-06	no	yes
EEA1	ENSG00000102189	Q15075	Down	-1.31038	2.06397e-12	2.95659e-11	yes	yes
SLCO1B3	ENSG00000111700	Q9NPD5	Down	-1.30994	4.68906e-06	2.34787e-05	no	yes
KCTD6	ENSG00000168301	Q8NC69	Down	-1.30972	2.94677e-05	0.000128158	no	no
PPID	ENSG00000171497	Q08752	Down	-1.30965	1.26132e-08	9.77929e-08	no	yes
C14orf166	ENSG00000087302	Q9Y224	Down	-1.30936	1.10257e-10	1.21856e-09	no	no
SNAPC1	ENSG00000023608	Q16533	Down	-1.30838	3.28497e-16	8.54876e-15	no	yes
HFE	ENSG00000010704	Q30201	Down	-1.30659	3.71886e-05	0.000158266	no	no
TSPAN3	ENSG00000140391	O60637	Down	-1.3063	1.15494e-10	1.2741e-09	no	no
FEM1B	ENSG00000169018	Q9UK73	Down	-1.30605	9.12921e-11	1.01977e-09	no	no
CCPG1	ENSG00000260916	Q9ULG6	Down	-1.30596	1.19399e-07	7.90103e-07	no	no
XRN2	ENSG00000088930	Q9H0D6	Down	-1.30538	6.59323e-35	1.36378e-32	no	yes
ACSL3	ENSG00000123983	O95573	Down	-1.30526	1.3555e-09	1.25165e-08	yes	yes
TMX1	ENSG00000139921	Q9H3N1	Down	-1.30509	3.04293e-20	1.32508e-18	no	yes
DNAL1	ENSG00000119661	Q4LDG9	Down	-1.30485	0.000111929	0.000433726	no	no
TMEM245	ENSG00000106771	Q9H330	Down	-1.30383	2.94792e-11	3.55439e-10	no	no
TMEM230	ENSG00000089063	Q96A57	Down	-1.30359	1.33828e-09	1.23707e-08	no	no
ASCC3	ENSG00000112249	Q8N3C0	Down	-1.3018	2.09472e-17	6.41081e-16	no	yes
C5orf51	ENSG00000205765	A6NDU8	Down	-1.3014	1.02622e-06	5.79093e-06	no	yes
RPL9P9	ENSG00000237550	P32969	Down	-1.29977	1.68702e-22	9.66069e-21	no	yes
GLRX	ENSG00000173221	P35754	Down	-1.29912	2.54872e-07	1.59089e-06	no	no
PSMD14	ENSG00000115233	O00487	Down	-1.29905	6.57476e-17	1.87467e-15	no	yes
NDUFAB1	ENSG00000004779	O14561	Down	-1.29799	3.90882e-15	8.77346e-14	no	yes
RPS7	ENSG00000171863	P62081	Down	-1.29756	7.16922e-14	1.29532e-12	no	no
C8orf59	ENSG00000176731	Q8N0T1	Down	-1.2975	9.42807e-06	4.47246e-05	no	yes
HECA	ENSG00000112406	Q9UBI9	Down	-1.2967	8.60048e-15	1.82297e-13	no	no
DCBLD1	ENSG00000164465		Down	-1.29654	1.84943e-08	1.39457e-07	no	no
ASUN	ENSG00000064102	Q9NVM9	Down	-1.29637	1.88993e-18	6.59112e-17	no	yes
RDH11	ENSG00000072042	Q8TC12	Down	-1.29562	2.34375e-12	3.32757e-11	yes	no
FTH1	ENSG00000167996	P02794	Down	-1.2943	3.16799e-15	7.17779e-14	no	no
PRSS23	ENSG00000150687	O95084	Down	-1.29351	3.50133e-16	9.07018e-15	yes	yes
ZNF185	ENSG00000147394		Down	-1.29329	3.87037e-21	1.86948e-19	no	no
APMAP	ENSG00000101474	Q9HDC9	Down	-1.29309	8.58978e-11	9.65355e-10	no	no
PRR11	ENSG00000068489	Q96HE9	Down	-1.29254	1.48114e-08	1.1365e-07	yes	yes
MIR4458HG	ENSG00000247516		Down	-1.29176	0.000145497	0.000549685	no	no
NUCKS1	ENSG00000069275	Q9H1E3	Down	-1.29172	1.05854e-14	2.21822e-13	no	yes
ATP5C1	ENSG00000165629	P36542	Down	-1.29031	9.61662e-12	1.24188e-10	no	yes
PANK3	ENSG00000120137	Q9H999	Down	-1.28942	6.8496e-06	3.32893e-05	no	yes
NDUFA3	ENSG00000170906	O95167	Down	-1.28937	3.64266e-08	2.61369e-07	no	no
SRGN	ENSG00000122862	P10124	Down	-1.28875	2.39866e-08	1.77689e-07	no	no
VDAC1	ENSG00000213585	P21796	Down	-1.28822	3.65786e-26	3.1013e-24	no	no
RPL7	ENSG00000147604	P18124	Down	-1.28556	1.75813e-17	5.47853e-16	no	no
TYW3	ENSG00000162623	Q6IPR3	Down	-1.28501	4.92517e-12	6.65397e-11	no	yes
LYRM1	ENSG00000102897		Down	-1.28408	9.65515e-07	5.48321e-06	no	no
POT1	ENSG00000128513	Q9NUX5	Down	-1.28384	1.8997e-06	1.02018e-05	no	no
ABI1	ENSG00000136754	Q8IZP0	Down	-1.28362	2.14835e-09	1.91271e-08	no	no
MPV17L	ENSG00000156968	Q2QL34	Down	-1.2828	0.000230603	0.000839237	yes	yes
CENPH	ENSG00000153044	Q9H3R5	Down	-1.28199	3.31527e-11	3.96346e-10	no	yes
ZZZ3	ENSG00000036549	Q8IYH5	Down	-1.28169	3.68896e-14	7.0026e-13	no	no
CCDC122	ENSG00000151773		Down	-1.28163	2.68481e-05	0.000117661	no	no
ASF1A	ENSG00000111875	Q9Y294	Down	-1.28032	1.25096e-07	8.25056e-07	no	no
TUBB3	ENSG00000258947	Q13509	Down	-1.28026	1.7302e-18	6.06051e-17	yes	yes
PRDX1	ENSG00000117450	Q06830	Down	-1.27968	9.36299e-15	1.97239e-13	no	no
PGM2	ENSG00000169299	Q96G03	Down	-1.27903	9.76622e-30	1.2017e-27	yes	yes
ATG10	ENSG00000152348	Q9H0Y0	Down	-1.27872	0.000165922	0.000620182	no	no
TMEM106C	ENSG00000134291	Q9BVX2	Down	-1.27843	4.3037e-11	5.06936e-10	no	no
NUBPL	ENSG00000151413	Q8TB37	Down	-1.27843	9.31162e-06	4.42072e-05	no	no
FSTL1	ENSG00000163430	Q12841	Down	-1.27839	5.8724e-17	1.68342e-15	no	no
DHX29	ENSG00000067248	Q7Z478	Down	-1.27834	1.98666e-14	3.92329e-13	no	yes
HMGCS1	ENSG00000112972	Q01581	Down	-1.27785	1.51984e-21	7.69347e-20	yes	yes
DTX3L	ENSG00000163840	Q8TDB6	Down	-1.27724	6.60367e-10	6.40196e-09	no	no
SDCBP	ENSG00000137575	O00560	Down	-1.27663	3.67672e-13	5.91282e-12	no	no
POP4	ENSG00000105171	O95707	Down	-1.27637	2.88096e-10	2.96423e-09	no	no
TOMM20	ENSG00000173726	Q15388	Down	-1.27536	6.61734e-12	8.76734e-11	no	no
CROT	ENSG00000005469	Q9UKG9	Down	-1.27534	3.22746e-06	1.66609e-05	no	no
BZW1	ENSG00000082153	Q7L1Q6	Down	-1.27526	3.91825e-14	7.39107e-13	no	yes
KLHL5	ENSG00000109790	Q96PQ7	Down	-1.27521	1.53025e-15	3.65704e-14	no	no
TMED8	ENSG00000100580		Down	-1.27507	5.80431e-10	5.69373e-09	no	no
NT5DC1	ENSG00000178425		Down	-1.27456	2.70626e-07	1.68267e-06	no	no
RHNO1	ENSG00000171792	Q9BSD3	Down	-1.27455	3.01477e-12	4.2154e-11	yes	no
SLC35A3	ENSG00000117620	Q9Y2D2	Down	-1.27447	7.68236e-07	4.44491e-06	no	yes
THOC7	ENSG00000163634	Q6I9Y2	Down	-1.27442	1.33959e-10	1.46233e-09	no	yes
PDIA3	ENSG00000167004	P30101	Down	-1.27426	4.85158e-26	4.07024e-24	no	yes
STS	ENSG00000101846		Down	-1.27394	6.66013e-07	3.88446e-06	no	no
SPPL2A	ENSG00000138600	Q8TCT8	Down	-1.27392	3.61594e-06	1.84952e-05	no	no
UBE2D1	ENSG00000072401	P51668	Down	-1.2735	7.28843e-06	3.52525e-05	no	yes
SLC17A5	ENSG00000119899	Q9NRA2	Down	-1.27276	7.77043e-05	0.000310739	no	no
SERINC3	ENSG00000132824	Q13530	Down	-1.27268	7.55602e-07	4.37604e-06	no	no
TBP	ENSG00000112592	P20226	Down	-1.27254	1.40676e-06	7.7275e-06	no	yes
RNF217	ENSG00000146373	Q8TC41	Down	-1.27243	9.12563e-08	6.15057e-07	no	no
PHACTR2	ENSG00000112419	O75167	Down	-1.27221	3.46497e-12	4.8057e-11	yes	yes
NRIP1	ENSG00000180530	P48552	Down	-1.272	1.19012e-11	1.5069e-10	no	no
ACP1	ENSG00000143727	P24666	Down	-1.27164	1.77704e-16	4.78544e-15	no	no
MTMR6	ENSG00000139505	Q9Y217	Down	-1.27158	4.73522e-13	7.49946e-12	no	yes
INSIG2	ENSG00000125629	Q9Y5U4	Down	-1.27039	1.7099e-07	1.09846e-06	no	yes
SRI	ENSG00000075142	P30626	Down	-1.26994	1.69476e-13	2.86973e-12	no	no
LURAP1L	ENSG00000153714	Q8IV03	Down	-1.2697	2.32409e-09	2.05621e-08	no	no
STRADB	ENSG00000082146	Q9C0K7	Down	-1.26914	7.25863e-07	4.215e-06	no	no
ACYP1	ENSG00000119640	P07311	Down	-1.26889	9.48421e-05	0.000373056	no	yes
SMIM15	ENSG00000188725		Down	-1.2674	1.42293e-17	4.46881e-16	no	no
CHURC1	ENSG00000258289	Q8WUH1	Down	-1.26734	1.12079e-10	1.23757e-09	no	no
HIST1H1E	ENSG00000168298	P10412	Down	-1.26717	3.71263e-22	2.0154e-20	yes	yes
SS18	ENSG00000141380	Q15532	Down	-1.26712	5.60921e-08	3.90335e-07	no	yes
HSPB11	ENSG00000081870	Q9Y547	Down	-1.26605	7.96344e-08	5.40675e-07	no	yes
TMSB10	ENSG00000034510	P63313	Down	-1.26567	1.14266e-16	3.16595e-15	yes	yes
CLIC4	ENSG00000169504	Q9Y696	Down	-1.26544	4.97562e-19	1.84806e-17	no	yes
LNX2	ENSG00000139517	Q8N448	Down	-1.2649	4.35369e-11	5.12071e-10	no	no
SMC2	ENSG00000136824	O95347	Down	-1.26469	6.59355e-31	8.7892e-29	yes	yes
CCT8	ENSG00000156261	P50990	Down	-1.26456	1.56005e-25	1.23538e-23	no	no
ZWILCH	ENSG00000174442	Q9H900	Down	-1.26371	1.42388e-07	9.28134e-07	no	yes
TADA1	ENSG00000152382	Q96BN2	Down	-1.26362	8.21501e-07	4.73029e-06	no	no
PRDX4	ENSG00000123131	Q13162	Down	-1.26207	1.12778e-11	1.4363e-10	no	no
COPS5	ENSG00000121022	Q92905	Down	-1.26205	2.17283e-18	7.53393e-17	no	yes
SUZ12	ENSG00000178691	Q15022	Down	-1.26161	1.28906e-12	1.91396e-11	no	yes
MYL6	ENSG00000092841	P60660	Down	-1.26115	1.27814e-29	1.54109e-27	yes	yes
AFTPH	ENSG00000119844	Q6ULP2	Down	-1.26044	3.11626e-13	5.07614e-12	no	yes
CNN3	ENSG00000117519	Q15417	Down	-1.26006	6.33099e-17	1.81056e-15	no	yes
ESD	ENSG00000139684	P10768	Down	-1.26004	4.67536e-12	6.33789e-11	no	no
SHOC2	ENSG00000108061	Q9UQ13	Down	-1.25895	1.16642e-06	6.51319e-06	no	no
APOL6	ENSG00000221963	Q9BWW8	Down	-1.25864	3.36846e-09	2.8855e-08	no	no
MDH1	ENSG00000014641	P40925	Down	-1.25831	5.23846e-16	1.32307e-14	yes	yes
CEP162	ENSG00000135315	Q5TB80	Down	-1.25709	1.12494e-05	5.26828e-05	no	no
GDI2	ENSG00000057608	P50395	Down	-1.25652	4.92825e-25	3.68375e-23	no	no
GRSF1	ENSG00000132463	Q12849	Down	-1.25624	7.24469e-28	7.39699e-26	no	yes
TRIAP1	ENSG00000170855	O43715	Down	-1.25619	1.65389e-10	1.78032e-09	no	yes
SNU13	ENSG00000100138	P55769	Down	-1.256	1.88955e-12	2.72955e-11	no	no
BEX1	ENSG00000133169	Q9HBH7	Down	-1.25493	4.87116e-06	2.43396e-05	yes	no
MYO6	ENSG00000196586	Q9UM54	Down	-1.25415	4.25723e-21	2.04296e-19	no	no
RMI1	ENSG00000178966	Q9H9A7	Down	-1.25414	4.73081e-08	3.33758e-07	no	yes
SENP6	ENSG00000112701	Q9GZR1	Down	-1.25394	1.27224e-19	5.06239e-18	no	yes
SNHG4	ENSG00000281398		Down	-1.25386	7.00868e-08	4.80338e-07	yes	no
BCYRN1	ENSG00000236824		Down	-1.25375	5.21652e-13	8.18073e-12	yes	yes
CCBL2	ENSG00000137944	Q6YP21	Down	-1.2537	1.2667e-06	7.0241e-06	no	no
RPL41	ENSG00000229117	P62945	Down	-1.25346	2.4025e-17	7.27847e-16	no	no
CTR9	ENSG00000198730	Q6PD62	Down	-1.2533	2.68006e-16	7.0279e-15	no	no
RNF146	ENSG00000118518	Q9NTX7	Down	-1.25329	9.44002e-10	8.91748e-09	no	no
IKBIP	ENSG00000166130	Q70UQ0	Down	-1.2531	2.59257e-15	5.96987e-14	no	yes
RP11-138A9.1	ENSG00000271204		Down	-1.25308	9.69711e-05	0.000381118	no	no
NSA2	ENSG00000164346	O95478	Down	-1.25198	4.88878e-12	6.61226e-11	yes	yes
MMADHC	ENSG00000168288	Q9H3L0	Down	-1.25047	5.68509e-15	1.23112e-13	no	no
FASTKD2	ENSG00000118246	Q9NYY8	Down	-1.25002	1.75893e-09	1.59319e-08	yes	yes
RELL1	ENSG00000181826	Q8IUW5	Down	-1.24997	6.31928e-09	5.14506e-08	no	yes
AC008985.1	ENSG00000278999		Down	-1.24964	2.14194e-05	9.54741e-05	yes	yes
PNPT1	ENSG00000138035	Q8TCS8	Down	-1.2482	4.92947e-18	1.63367e-16	yes	yes
CCP110	ENSG00000103540	O43303	Down	-1.24804	2.90621e-11	3.50762e-10	no	yes
RAB5A	ENSG00000144566	P20339	Down	-1.24691	3.50423e-16	9.07018e-15	no	no
GOLGA7	ENSG00000147533	Q7Z5G4	Down	-1.24648	2.74091e-08	2.0081e-07	no	no
TIMM17B	ENSG00000126768	O60830	Down	-1.24628	3.72746e-12	5.12824e-11	yes	no
PREP	ENSG00000085377	P48147	Down	-1.24628	6.87985e-14	1.24397e-12	no	no
DNAJC3	ENSG00000102580	Q13217	Down	-1.24598	7.46409e-10	7.17809e-09	no	yes
ATP6V1E1	ENSG00000131100	P36543	Down	-1.2456	8.10064e-19	2.94942e-17	no	no
PET100	ENSG00000229833	P0DJ07	Down	-1.2451	4.46988e-06	2.24938e-05	yes	yes
REPS1	ENSG00000135597	Q96D71	Down	-1.24465	3.12742e-17	9.32167e-16	no	no
SCARA3	ENSG00000168077	Q6AZY7	Down	-1.24447	1.87025e-15	4.40814e-14	no	no
LINC00294	ENSG00000280798		Down	-1.2433	3.30512e-09	2.83529e-08	no	no
GNAI1	ENSG00000127955	P63096	Down	-1.24307	2.26509e-08	1.68314e-07	no	no
SEP15	ENSG00000183291	O60613	Down	-1.24293	1.73852e-07	1.11505e-06	no	no
EXTL2	ENSG00000162694	Q9UBQ6	Down	-1.24285	2.79916e-06	1.45721e-05	no	no
ATP6V1C1	ENSG00000155097	P21283	Down	-1.2403	7.69302e-10	7.36284e-09	no	yes
CCNY	ENSG00000108100	Q8ND76	Down	-1.23916	2.67097e-17	8.04106e-16	no	no
RBMX	ENSG00000147274	P38159	Down	-1.23858	2.56843e-18	8.82908e-17	yes	yes
FBN1	ENSG00000166147	P35555	Down	-1.23822	5.94818e-07	3.50407e-06	no	no
MYCBP	ENSG00000214114	Q99417	Down	-1.23807	2.58858e-05	0.000113735	no	no
ZBED8	ENSG00000221886		Down	-1.23741	7.96696e-05	0.000317963	no	yes
RP11-57H14.4	ENSG00000260917		Down	-1.23697	8.07009e-05	0.000321597	no	no
MICU2	ENSG00000165487	Q8IYU8	Down	-1.23662	4.54967e-15	1.00613e-13	no	yes
USP1	ENSG00000162607	O94782	Down	-1.23612	6.05296e-19	2.22412e-17	yes	yes
SMU1	ENSG00000122692	Q2TAY7	Down	-1.23597	5.11763e-17	1.4902e-15	no	no
CCZ1	ENSG00000122674	P86791	Down	-1.2358	2.54483e-12	3.5918e-11	no	yes
AHSA1	ENSG00000100591	O95433	Down	-1.23569	3.52089e-14	6.72079e-13	yes	no
NDUFAF2	ENSG00000164182	Q8N183	Down	-1.23521	1.26059e-09	1.16929e-08	no	yes
TMEM47	ENSG00000147027	Q9BQJ4	Down	-1.23487	0.000102074	0.000399017	no	no
NCOA4	ENSG00000266412	Q13772	Down	-1.23474	3.20884e-18	1.08901e-16	no	no
PTCHD1	ENSG00000165186	Q96NR3	Down	-1.23433	0.000177087	0.000658765	yes	no
IGF2R	ENSG00000197081	P11717	Down	-1.23368	1.2066e-10	1.32681e-09	no	no
RP6-91H8.5	ENSG00000269945		Down	-1.23359	0.000258016	0.000929416	yes	yes
VAMP3	ENSG00000049245	Q15836	Down	-1.23302	6.02677e-09	4.93032e-08	no	no
UFSP2	ENSG00000109775	Q9NUQ7	Down	-1.23257	1.49509e-05	6.8382e-05	no	no
NAA38	ENSG00000183011	Q9BRA0	Down	-1.23256	7.30571e-09	5.87837e-08	no	yes
GDE1	ENSG00000006007	Q9NZC3	Down	-1.23206	3.49873e-09	2.99068e-08	no	no
SLC16A1	ENSG00000155380	P53985	Down	-1.23162	2.05029e-08	1.53541e-07	no	yes
OXR1	ENSG00000164830	Q8N573	Down	-1.23141	4.49215e-15	9.97083e-14	no	yes
TIMP3	ENSG00000100234	P35625	Down	-1.23132	2.7063e-06	1.41378e-05	no	no
KIF5B	ENSG00000170759	P33176	Down	-1.23123	1.07891e-36	2.75396e-34	no	yes
BTF3L4P2	ENSG00000213189		Down	-1.23092	0.000192766	0.000712999	no	no
DMRTA1	ENSG00000176399	Q5VZB9	Down	-1.23068	1.97576e-05	8.85935e-05	no	no
NRBF2	ENSG00000148572	Q96F24	Down	-1.22832	2.4277e-09	2.13762e-08	no	yes
RPL32	ENSG00000144713	P62910	Down	-1.22755	7.18869e-11	8.1863e-10	no	no
PHF3	ENSG00000118482	Q92576	Down	-1.22717	4.54466e-25	3.41832e-23	no	yes
ATP6V1A	ENSG00000114573	P38606	Down	-1.22556	3.53825e-12	4.89037e-11	no	no
PSMD9	ENSG00000110801	O00233	Down	-1.22539	2.93777e-08	2.14382e-07	no	no
EFCAB14	ENSG00000159658		Down	-1.22504	5.29133e-09	4.36439e-08	no	no
ATP1B1	ENSG00000143153	P05026	Down	-1.22448	6.23617e-18	2.03579e-16	no	no
TXNDC17	ENSG00000129235	Q9BRA2	Down	-1.22419	5.35439e-09	4.41337e-08	no	no
MYEOV2	ENSG00000172428	Q8WXC6	Down	-1.22387	1.49405e-07	9.69397e-07	no	yes
RAN	ENSG00000132341	P62826	Down	-1.22376	1.94465e-17	6.00515e-16	yes	no
SAMHD1	ENSG00000101347	Q9Y3Z3	Down	-1.22291	2.06532e-09	1.84495e-08	no	no
AZI2	ENSG00000163512	Q9H6S1	Down	-1.22154	9.21682e-14	1.62729e-12	no	no
SLC25A46	ENSG00000164209	Q96AG3	Down	-1.22025	1.53826e-11	1.91635e-10	no	yes
PREPL	ENSG00000138078	Q4J6C6	Down	-1.2197	1.0391e-09	9.73911e-09	no	no
GCSH	ENSG00000140905	P23434	Down	-1.21947	1.80732e-09	1.63272e-08	no	yes
CYB5B	ENSG00000103018	O43169	Down	-1.21939	1.77747e-12	2.58007e-11	yes	no
HCCS	ENSG00000004961	P53701	Down	-1.21852	5.17374e-10	5.11912e-09	no	no
GTF2B	ENSG00000137947	Q00403	Down	-1.21811	1.35754e-11	1.70538e-10	no	yes
MRPL47	ENSG00000136522	Q9HD33	Down	-1.21792	9.11992e-11	1.01968e-09	no	no
TMEM184C	ENSG00000164168	Q9NVA4	Down	-1.21688	2.5241e-07	1.57594e-06	no	no
MED7	ENSG00000155868	O43513	Down	-1.21653	7.86931e-08	5.35042e-07	no	yes
VANGL1	ENSG00000173218	Q8TAA9	Down	-1.21635	5.07428e-13	7.96286e-12	yes	yes
WDR76	ENSG00000092470	Q9H967	Down	-1.21474	3.79596e-08	2.71557e-07	yes	yes
RP11-345J4.5	ENSG00000261740		Down	-1.2146	9.21822e-09	7.32403e-08	no	no
ARMCX1	ENSG00000126947	Q9P291	Down	-1.21455	1.05182e-12	1.57931e-11	yes	yes
TRMT1L	ENSG00000121486	Q7Z2T5	Down	-1.21327	1.59788e-05	7.26676e-05	no	no
ACER3	ENSG00000078124	Q9NUN7	Down	-1.2131	0.000220367	0.000804916	no	no
SLC25A3	ENSG00000075415	Q00325	Down	-1.21283	2.66946e-25	2.07958e-23	yes	no
EML1	ENSG00000066629	O00423	Down	-1.21215	0.000208119	0.000764016	no	no
PHTF2	ENSG00000006576		Down	-1.212	9.43266e-09	7.48189e-08	no	no
SPRYD4	ENSG00000176422	Q8WW59	Down	-1.21186	1.79075e-12	2.59622e-11	no	no
PCGF5	ENSG00000180628	Q86SE9	Down	-1.21163	2.65375e-11	3.21423e-10	no	yes
UBE2D2	ENSG00000131508	P62837	Down	-1.2116	4.50125e-18	1.50422e-16	no	no
PLOD2	ENSG00000152952	O00469	Down	-1.21132	2.39611e-15	5.53875e-14	no	no
DERL1	ENSG00000136986	Q9BUN8	Down	-1.21087	4.15744e-08	2.95917e-07	no	no
TAF13	ENSG00000197780	Q15543	Down	-1.21021	1.0477e-08	8.25569e-08	no	yes
CPEB2	ENSG00000137449	Q7Z5Q1	Down	-1.21014	1.03918e-08	8.1912e-08	no	no
MIR100HG	ENSG00000255090		Down	-1.20993	0.000203227	0.000747774	no	no
PAG1	ENSG00000076641	Q9NWQ8	Down	-1.20966	1.44586e-05	6.62819e-05	no	no
DRAM2	ENSG00000156171	Q6UX65	Down	-1.20956	0.00011055	0.000428659	no	no
TMEM209	ENSG00000146842		Down	-1.20944	5.87983e-10	5.7584e-09	no	no
RRAGC	ENSG00000116954	Q9HB90	Down	-1.20918	1.71696e-12	2.4998e-11	no	yes
LRP11	ENSG00000120256	Q86VZ4	Down	-1.20884	3.96046e-06	2.01031e-05	no	no
TOR1AIP2	ENSG00000169905	Q8NFQ8	Down	-1.2087	1.0437e-11	1.33775e-10	no	no
EPRS	ENSG00000136628	P07814	Down	-1.20832	2.17591e-22	1.21983e-20	no	no
UBQLN1	ENSG00000135018	Q9UMX0	Down	-1.20797	5.39961e-15	1.1778e-13	no	no
SNHG3	ENSG00000242125		Down	-1.20743	4.33826e-06	2.18911e-05	yes	yes
VDAC3	ENSG00000078668	Q9Y277	Down	-1.20719	1.17699e-13	2.04009e-12	no	no
SNX9	ENSG00000130340	Q9Y5X1	Down	-1.20675	2.80794e-17	8.4112e-16	no	no
C19orf70	ENSG00000174917	Q5XKP0	Down	-1.20674	1.35481e-08	1.04558e-07	no	no
STK17B	ENSG00000081320	O94768	Down	-1.20669	8.42108e-10	8.01807e-09	no	yes
C1orf198	ENSG00000119280		Down	-1.20664	1.00139e-11	1.28972e-10	yes	no
ADAT2	ENSG00000189007	Q7Z6V5	Down	-1.20646	2.11881e-10	2.24255e-09	no	no
RPL27	ENSG00000131469	P61353	Down	-1.20618	3.69176e-13	5.92906e-12	no	no
CCT5	ENSG00000150753	P48643	Down	-1.20609	2.16588e-31	3.07504e-29	no	no
GSTP1	ENSG00000084207	P09211	Down	-1.20583	5.56588e-11	6.43603e-10	no	no
RPS26	ENSG00000197728	P62854	Down	-1.20582	9.71075e-16	2.38729e-14	no	yes
ZNF184	ENSG00000096654	Q99676	Down	-1.20519	0.000101937	0.000398546	no	no
ZNHIT3	ENSG00000273611	Q15649	Down	-1.20454	4.31337e-08	3.05927e-07	no	no
KITLG	ENSG00000049130	P21583	Down	-1.20426	1.14616e-05	5.36501e-05	no	yes
RNF182	ENSG00000180537	Q8N6D2	Down	-1.20426	0.000162857	0.00060961	no	no
MLF1	ENSG00000178053	P58340	Down	-1.204	4.37925e-07	2.63678e-06	no	no
TCTN2	ENSG00000168778	Q96GX1	Down	-1.20375	3.09528e-05	0.000133889	no	no
VAPA	ENSG00000101558	Q9P0L0	Down	-1.20367	7.16127e-12	9.4307e-11	no	no
SLC16A2	ENSG00000147100	P36021	Down	-1.20355	5.63207e-05	0.000231913	no	no
RP11-121C2.2	ENSG00000259959		Down	-1.20338	6.36884e-05	0.000259932	no	no
PA2G4	ENSG00000170515	Q9UQ80	Down	-1.20325	2.6064e-32	4.19718e-30	yes	yes
ATP2B1	ENSG00000070961	P20020	Down	-1.20263	7.697e-14	1.38131e-12	no	no
TUBA1A	ENSG00000167552	Q71U36	Down	-1.20253	6.27964e-12	8.33834e-11	no	yes
XRCC2	ENSG00000196584	O43543	Down	-1.20233	1.68707e-08	1.28263e-07	yes	yes
ABHD10	ENSG00000144827	Q9NUJ1	Down	-1.20207	1.72286e-09	1.56288e-08	no	yes
ANAPC16	ENSG00000166295	Q96DE5	Down	-1.20165	8.58476e-12	1.11704e-10	no	no
LRRC58	ENSG00000163428		Down	-1.20129	5.28963e-17	1.52731e-15	no	yes
PRPF40A	ENSG00000196504	O75400	Down	-1.2012	3.87932e-19	1.46123e-17	no	yes
MED23	ENSG00000112282	Q9ULK4	Down	-1.20029	1.67814e-07	1.0795e-06	no	no
PSMA7	ENSG00000101182	O14818	Down	-1.20002	5.37829e-19	1.99293e-17	no	yes
UBL7-AS1	ENSG00000247240		Down	-1.19924	6.74669e-05	0.000273862	no	no
B4GALNT2	ENSG00000167080	Q8NHY0	Down	-1.19847	9.2919e-05	0.000366031	no	yes
RCHY1	ENSG00000163743	Q96PM5	Down	-1.19824	4.65488e-09	3.87675e-08	no	no
UGCG	ENSG00000148154	Q16739	Down	-1.19802	2.70534e-11	3.27342e-10	yes	yes
ZFYVE16	ENSG00000039319	Q7Z3T8	Down	-1.19722	1.87973e-06	1.01035e-05	no	yes
MTFR2	ENSG00000146410	Q6P444	Down	-1.19671	0.000142519	0.00053971	no	yes
SUPT4H1	ENSG00000213246	P63272	Down	-1.19614	7.49252e-12	9.84532e-11	no	no
RALGPS2	ENSG00000116191	Q86X27	Down	-1.19506	1.85814e-05	8.38207e-05	no	no
KDELC1	ENSG00000134901	Q6UW63	Down	-1.19457	5.94548e-06	2.91849e-05	no	yes
ACOX2	ENSG00000168306	Q99424	Down	-1.19425	5.37538e-06	2.66261e-05	yes	no
RABIF	ENSG00000183155	P47224	Down	-1.19424	7.26577e-05	0.000292704	no	no
RAB18	ENSG00000099246	Q9NP72	Down	-1.19373	1.65122e-07	1.06389e-06	no	no
PTDSS1	ENSG00000156471	P48651	Down	-1.19367	3.80998e-09	3.22457e-08	no	no
ABCF2	ENSG00000033050		Down	-1.19343	2.35667e-13	3.91051e-12	no	no
OSGEPL1	ENSG00000128694	Q9H4B0	Down	-1.19296	0.000210453	0.000771877	no	no
TRAF3IP2	ENSG00000056972	O43734	Down	-1.19249	1.58467e-06	8.61606e-06	no	no
SLU7	ENSG00000164609	O95391	Down	-1.19193	5.57278e-14	1.02227e-12	no	yes
TWSG1	ENSG00000128791	Q9GZX9	Down	-1.19179	1.06472e-06	5.98847e-06	no	no
NAA20	ENSG00000173418	P61599	Down	-1.19161	1.04833e-13	1.8347e-12	no	no
SKIL	ENSG00000136603	P12757	Down	-1.19111	8.38704e-11	9.44339e-10	no	no
TIMM10	ENSG00000134809	P62072	Down	-1.19095	2.67426e-09	2.33502e-08	yes	no
GNG12	ENSG00000172380	Q9UBI6	Down	-1.19092	4.18637e-09	3.51094e-08	no	yes
CCT3	ENSG00000163468	P49368	Down	-1.19083	4.50035e-20	1.90108e-18	no	no
RAB14	ENSG00000119396	P61106	Down	-1.19054	6.75857e-11	7.71481e-10	no	no
IPO7	ENSG00000205339	O95373	Down	-1.19024	8.38332e-07	4.82141e-06	no	yes
BRIX1	ENSG00000113460	Q8TDN6	Down	-1.19014	8.58801e-13	1.30336e-11	no	yes
CASP6	ENSG00000138794	P55212	Down	-1.18975	0.000114298	0.000442263	no	no
MCUR1	ENSG00000050393	Q96AQ8	Down	-1.18959	4.51264e-11	5.28693e-10	yes	yes
NDUFB10	ENSG00000140990	O96000	Down	-1.18762	1.21302e-14	2.51775e-13	no	no
C14orf142	ENSG00000170270	Q9BXV9	Down	-1.18755	6.10337e-07	3.58844e-06	no	yes
RPGRIP1L	ENSG00000103494	Q68CZ1	Down	-1.18722	3.48739e-07	2.12971e-06	no	yes
RARS	ENSG00000113643	P54136	Down	-1.187	2.19034e-16	5.85246e-15	no	yes
ZNF431	ENSG00000196705	Q8TF32	Down	-1.18696	5.92063e-07	3.48869e-06	yes	yes
LIN7C	ENSG00000148943	Q9NUP9	Down	-1.1859	2.77556e-09	2.41468e-08	no	yes
ARL2BP	ENSG00000102931	Q9Y2Y0	Down	-1.18581	1.58522e-09	1.44623e-08	no	no
PSMA4	ENSG00000041357	P25789	Down	-1.18562	9.23644e-09	7.33595e-08	no	no
CD46	ENSG00000117335	P15529	Down	-1.18528	5.47142e-07	3.24104e-06	no	yes
C3orf70	ENSG00000187068	A6NLC5	Down	-1.18475	2.77648e-07	1.72141e-06	no	no
SRPRB	ENSG00000144867	Q9Y5M8	Down	-1.18434	2.9537e-13	4.83762e-12	no	no
MYPN	ENSG00000138347	Q86TC9	Down	-1.18408	1.4496e-06	7.94831e-06	no	no
DLGAP5	ENSG00000126787	Q15398	Down	-1.18401	1.47163e-15	3.52809e-14	no	yes
NAGA	ENSG00000198951	P17050	Down	-1.1839	6.64624e-06	3.236e-05	no	no
ARHGAP29	ENSG00000137962	Q52LW3	Down	-1.18369	7.63665e-23	4.48005e-21	no	yes
MFSD1	ENSG00000118855	Q9H3U5	Down	-1.1825	2.77032e-06	1.44314e-05	no	no
MAP3K5	ENSG00000197442	Q99683	Down	-1.18165	1.1193e-11	1.42702e-10	no	no
SLC33A1	ENSG00000169359	O00400	Down	-1.18137	3.13862e-08	2.27861e-07	no	no
HSPA8	ENSG00000109971	P11142	Down	-1.18118	5.19237e-24	3.48907e-22	yes	no
FAM8A1	ENSG00000137414	Q9UBU6	Down	-1.18086	3.6235e-06	1.85299e-05	no	no
PPIL3	ENSG00000240344	Q9H2H8	Down	-1.18044	1.3102e-05	6.05837e-05	no	no
TUBE1	ENSG00000074935	Q9UJT0	Down	-1.17987	2.76227e-08	2.02313e-07	no	no
NDUFS6	ENSG00000145494	O75380	Down	-1.17934	1.58463e-14	3.214e-13	yes	yes
DNAJA1	ENSG00000086061	P31689	Down	-1.1792	1.60909e-19	6.3189e-18	no	yes
MAGOHB	ENSG00000111196	Q96A72	Down	-1.17882	4.30835e-11	5.07235e-10	no	yes
TAOK1	ENSG00000160551	Q7L7X3	Down	-1.17833	1.39555e-09	1.28393e-08	no	yes
UBQLN2	ENSG00000188021	Q9UHD9	Down	-1.17825	3.11719e-10	3.18971e-09	no	no
SOD1	ENSG00000142168	P00441	Down	-1.17818	1.82468e-15	4.30494e-14	no	no
PPIL1	ENSG00000137168	Q9Y3C6	Down	-1.17782	2.45296e-10	2.56119e-09	no	no
LCMT2	ENSG00000168806	O60294	Down	-1.17701	1.79255e-07	1.14694e-06	no	no
KLHL15	ENSG00000174010	Q96M94	Down	-1.17656	2.58725e-08	1.90425e-07	no	yes
TMEM242	ENSG00000215712	Q9NWH2	Down	-1.17624	5.26041e-05	0.000217655	no	no
GPN3	ENSG00000111231		Down	-1.17602	1.32985e-06	7.34541e-06	no	yes
WBP4	ENSG00000120688	O75554	Down	-1.17567	4.62325e-07	2.77194e-06	yes	yes
NLN	ENSG00000123213	Q9BYT8	Down	-1.17545	7.85005e-16	1.94581e-14	yes	yes
OSMR	ENSG00000145623	Q99650	Down	-1.17518	1.96727e-10	2.09139e-09	no	no
HIST1H2BC	ENSG00000180596	P62807	Down	-1.17514	2.67807e-05	0.000117387	no	no
MICU1	ENSG00000107745	Q9BPX6	Down	-1.17507	2.86476e-08	2.09437e-07	no	no
ING3	ENSG00000071243	Q9NXR8	Down	-1.17506	3.2074e-05	0.000138166	no	yes
GPD2	ENSG00000115159	P43304	Down	-1.17492	1.03899e-06	5.85472e-06	no	no
SPARC	ENSG00000113140	P09486	Down	-1.17474	1.09612e-16	3.04402e-15	no	no
UBE2E3	ENSG00000170035	Q969T4	Down	-1.17233	1.53146e-11	1.90888e-10	no	no
SLAMF7	ENSG00000026751	Q9NQ25	Down	-1.17216	6.99804e-08	4.79745e-07	yes	yes
YWHAZ	ENSG00000164924	P63104	Down	-1.17212	5.1446e-17	1.49442e-15	no	no
SPTBN1	ENSG00000115306	Q01082	Down	-1.17206	6.93106e-24	4.55627e-22	no	no
LINC01355	ENSG00000261326		Down	-1.17193	3.53518e-05	0.000151254	no	no
DNAH11	ENSG00000105877	Q96DT5	Down	-1.17169	2.75025e-06	1.43331e-05	no	no
CD68	ENSG00000129226	P34810	Down	-1.17113	1.50453e-09	1.37837e-08	no	no
CASP8AP2	ENSG00000118412		Down	-1.17098	9.56972e-17	2.67306e-15	no	yes
GLTP	ENSG00000139433	Q9NZD2	Down	-1.17093	5.50054e-15	1.19655e-13	no	no
NDRG3	ENSG00000101079	Q9UGV2	Down	-1.17068	4.81455e-11	5.62142e-10	no	no
MAT2B	ENSG00000038274	Q9NZL9	Down	-1.17048	8.77626e-11	9.83547e-10	no	no
SMIM12	ENSG00000163866		Down	-1.1703	8.22001e-09	6.5678e-08	yes	yes
MASTL	ENSG00000120539	Q96GX5	Down	-1.16959	2.38846e-08	1.77042e-07	yes	yes
RBX1	ENSG00000100387	P62877	Down	-1.16921	9.02459e-05	0.000356281	no	no
LARP7	ENSG00000174720	Q4G0J3	Down	-1.16915	9.1409e-12	1.18619e-10	yes	yes
PDIK1L	ENSG00000175087	Q8N165	Down	-1.16858	3.75026e-05	0.000159461	no	no
RANBP6	ENSG00000137040	O60518	Down	-1.16851	2.17571e-10	2.2967e-09	no	yes
HIST1H3H	ENSG00000278828		Down	-1.16808	5.74092e-10	5.63616e-09	no	no
ATF1	ENSG00000123268	P18846	Down	-1.1678	1.95406e-07	1.24333e-06	yes	no
HSD3B7	ENSG00000099377	Q9H2F3	Down	-1.16752	3.85465e-05	0.000163552	no	no
CREBL2	ENSG00000111269	O60519	Down	-1.16732	5.04448e-08	3.53703e-07	no	yes
ENDOD1	ENSG00000149218	O94919	Down	-1.16729	2.81866e-08	2.06255e-07	no	no
WDR83OS	ENSG00000105583	Q9Y284	Down	-1.16716	1.01859e-09	9.56557e-09	yes	no
NDUFB5	ENSG00000136521	O43674	Down	-1.16616	2.77836e-09	2.41624e-08	no	yes
PDCD10	ENSG00000114209	Q9BUL8	Down	-1.16569	2.87346e-08	2.09944e-07	no	yes
MRPS15	ENSG00000116898	P82914	Down	-1.16487	1.7162e-12	2.4998e-11	no	no
TMEM14C	ENSG00000111843	Q9P0S9	Down	-1.16427	1.6899e-07	1.08648e-06	no	no
EIF2S2	ENSG00000125977	P20042	Down	-1.16407	1.37567e-32	2.26081e-30	no	yes
ADAM9	ENSG00000168615	Q13443	Down	-1.16333	3.35354e-14	6.44235e-13	no	no
POLR2G	ENSG00000168002	P62487	Down	-1.16284	1.85942e-09	1.67348e-08	no	no
B3GNT2	ENSG00000170340	Q9NY97	Down	-1.16278	4.10077e-07	2.47844e-06	no	yes
TRIM13	ENSG00000204977	O60858	Down	-1.16227	6.54409e-09	5.31907e-08	no	no
USP14	ENSG00000101557	P54578	Down	-1.16159	5.69325e-13	8.88769e-12	no	yes
PRIM2	ENSG00000146143	P49643	Down	-1.16125	6.51673e-11	7.45648e-10	yes	yes
SMIM13	ENSG00000224531		Down	-1.16114	6.8135e-06	3.31273e-05	no	no
ARPC2	ENSG00000163466	O15144	Down	-1.1611	1.51022e-14	3.08393e-13	no	no
RNF13	ENSG00000082996	O43567	Down	-1.16102	6.76981e-06	3.29349e-05	no	no
TIMM9	ENSG00000100575	Q9Y5J7	Down	-1.16013	2.81053e-07	1.74118e-06	no	no
ATAD1	ENSG00000138138	Q8NBU5	Down	-1.15997	4.87765e-06	2.43669e-05	no	yes
PIGC	ENSG00000135845	Q92535	Down	-1.15938	1.39614e-06	7.67445e-06	no	no
METTL10	ENSG00000203791	Q5JPI9	Down	-1.15896	3.88104e-09	3.27662e-08	no	yes
RP11-582E3.6	ENSG00000275764		Down	-1.15773	0.000164315	0.000614682	no	yes
RPL15	ENSG00000174748	P61313	Down	-1.15717	2.86672e-07	1.7728e-06	no	no
RRAS2	ENSG00000133818	P62070	Down	-1.15711	5.35872e-12	7.19514e-11	no	yes
CCNB1	ENSG00000134057	P14635	Down	-1.15641	1.97263e-17	6.07591e-16	yes	yes
ACTR3	ENSG00000115091	P61158	Down	-1.1563	1.46124e-21	7.44397e-20	no	yes
CCNB2	ENSG00000157456	O95067	Down	-1.15594	7.89469e-09	6.32894e-08	no	no
C11orf73	ENSG00000149196	Q53FT3	Down	-1.15532	2.52234e-06	1.32605e-05	no	no
MTCH2	ENSG00000109919	Q9Y6C9	Down	-1.15505	1.97684e-14	3.90711e-13	no	no
SMS	ENSG00000102172	P52788	Down	-1.15459	7.81479e-20	3.21075e-18	no	no
UXT	ENSG00000126756	Q9UBK9	Down	-1.15344	2.20349e-07	1.39023e-06	no	no
COX6B1	ENSG00000126267	P14854	Down	-1.15308	2.40678e-11	2.92841e-10	yes	no
ARL4A	ENSG00000122644	P40617	Down	-1.15287	9.96792e-06	4.70993e-05	no	yes
RHOQ	ENSG00000119729	P17081	Down	-1.15278	6.44927e-08	4.44538e-07	no	yes
SEC61G	ENSG00000132432	P60059	Down	-1.15238	3.60283e-06	1.8434e-05	no	no
SEC23A	ENSG00000100934	Q15436	Down	-1.15229	3.30956e-13	5.36551e-12	no	no
LEPROT	ENSG00000213625	O15243	Down	-1.15205	0.000195216	0.000721394	no	no
CHUK	ENSG00000213341	O15111	Down	-1.15073	1.35757e-12	2.007e-11	no	yes
BLOC1S5	ENSG00000188428	Q8TDH9	Down	-1.15045	3.40733e-05	0.000146253	no	yes
SSBP1	ENSG00000106028	Q04837	Down	-1.15035	1.30698e-16	3.57922e-15	yes	yes
SNHG16	ENSG00000163597		Down	-1.15022	2.96321e-15	6.75848e-14	no	no
PSMA1	ENSG00000129084	P25786	Down	-1.14843	2.46546e-09	2.1669e-08	no	no
RP11-259N19.1	ENSG00000272711		Down	-1.14822	4.62302e-05	0.000193721	yes	no
MGAT2	ENSG00000168282	Q10469	Down	-1.14821	5.85179e-14	1.06937e-12	no	no
SGOL2	ENSG00000163535	Q562F6	Down	-1.14798	1.52485e-09	1.39646e-08	no	yes
YBX1	ENSG00000065978	P67809	Down	-1.14662	1.13436e-19	4.55147e-18	yes	yes
MYO5A	ENSG00000197535	Q9Y4I1	Down	-1.14641	7.79457e-14	1.39465e-12	no	yes
RPP14	ENSG00000163684	O95059	Down	-1.14586	2.47787e-09	2.17621e-08	yes	yes
MOB1A	ENSG00000114978	Q9H8S9	Down	-1.14495	2.57439e-10	2.67634e-09	no	no
ZDHHC13	ENSG00000177054	Q8IUH4	Down	-1.14492	0.000105315	0.000410414	no	no
TAF7	ENSG00000178913	Q15545	Down	-1.14477	1.00572e-19	4.04886e-18	no	yes
FKTN	ENSG00000106692	O75072	Down	-1.14449	7.64391e-06	3.68215e-05	no	no
METTL18	ENSG00000171806	O95568	Down	-1.14393	0.00015039	0.000566833	no	no
NETO2	ENSG00000171208	Q8NC67	Down	-1.14359	9.51683e-14	1.67902e-12	no	yes
YTHDF2	ENSG00000198492	Q9Y5A9	Down	-1.14359	2.99506e-14	5.79077e-13	no	no
ATP1B3	ENSG00000069849	P54709	Down	-1.14322	2.26848e-07	1.42636e-06	no	no
PEX13	ENSG00000162928	Q92968	Down	-1.14178	1.34272e-07	8.79531e-07	no	no
SPAST	ENSG00000021574	Q9UBP0	Down	-1.1414	1.16853e-07	7.74948e-07	no	no
HSPA4L	ENSG00000164070	O95757	Down	-1.14112	4.04178e-11	4.77962e-10	no	yes
PRKAA2	ENSG00000162409	P54646	Down	-1.14042	2.06443e-06	1.10138e-05	no	yes
SSB	ENSG00000138385	P05455	Down	-1.14021	5.92766e-17	1.69724e-15	no	no
ANXA7	ENSG00000138279	P20073	Down	-1.1401	1.65167e-16	4.4679e-15	no	no
YES1	ENSG00000176105	P07947	Down	-1.13991	7.60035e-11	8.61421e-10	no	yes
DYNLRB1	ENSG00000125971	Q9NP97	Down	-1.13976	3.67581e-10	3.73086e-09	no	yes
TMEM200A	ENSG00000164484		Down	-1.13947	2.94226e-14	5.69787e-13	no	no
NDUFB2	ENSG00000090266	O95178	Down	-1.13946	3.73116e-10	3.78383e-09	no	yes
RPS14	ENSG00000164587	P62263	Down	-1.13848	2.20368e-12	3.14733e-11	no	no
OAZ2	ENSG00000180304	O95190	Down	-1.13803	2.94727e-09	2.5548e-08	no	no
MRPL36	ENSG00000171421	Q9P0J6	Down	-1.13747	1.54929e-06	8.43898e-06	no	no
CUL3	ENSG00000036257	Q13618	Down	-1.13684	8.67607e-13	1.31589e-11	no	yes
YIPF1	ENSG00000058799	Q9Y548	Down	-1.13661	1.07775e-06	6.05466e-06	no	no
CYP4V2	ENSG00000145476	Q6ZWL3	Down	-1.13661	6.56172e-05	0.000267077	yes	yes
LSM8	ENSG00000128534	O95777	Down	-1.13654	4.80701e-09	3.99651e-08	yes	yes
KIF1BP	ENSG00000198954	Q96EK5	Down	-1.13608	5.10543e-14	9.44484e-13	no	yes
FERMT2	ENSG00000073712	Q96AC1	Down	-1.13605	1.33878e-19	5.30954e-18	no	yes
RP11-382A20.3	ENSG00000166503	Q9Y3E1	Down	-1.13599	2.17497e-11	2.65714e-10	yes	yes
UBTD2	ENSG00000168246		Down	-1.13581	3.40163e-08	2.45544e-07	no	yes
ATP11B	ENSG00000058063	Q9Y2G3	Down	-1.13546	5.96225e-14	1.08624e-12	no	yes
BLZF1	ENSG00000117475	Q9H2G9	Down	-1.13525	4.11775e-09	3.46064e-08	no	yes
SEL1L3	ENSG00000091490		Down	-1.13512	9.71315e-11	1.08097e-09	no	no
GTF2A1	ENSG00000165417	P52655	Down	-1.13452	1.66348e-11	2.06485e-10	no	yes
CTSL	ENSG00000135047	P07711	Down	-1.13427	2.69048e-10	2.78857e-09	no	no
TOMM70A	ENSG00000154174	O94826	Down	-1.13395	1.94273e-12	2.79962e-11	no	yes
ULK4	ENSG00000168038	Q96C45	Down	-1.13383	1.75753e-05	7.95813e-05	no	no
SLC38A1	ENSG00000111371	Q9H2H9	Down	-1.13343	4.9596e-08	3.48363e-07	no	yes
TPRG1L	ENSG00000158109	Q5T0D9	Down	-1.13343	8.67324e-10	8.24181e-09	no	no
FBXO45	ENSG00000174013	P0C2W1	Down	-1.13324	4.49372e-14	8.3713e-13	no	yes
C5orf30	ENSG00000181751	Q96GV9	Down	-1.13278	2.05958e-06	1.09963e-05	no	no
UTP23	ENSG00000147679	Q9BRU9	Down	-1.13197	3.63996e-07	2.21555e-06	no	yes
UACA	ENSG00000137831	Q9BZF9	Down	-1.13142	1.36865e-14	2.80919e-13	no	yes
HIGD2A	ENSG00000146066	Q9BW72	Down	-1.13127	1.57961e-10	1.70803e-09	no	no
APPL1	ENSG00000157500	Q9UKG1	Down	-1.13054	3.59849e-09	3.06395e-08	no	no
MAPKAPK5-AS1	ENSG00000234608		Down	-1.13045	5.76037e-05	0.000236993	yes	no
WDYHV1	ENSG00000156795	Q96HA8	Down	-1.12998	0.00011356	0.000439761	no	no
SEC11A	ENSG00000140612	P67812	Down	-1.12981	7.01626e-17	1.99465e-15	no	no
TMEM68	ENSG00000167904		Down	-1.12979	9.82919e-05	0.000385779	no	no
DHX36	ENSG00000174953	Q9H2U1	Down	-1.12978	1.44078e-13	2.45876e-12	no	yes
CDC27	ENSG00000004897	P30260	Down	-1.12947	3.53905e-09	3.0187e-08	no	no
MAN2A1	ENSG00000112893	Q16706	Down	-1.12923	1.29384e-16	3.55198e-15	no	yes
SDHD	ENSG00000204370	O14521	Down	-1.129	4.83135e-11	5.63829e-10	no	no
HIATL1	ENSG00000148110	Q5SR56	Down	-1.12876	2.73025e-13	4.49929e-12	no	no
UBR7	ENSG00000012963	Q8N806	Down	-1.12781	3.81121e-15	8.5704e-14	yes	yes
MRPL45	ENSG00000278845		Down	-1.12717	1.0299e-09	9.66044e-09	no	no
CWC15	ENSG00000150316	Q9P013	Down	-1.12687	2.77342e-10	2.86463e-09	yes	no
PAICS	ENSG00000128050	P22234	Down	-1.12675	4.3233e-19	1.62083e-17	no	yes
NDUFA11	ENSG00000174886	Q86Y39	Down	-1.12658	1.0266e-10	1.13827e-09	no	no
CCNDBP1	ENSG00000166946	O95273	Down	-1.12654	2.49336e-11	3.02795e-10	no	no
KIF23	ENSG00000137807	Q02241	Down	-1.12603	6.56575e-10	6.36777e-09	yes	yes
ZNF511	ENSG00000198546		Down	-1.12563	7.54588e-11	8.55651e-10	yes	no
RAB5C	ENSG00000108774	P51148	Down	-1.12517	1.25459e-15	3.03149e-14	no	no
CFAP36	ENSG00000163001	Q96G28	Down	-1.12453	3.16263e-06	1.63473e-05	no	no
MMAB	ENSG00000139428	Q96EY8	Down	-1.12444	9.4155e-12	1.21853e-10	yes	yes
LAMTOR5	ENSG00000134248	O43504	Down	-1.12412	5.2483e-06	2.60504e-05	no	no
FBXO28	ENSG00000143756	Q9NVF7	Down	-1.1241	2.19768e-13	3.66441e-12	no	no
AQR	ENSG00000021776	O60306	Down	-1.12327	4.68689e-11	5.48304e-10	no	yes
DHFR	ENSG00000228716	P00374	Down	-1.12303	1.74503e-11	2.1616e-10	no	yes
LGALS1	ENSG00000100097	P09382	Down	-1.12298	9.08633e-10	8.61388e-09	no	no
PIGT	ENSG00000124155	Q969N2	Down	-1.12273	7.67891e-11	8.69503e-10	no	no
SERAC1	ENSG00000122335	Q96JX3	Down	-1.12259	2.42484e-05	0.000107287	no	no
YIF1B	ENSG00000167645	Q5BJH7	Down	-1.12242	1.74316e-09	1.58011e-08	no	no
GGPS1	ENSG00000152904	O95749	Down	-1.12214	4.04377e-07	2.44583e-06	no	no
RPA2	ENSG00000117748	P15927	Down	-1.12179	4.16324e-11	4.91598e-10	no	no
LGALS3	ENSG00000131981	P17931	Down	-1.1212	3.57258e-06	1.83007e-05	no	no
BRCA2	ENSG00000139618	P51587	Down	-1.12048	1.03506e-09	9.70509e-09	yes	yes
RDH14	ENSG00000240857	Q9HBH5	Down	-1.12043	5.06681e-07	3.02195e-06	no	no
C12orf29	ENSG00000133641	Q8N999	Down	-1.1189	1.94986e-12	2.80822e-11	no	no
FBXO8	ENSG00000164117	Q9NRD0	Down	-1.11878	2.56919e-06	1.34626e-05	no	no
KLHL23	ENSG00000213160		Down	-1.1185	3.75286e-07	2.27907e-06	no	yes
INPP5F	ENSG00000198825	Q9Y2H2	Down	-1.11821	1.38077e-08	1.06357e-07	yes	yes
PLA2R1	ENSG00000153246	Q13018	Down	-1.11758	0.000151586	0.000570893	no	no
TXNDC9	ENSG00000115514	O14530	Down	-1.11738	1.26393e-08	9.79545e-08	yes	yes
P2RX5-TAX1BP3	ENSG00000257950		Down	-1.11728	3.60838e-05	0.000153974	yes	yes
SSR1	ENSG00000124783	P43307	Down	-1.11666	9.0302e-12	1.17373e-10	no	no
SNRPD2	ENSG00000125743	P62316	Down	-1.11635	4.0842e-08	2.90874e-07	no	no
ENO1	ENSG00000074800	P06733	Down	-1.11629	2.51416e-18	8.65491e-17	no	no
MSH2	ENSG00000095002	P43246	Down	-1.11611	6.2967e-14	1.14284e-12	yes	yes
NCOA3	ENSG00000124151	Q9Y6Q9	Down	-1.1145	1.50272e-12	2.20798e-11	no	no
RRP36	ENSG00000124541	Q96EU6	Down	-1.11407	4.56452e-12	6.19463e-11	yes	yes
NOMO2	ENSG00000185164		Down	-1.11334	6.04939e-13	9.40694e-12	no	no
KIF18A	ENSG00000121621	Q8NI77	Down	-1.11325	1.8149e-07	1.16063e-06	no	yes
ATG5	ENSG00000057663	Q9H1Y0	Down	-1.11303	2.56444e-08	1.88804e-07	no	no
DYRK4	ENSG00000010219	Q9NR20	Down	-1.11291	1.46196e-05	6.69688e-05	no	no
SPCS3	ENSG00000129128	P61009	Down	-1.11234	3.53213e-09	3.01494e-08	no	no
UBE2N	ENSG00000177889	P61088	Down	-1.11187	2.76373e-12	3.88476e-11	no	no
TSN	ENSG00000211460	Q15631	Down	-1.11178	1.77712e-09	1.60846e-08	no	no
RPN2	ENSG00000118705	P04844	Down	-1.1114	6.00216e-11	6.90724e-10	no	no
CT55	ENSG00000169551		Down	-1.11102	3.30611e-08	2.39369e-07	no	no
ANKRD50	ENSG00000151458	Q9ULJ7	Down	-1.11058	1.61832e-10	1.7436e-09	no	yes
CCDC43	ENSG00000180329		Down	-1.10987	1.47713e-08	1.13415e-07	yes	yes
VIMP	ENSG00000131871	Q9BQE4	Down	-1.10975	1.03354e-06	5.82678e-06	no	yes
RP11-545I5.3	ENSG00000235652		Down	-1.10946	0.00014999	0.000565503	no	yes
HIST1H2BD	ENSG00000158373	P58876	Down	-1.10928	3.12233e-07	1.92176e-06	yes	no
DDX21	ENSG00000165732	Q9NR30	Down	-1.10922	1.70947e-20	7.62396e-19	no	yes
KLHL9	ENSG00000198642	Q9P2J3	Down	-1.1076	1.52607e-07	9.88569e-07	no	no
PAK1IP1	ENSG00000111845	Q9NWT1	Down	-1.1076	9.94176e-12	1.28111e-10	yes	yes
NDUFA2	ENSG00000131495	O43678	Down	-1.10754	2.18253e-07	1.37737e-06	no	no
ZNF714	ENSG00000160352		Down	-1.10698	2.80699e-05	0.000122679	yes	yes
ERP44	ENSG00000023318	Q9BS26	Down	-1.10633	3.4826e-07	2.12733e-06	no	yes
ORC2	ENSG00000115942	Q13416	Down	-1.10612	2.331e-08	1.73051e-07	yes	yes
RP11-230F18.5	ENSG00000276248		Down	-1.10588	4.84741e-05	0.000202276	no	no
SLC35F2	ENSG00000110660	Q8IXU6	Down	-1.10575	3.12621e-08	2.27029e-07	no	no
RAB1A	ENSG00000138069	P62820	Down	-1.10537	9.80237e-09	7.75464e-08	no	no
TMEM38B	ENSG00000095209	Q9NVV0	Down	-1.10435	0.000109736	0.000425776	no	no
NANP	ENSG00000170191	Q8TBE9	Down	-1.10377	6.40646e-06	3.13005e-05	no	no
FIGNL1	ENSG00000132436	Q6PIW4	Down	-1.1036	4.35701e-07	2.62537e-06	no	yes
DSTN	ENSG00000125868	P60981	Down	-1.10339	1.66198e-12	2.42417e-11	no	no
ASTE1	ENSG00000034533	Q2TB18	Down	-1.10329	0.00014085	0.000534064	no	no
ANXA2	ENSG00000182718	P07355	Down	-1.10293	2.54103e-29	2.9887e-27	yes	yes
MFSD5	ENSG00000182544	Q6N075	Down	-1.10291	2.34676e-06	1.2389e-05	no	no
MITD1	ENSG00000158411	Q8WV92	Down	-1.10261	1.95154e-06	1.04637e-05	no	no
SOCS5	ENSG00000171150	O75159	Down	-1.10256	1.25215e-12	1.86262e-11	no	no
BOLA2B	ENSG00000169627		Down	-1.10226	4.18842e-13	6.68642e-12	yes	yes
PFN1P2	ENSG00000270392		Down	-1.10224	0.000179069	0.00066531	no	no
MRPL35	ENSG00000132313	Q9NZE8	Down	-1.10181	2.47568e-08	1.82774e-07	no	no
ALG5	ENSG00000120697	Q9Y673	Down	-1.1014	1.30467e-05	6.03744e-05	no	no
STAM	ENSG00000136738	Q92783	Down	-1.0999	7.62759e-10	7.3148e-09	no	yes
RAD1	ENSG00000113456	O60671	Down	-1.09986	2.05615e-07	1.30275e-06	yes	yes
PFDN6	ENSG00000204220	O15212	Down	-1.09918	1.8523e-10	1.97793e-09	no	yes
CCT2	ENSG00000166226	P78371	Down	-1.09875	7.04504e-16	1.75716e-14	no	no
BCAT1	ENSG00000060982	P54687	Down	-1.09831	6.48751e-15	1.39232e-13	no	no
SKIV2L2	ENSG00000039123	P42285	Down	-1.0978	7.68356e-13	1.17651e-11	no	no
NDUFA8	ENSG00000119421	P51970	Down	-1.09684	5.71065e-06	2.81127e-05	no	no
ACADM	ENSG00000117054	P11310	Down	-1.0964	1.75708e-10	1.8818e-09	yes	yes
MED21	ENSG00000152944	Q13503	Down	-1.09614	2.59443e-06	1.35859e-05	no	no
TRAPPC2L	ENSG00000167515	Q9UL33	Down	-1.09558	4.45645e-10	4.46091e-09	yes	yes
S100A11	ENSG00000163191	P31949	Down	-1.09556	4.45674e-08	3.15349e-07	no	yes
SPTSSA	ENSG00000165389	Q969W0	Down	-1.09542	2.7051e-05	0.000118442	no	yes
GLG1	ENSG00000090863	Q92896	Down	-1.09514	1.64113e-16	4.4444e-15	no	no
C14orf1	ENSG00000133935	Q9UKR5	Down	-1.09457	2.47142e-05	0.000109086	no	no
MRPL16	ENSG00000166902	Q9NX20	Down	-1.09437	4.45616e-08	3.15349e-07	no	no
DARS2	ENSG00000117593	Q6PI48	Down	-1.09429	3.4733e-12	4.81447e-11	no	no
ITM2B	ENSG00000136156	Q9Y287	Down	-1.09393	5.30088e-08	3.7049e-07	no	no
NKIRAS1	ENSG00000197885	Q9NYS0	Down	-1.09379	4.42878e-09	3.70646e-08	no	yes
PAPD4	ENSG00000164329	Q6PIY7	Down	-1.09374	6.53678e-07	3.82172e-06	no	no
SEC22A	ENSG00000121542	Q96IW7	Down	-1.09338	2.6896e-05	0.000117849	no	no
TNPO1	ENSG00000083312	Q92973	Down	-1.09337	1.83752e-14	3.66801e-13	no	yes
IL6ST	ENSG00000134352	P40189	Down	-1.09313	6.47288e-07	3.78806e-06	no	no
CTA-228A9.4	ENSG00000279080		Down	-1.093	2.77795e-07	1.72188e-06	yes	yes
NOC3L	ENSG00000173145	Q8WTT2	Down	-1.09256	6.48853e-09	5.28106e-08	no	yes
KIF14	ENSG00000118193	Q15058	Down	-1.09218	1.40941e-13	2.41036e-12	yes	yes
H2AFZ	ENSG00000164032	P0C0S5	Down	-1.09205	8.85786e-17	2.48871e-15	yes	yes
HSPH1	ENSG00000120694	Q92598	Down	-1.09197	2.26442e-17	6.90374e-16	yes	yes
C14orf2	ENSG00000156411	P56378	Down	-1.09123	1.18479e-06	6.60806e-06	no	no
FAR1	ENSG00000197601	Q8WVX9	Down	-1.09065	6.82094e-11	7.78229e-10	no	yes
UBA52	ENSG00000221983	P62987	Down	-1.09065	8.54529e-13	1.29852e-11	no	no
ATP6V1G1	ENSG00000136888	O75348	Down	-1.09026	8.24895e-11	9.29663e-10	yes	yes
KIAA1586	ENSG00000168116	Q9HCI6	Down	-1.08995	0.000152149	0.000572742	no	no
TOMM7	ENSG00000196683	Q9P0U1	Down	-1.08983	9.397e-10	8.88033e-09	no	yes
EXT1	ENSG00000182197	Q16394	Down	-1.08973	1.02531e-27	1.03366e-25	no	no
COX6C	ENSG00000164919	P09669	Down	-1.08885	3.96845e-06	2.01309e-05	no	no
EXPH5	ENSG00000110723	Q8NEV8	Down	-1.08866	1.27009e-06	7.04128e-06	no	yes
DRAM1	ENSG00000136048	Q8N682	Down	-1.08853	9.4574e-05	0.000372062	no	no
OIP5-AS1	ENSG00000247556		Down	-1.08845	1.51958e-06	8.29411e-06	no	yes
CEBPZ	ENSG00000115816	Q03701	Down	-1.08735	4.86088e-16	1.23682e-14	yes	yes
HMGCR	ENSG00000113161	P04035	Down	-1.08691	2.50971e-11	3.04592e-10	yes	yes
SRP14	ENSG00000140319	P37108	Down	-1.08633	8.24628e-07	4.74601e-06	no	yes
USP16	ENSG00000156256	Q9Y5T5	Down	-1.08611	3.12752e-11	3.74834e-10	no	yes
RWDD4	ENSG00000182552		Down	-1.08594	9.02267e-08	6.08288e-07	no	yes
HSPA4	ENSG00000170606	P34932	Down	-1.08525	9.51842e-20	3.85135e-18	yes	yes
MFN1	ENSG00000171109	Q8IWA4	Down	-1.08482	7.3704e-21	3.45401e-19	no	yes
RPP30	ENSG00000148688	P78346	Down	-1.08341	4.87994e-09	4.04873e-08	yes	no
FBXW11	ENSG00000072803	Q9UKB1	Down	-1.08338	1.58782e-12	2.32447e-11	no	no
SSR4	ENSG00000180879		Down	-1.08259	5.8763e-12	7.83746e-11	no	no
ERAP2	ENSG00000164308	Q6P179	Down	-1.08178	9.21462e-07	5.25168e-06	no	yes
POLK	ENSG00000122008	Q9UBT6	Down	-1.0812	1.35058e-11	1.69752e-10	no	yes
NAE1	ENSG00000159593	Q13564	Down	-1.08103	1.21889e-08	9.48318e-08	no	yes
NEK2	ENSG00000117650	P51955	Down	-1.08093	8.40699e-10	8.00783e-09	no	no
ARL6IP1	ENSG00000170540	Q15041	Down	-1.08072	3.49506e-08	2.51758e-07	no	no
FAM177A1	ENSG00000151327		Down	-1.08062	6.9918e-09	5.64663e-08	no	yes
C2orf47	ENSG00000162972	Q8WWC4	Down	-1.0803	0.000156439	0.000587601	no	no
MAGEA12	ENSG00000213401	P43365	Down	-1.08022	5.53692e-13	8.66056e-12	no	no
CD99	ENSG00000002586	P14209	Down	-1.08006	9.38724e-10	8.8781e-09	no	no
TUBB	ENSG00000196230	P07437	Down	-1.07826	1.0049e-11	1.29355e-10	no	no
MAGT1	ENSG00000102158	Q9H0U3	Down	-1.07814	3.17194e-09	2.72982e-08	no	yes
CEP70	ENSG00000114107	Q8NHQ1	Down	-1.07806	2.21746e-08	1.65184e-07	no	no
TMEM161B	ENSG00000164180	Q8NDZ6	Down	-1.07769	2.31869e-06	1.22609e-05	no	no
GOLT1B	ENSG00000111711	Q9Y3E0	Down	-1.07731	2.0022e-06	1.0721e-05	no	yes
C6orf203	ENSG00000130349	Q9P0P8	Down	-1.07713	6.73823e-07	3.92897e-06	no	no
HOOK3	ENSG00000168172	Q86VS8	Down	-1.07598	2.87309e-08	2.09944e-07	yes	yes
UHMK1	ENSG00000152332	Q8TAS1	Down	-1.07564	1.66306e-12	2.42427e-11	no	yes
BTF3	ENSG00000145741	P20290	Down	-1.07528	5.56065e-17	1.60171e-15	no	no
EXT2	ENSG00000151348	Q93063	Down	-1.07504	5.82079e-09	4.76832e-08	no	no
TAF11	ENSG00000064995	Q15544	Down	-1.07468	3.77248e-07	2.28983e-06	no	yes
[truncated: 4,714 more rows]

## Sheet: S3
Lysine deacetylase inhibitors have low selectivity in cells and exhibit predominantly off-target effects. Kiara E. Bornes, Marcus A. Moody, Thomas M. Huckaba, Megan C. Benz, Emily C. McConnell, Maryam Foroozesh, Van H. Barnes, Bridgette M. Collins-Burow, Matthew E. Burow, Terry J. Watt, Tasha B. Toro.
Data derived from Gene Expression Omnibus GSE251743.
Table S3. Significant gene expression changes in 6CD2m treated with 1.0 µM Tubastatin A for 2 days relative to untreated wild-type.
Gene	ENSEMBL	Uniprot	Regulation (vs WT)	log2FoldChange	p value	adj p value	common WT_tuba	common 6CD2m
MTRNR2L1	ENSG00000256618	P0CJ68	Down	-15.3795	1.99829e-240	4.87903e-237	yes	no
MT-RNR2	ENSG00000210082	Q8IVG9	Down	-14.1402	1.23874e-252	3.36058e-249	yes	no
MT-RNR1	ENSG00000211459	A0A0C5B5G6	Down	-12.0083	3.72818e-137	3.03424e-134	yes	no
AC138430.4	ENSG00000267629		Down	-11.492	3.93129e-22	1.13863e-20	yes	no
RP11-307A17.2	ENSG00000271519		Down	-10.6192	7.41259e-19	1.74697e-17	yes	no
SPP2	ENSG00000072080	Q13103	Down	-10.4612	1.08087e-17	2.33337e-16	yes	no
FRMPD1	ENSG00000070601	Q5SYB0	Down	-10.3118	3.00572e-121	1.83469e-118	yes	no
PLXDC2	ENSG00000120594		Down	-10.1026	5.45366e-17	1.11615e-15	yes	yes
CYB5A	ENSG00000166347	P00167	Down	-9.97215	3.66752e-16	6.97944e-15	no	yes
CD9	ENSG00000010278	P21926	Down	-9.70106	9.88882e-16	1.83052e-14	no	yes
RP11-484O2.1	ENSG00000251379		Down	-9.68341	2.02966e-30	1.00929e-28	yes	no
EPB41L3	ENSG00000082397	Q9Y2J2	Down	-9.55297	2.17788e-119	1.26607e-116	yes	yes
CRX	ENSG00000105392	O43186	Down	-9.53221	2.33731e-15	4.20234e-14	yes	no
CTA-212A2.3	ENSG00000279217		Down	-9.44607	8.88638e-15	1.51833e-13	yes	no
SERPINB5	ENSG00000206075	P36952	Down	-9.43775	2.9386e-15	5.23714e-14	no	yes
RP1-122K4.3	ENSG00000212663		Down	-9.43281	1.30842e-14	2.19714e-13	yes	no
AC005786.7	ENSG00000267436		Down	-9.19225	7.45027e-14	1.1751e-12	yes	no
FLJ42102	ENSG00000172900		Down	-9.14185	4.2592e-14	6.83712e-13	yes	no
AC074183.3	ENSG00000280325		Down	-9.13769	1.22284e-18	2.83273e-17	yes	no
BEX1	ENSG00000133169	Q9HBH7	Down	-9.12287	3.68405e-14	5.96088e-13	no	yes
IFNLR1	ENSG00000185436	Q8IU57	Down	-9.08111	4.02774e-14	6.48689e-13	yes	no
MPV17L	ENSG00000156968	Q2QL34	Down	-9.07996	1.67398e-34	1.00176e-32	yes	no
RP11-10O22.1	ENSG00000241168		Down	-9.07871	2.16795e-18	4.92855e-17	yes	no
EPHA10	ENSG00000183317	Q5JZY3	Down	-9.04783	1.43005e-13	2.18909e-12	yes	no
ACTG1P2	ENSG00000229129		Down	-9.03639	1.47775e-13	2.25787e-12	yes	no
ACTG1P11	ENSG00000229465		Down	-9.03639	1.47775e-13	2.25787e-12	yes	no
RP11-44N12.2	ENSG00000229625		Down	-9.03481	1.42189e-13	2.18071e-12	yes	no
RP11-697M17.2	ENSG00000253712		Down	-9.00932	2.24037e-13	3.36207e-12	yes	no
RP11-692C24.2	ENSG00000258765		Down	-9.00405	1.22169e-13	1.88432e-12	yes	no
RP11-982M15.2	ENSG00000258430		Down	-9.00337	6.39275e-08	5.1025e-07	yes	no
RP1-76C18.1	ENSG00000217120		Down	-8.95821	3.25486e-13	4.81833e-12	yes	no
RP11-244B22.10	ENSG00000280180		Down	-8.95332	4.32274e-13	6.34279e-12	no	no
AC009133.15	ENSG00000259952		Down	-8.95258	5.55811e-13	8.07298e-12	yes	no
KCNE4	ENSG00000152049	Q8WWG9	Down	-8.87983	1.14186e-12	1.61154e-11	no	no
C5orf17	ENSG00000248874		Down	-8.77792	8.0024e-12	1.03434e-10	no	no
RP11-434D2.3	ENSG00000267075		Down	-8.76876	1.21633e-12	1.71467e-11	yes	no
RN7SL151P	ENSG00000244230		Down	-8.65473	2.2683e-12	3.10965e-11	no	no
PCAT14	ENSG00000280623		Down	-8.64062	5.5789e-12	7.36693e-11	no	no
CTD-2313J23.1	ENSG00000260072		Down	-8.61634	4.63866e-12	6.19232e-11	yes	no
RP11-519G16.5	ENSG00000259342		Down	-8.61083	3.66663e-12	4.92976e-11	yes	no
RP11-479O17.9	ENSG00000280259		Down	-8.60893	4.05262e-12	5.42482e-11	yes	no
PVRIG2P	ENSG00000235333		Down	-8.53491	9.13187e-12	1.17226e-10	no	no
AC010970.2	ENSG00000225840		Down	-8.5279	2.15121e-37	1.43901e-35	no	no
RP11-571E6.3	ENSG00000203402		Down	-8.49742	7.03279e-12	9.1629e-11	yes	no
LINC01441	ENSG00000224008		Down	-8.49038	1.24462e-11	1.57129e-10	yes	no
RP11-615I2.6	ENSG00000275383		Down	-8.4854	9.66459e-12	1.23674e-10	yes	no
LINC00908	ENSG00000263812		Down	-8.47277	5.84891e-11	6.8461e-10	yes	no
SSX9	ENSG00000204648	Q7RTT3	Down	-8.44773	2.51793e-11	3.07851e-10	no	no
RP11-145P16.2	ENSG00000280234		Down	-8.43814	5.52767e-23	1.69765e-21	yes	no
RP4-598P13.1	ENSG00000248458		Down	-8.4238	1.19176e-15	2.18947e-14	yes	no
ARAP1-AS1	ENSG00000256007		Down	-8.42067	1.45443e-11	1.8239e-10	yes	no
EXD1	ENSG00000178997	Q8NHP7	Down	-8.40774	1.3993e-11	1.75657e-10	yes	no
RP11-544M22.1	ENSG00000198358		Down	-8.4024	1.65401e-11	2.06569e-10	no	no
RP11-44F14.2	ENSG00000261804		Down	-8.37315	2.61338e-11	3.18882e-10	yes	no
GS1-306C12.1	ENSG00000279525		Down	-8.37081	7.13878e-11	8.28425e-10	yes	no
RP11-369G6.2	ENSG00000268105		Down	-8.33074	2.79655e-11	3.40551e-10	no	no
LINC00976	ENSG00000281657		Down	-8.28904	2.68663e-42	2.22362e-40	yes	no
LINC00507	ENSG00000256193		Down	-8.23846	6.40031e-11	7.46275e-10	yes	no
SERPINB9	ENSG00000170542	P50453	Down	-8.23324	6.61928e-11	7.70335e-10	yes	no
GATM-AS1	ENSG00000275672		Down	-8.22482	4.53634e-15	7.95684e-14	yes	no
RP11-317C20.9	ENSG00000283001		Down	-8.20757	9.25702e-11	1.06312e-09	yes	no
RP11-613H2.1	ENSG00000215288		Down	-8.14736	1.26719e-10	1.43306e-09	no	no
LLNLR-284B4.2	ENSG00000266990		Down	-8.13243	2.19225e-10	2.40674e-09	yes	no
RP11-706C16.8	ENSG00000253715		Down	-8.12893	1.29312e-10	1.459e-09	yes	no
SNORD3B-1	ENSG00000265185		Down	-8.11123	0	0	yes	no
HMGB1P37	ENSG00000213467		Down	-8.1047	1.73767e-10	1.93025e-09	no	no
SIRPAP1	ENSG00000225774		Down	-8.0596	1.94504e-10	2.14596e-09	no	no
ZNF492	ENSG00000229676	Q9P255	Down	-8.05176	4.68809e-10	4.91263e-09	yes	no
CTC-432M15.3	ENSG00000273217		Down	-8.0283	0.00112975	0.00418511	no	no
LINC01247	ENSG00000227007		Down	-8.02226	5.11342e-10	5.32633e-09	yes	no
RN7SL605P	ENSG00000265566		Down	-8.00179	5.86973e-11	6.86705e-10	yes	no
RP11-17A4.2	ENSG00000254254		Down	-7.99246	1.51757e-10	1.70202e-09	no	no
RP11-153M7.3	ENSG00000250771		Down	-7.97563	7.16374e-11	8.30926e-10	no	no
CNR2	ENSG00000188822	P34972	Down	-7.95673	1.26383e-10	1.42992e-09	yes	no
NSFP1	ENSG00000260075		Down	-7.94557	4.06369e-10	4.28962e-09	yes	no
TPH2	ENSG00000139287	Q8IWU9	Down	-7.91148	1.33896e-08	1.16342e-07	yes	no
RP11-769N22.1	ENSG00000249228		Down	-7.90957	6.79887e-10	6.96898e-09	yes	no
DDR1-AS1	ENSG00000237775		Down	-7.8891	2.21958e-09	2.12606e-08	no	no
SNORD3B-2	ENSG00000262074		Down	-7.8862	0	0	yes	no
RPL4P2	ENSG00000232341		Down	-7.88299	1.24882e-09	1.23546e-08	yes	no
HNRNPA3P6	ENSG00000213300		Down	-7.8793	0.000269594	0.00115299	no	no
AC011558.5	ENSG00000279753		Down	-7.87249	6.50703e-10	6.69696e-09	yes	no
LINC00939	ENSG00000249267		Down	-7.8659	3.95537e-10	4.1916e-09	no	no
CTC-242N15.1	ENSG00000233828		Down	-7.80161	1.17461e-19	2.91455e-18	yes	no
RP11-78F17.1	ENSG00000263551		Down	-7.79126	1.541e-13	2.35157e-12	yes	no
LLNLR-284B4.1	ENSG00000274177		Down	-7.78738	1.4883e-09	1.45586e-08	yes	yes
IKZF3	ENSG00000161405	Q9UKT9	Down	-7.78559	6.62634e-16	1.24357e-14	yes	no
YWHAZP6	ENSG00000215199		Down	-7.77286	1.88051e-09	1.8184e-08	no	no
CTD-2626G11.2	ENSG00000268416		Down	-7.76774	2.63311e-13	3.9249e-12	no	no
RN7SL7P	ENSG00000266794		Down	-7.73353	1.79562e-09	1.73838e-08	no	no
RP11-57C13.3	ENSG00000196566		Down	-7.72178	2.33803e-09	2.23338e-08	yes	no
TEKT4	ENSG00000163060	Q8WW24	Down	-7.69407	4.27574e-09	3.93652e-08	no	no
AC007325.1	ENSG00000276017		Down	-7.69283	6.41778e-09	5.78216e-08	no	no
GABRP	ENSG00000094755	O00591	Down	-7.67656	9.61579e-10	9.64582e-09	no	no
TISP43	ENSG00000183292		Down	-7.65191	7.8418e-09	6.98015e-08	yes	no
AC007126.1	ENSG00000250497		Down	-7.6503	2.56173e-29	1.1757e-27	yes	no
RP11-70F11.8	ENSG00000257771		Down	-7.64722	2.68285e-08	2.2487e-07	no	no
LSINCT5	ENSG00000281560		Down	-7.64248	3.70376e-09	3.43975e-08	no	no
RP11-514P8.8	ENSG00000272949		Down	-7.62675	4.85221e-09	4.42884e-08	yes	no
AP000476.1	ENSG00000237484		Down	-7.59033	3.04445e-16	5.83006e-15	yes	no
LINC00970	ENSG00000203601		Down	-7.58775	6.07105e-09	5.49206e-08	no	no
EEF1A1P22	ENSG00000259612		Down	-7.57574	7.72409e-09	6.88793e-08	no	no
LINC01067	ENSG00000236053		Down	-7.568	1.17913e-09	1.17031e-08	no	no
POTEC	ENSG00000183206		Down	-7.55659	2.56192e-45	2.3784e-43	yes	no
MYT1L	ENSG00000186487	Q9UL68	Down	-7.55311	2.56395e-09	2.42923e-08	yes	no
RP11-113D6.10	ENSG00000189332		Down	-7.54406	1.10681e-09	1.10257e-08	no	no
PTCHD1	ENSG00000165186	Q96NR3	Down	-7.53906	4.7516e-21	1.2862e-19	no	yes
KLRD1	ENSG00000134539	Q13241	Down	-7.51202	2.33347e-46	2.27896e-44	yes	no
RASL10B	ENSG00000270885	Q96S79	Down	-7.5116	2.56471e-15	4.60103e-14	no	no
CTC-441N14.2	ENSG00000247311		Down	-7.49997	1.78819e-08	1.52926e-07	yes	no
SNORD3A	ENSG00000263934		Down	-7.47285	0	0	yes	no
RBM22P2	ENSG00000213411		Down	-7.46388	2.58866e-12	3.53099e-11	yes	no
RP11-1038A11.2	ENSG00000256218		Down	-7.4404	1.79356e-08	1.53332e-07	yes	no
SEC14L4	ENSG00000133488		Down	-7.43798	2.96172e-08	2.47141e-07	yes	no
TMEM212	ENSG00000186329		Down	-7.4167	1.36253e-17	2.92077e-16	yes	no
RN7SL679P	ENSG00000243905		Down	-7.4152	1.02424e-08	9.00858e-08	yes	no
SCHLAP1	ENSG00000281131		Down	-7.40687	2.52008e-08	2.1159e-07	yes	no
C5orf46	ENSG00000178776	Q6UWT4	Down	-7.39951	2.17539e-08	1.84169e-07	no	no
RP11-526D8.7	ENSG00000226668		Down	-7.38312	1.41392e-09	1.39035e-08	no	no
CTD-2354A18.1	ENSG00000261780		Down	-7.38221	7.21534e-08	5.71052e-07	no	no
RP11-438L7.1	ENSG00000280345		Down	-7.36576	3.72232e-08	3.06523e-07	no	no
AC005954.4	ENSG00000267205		Down	-7.34866	2.36673e-08	1.99538e-07	no	no
LINC00506	ENSG00000281392		Down	-7.31315	0	0	no	no
AC005614.3	ENSG00000269296		Down	-7.2848	8.27506e-09	7.34705e-08	no	no
RP11-108M12.3	ENSG00000258592		Down	-7.28474	1.05499e-11	1.34439e-10	no	no
RP11-77K12.4	ENSG00000203472		Down	-7.2817	4.26529e-08	3.48532e-07	yes	no
RP11-173D3.1	ENSG00000258410		Down	-7.2667	1.09302e-07	8.43464e-07	no	no
ZNF969P	ENSG00000251046		Down	-7.23243	7.44382e-08	5.87232e-07	yes	no
TSGA13	ENSG00000213265		Down	-7.20884	5.75653e-09	5.2172e-08	yes	no
CA5A	ENSG00000174990	P35218	Down	-7.20281	1.76956e-07	1.32328e-06	no	no
RGPD4-AS1	ENSG00000230651		Down	-7.18948	1.83348e-07	1.36608e-06	no	no
MAS1	ENSG00000130368	P04201	Down	-7.17323	1.34522e-08	1.16761e-07	yes	no
RP11-1018N14.2	ENSG00000225860		Down	-7.16596	1.80757e-07	1.34883e-06	yes	no
RP11-142G1.3	ENSG00000260975		Down	-7.1544	1.23789e-07	9.45099e-07	yes	no
RP11-277P12.10	ENSG00000256288		Down	-7.14404	9.88803e-08	7.68139e-07	no	no
BMP7	ENSG00000101144	P18075	Down	-7.1222	1.38083e-08	1.19767e-07	yes	no
RP3-399J4.2	ENSG00000220370		Down	-7.10185	7.33389e-08	5.79871e-07	no	no
ACTBP8	ENSG00000220267		Down	-7.09713	2.17706e-08	1.84246e-07	no	no
FLNC	ENSG00000128591	Q14315	Down	-7.0867	3.18785e-12	4.30739e-11	no	yes
CTD-2540B15.13	ENSG00000273420		Down	-7.08444	1.68552e-07	1.26627e-06	no	no
RP11-545J16.1	ENSG00000257046		Down	-7.08317	2.10468e-06	1.31326e-05	no	no
CTD-2325M2.1	ENSG00000267939		Down	-7.06622	4.34026e-11	5.15678e-10	yes	no
SPATA31A3	ENSG00000275969	Q5VYP0	Down	-7.05002	2.03983e-07	1.50786e-06	no	no
SPATA31A5	ENSG00000276581	Q5VU36	Down	-7.05002	2.03983e-07	1.50786e-06	no	no
APOL4	ENSG00000100336	Q9BPW4	Down	-7.04987	2.23389e-15	4.02529e-14	no	no
AC007250.4	ENSG00000225226		Down	-7.02744	3.31651e-07	2.36841e-06	yes	no
SETP3	ENSG00000266648		Down	-7.00768	2.59639e-07	1.88952e-06	no	no
RP11-486O13.2	ENSG00000258422		Down	-7.00413	1.85885e-07	1.38329e-06	no	no
RP11-374N7.2	ENSG00000279790		Down	-7.00144	3.72482e-07	2.6361e-06	no	no
LINC00895	ENSG00000281548		Down	-6.99414	3.42057e-08	2.83299e-07	yes	no
POU6F2	ENSG00000106536	P78424	Down	-6.96203	2.21101e-06	1.37504e-05	no	no
LINC01447	ENSG00000236078		Down	-6.9602	5.03328e-15	8.79059e-14	no	no
JADRR	ENSG00000280711		Down	-6.94735	3.98447e-07	2.80683e-06	no	no
Metazoa_SRP	ENSG00000274860		Down	-6.94589	3.45803e-07	2.46299e-06	yes	yes
RP11-815J4.6	ENSG00000256616		Down	-6.93609	3.10405e-07	2.22776e-06	no	no
RP11-553P9.2	ENSG00000248434		Down	-6.92846	1.69175e-07	1.27016e-06	no	no
ULBP1	ENSG00000111981	Q9BZM6	Down	-6.89145	7.08563e-07	4.79498e-06	no	no
LINC00887	ENSG00000214145		Down	-6.88577	8.54221e-14	1.34126e-12	yes	no
RP11-390F4.3	ENSG00000225489		Down	-6.88508	2.34097e-05	0.000122945	no	no
RP11-883A18.3	ENSG00000265728		Down	-6.87631	6.04535e-07	4.15082e-06	yes	no
FABP5P7	ENSG00000234964		Down	-6.86545	4.71979e-07	3.29818e-06	yes	no
RP11-529A4.4	ENSG00000254818		Down	-6.86487	6.0285e-07	4.14158e-06	no	no
HNF1A-AS1	ENSG00000241388		Down	-6.8624	6.73624e-08	5.35565e-07	yes	no
RP11-629N8.5	ENSG00000280320		Down	-6.86186	5.17184e-07	3.58026e-06	no	no
AC013448.1	ENSG00000231189		Down	-6.85834	7.71546e-07	5.18241e-06	no	no
NPM1P51	ENSG00000230913		Down	-6.84409	1.24838e-06	8.09572e-06	no	no
E2F3P2	ENSG00000203435		Down	-6.81644	9.39978e-19	2.19412e-17	yes	no
GAGE10	ENSG00000215274		Down	-6.7983	8.61541e-07	5.7364e-06	no	no
FLJ31662	ENSG00000233907		Down	-6.79771	7.6207e-07	5.12864e-06	no	no
RP11-16N2.1	ENSG00000240152		Down	-6.79744	1.29569e-06	8.38248e-06	no	no
CD180	ENSG00000134061	Q99467	Down	-6.7974	4.41647e-43	3.81034e-41	yes	no
AC005944.2	ENSG00000267469		Down	-6.77507	1.75091e-06	1.10609e-05	yes	no
TCF23	ENSG00000163792	Q7RTU1	Down	-6.77456	3.99304e-07	2.81206e-06	yes	no
VDAC1P2	ENSG00000213856		Down	-6.76089	1.37771e-06	8.87319e-06	no	no
RP4-701O16.5	ENSG00000253183		Down	-6.75874	9.62167e-07	6.35785e-06	no	no
GDNF	ENSG00000168621	P39905	Down	-6.74157	4.22207e-08	3.45347e-07	yes	yes
RP11-309H21.3	ENSG00000261642		Down	-6.73634	1.38149e-06	8.89514e-06	no	no
AL050303.10	ENSG00000279773		Down	-6.73344	3.27909e-06	1.98027e-05	no	no
MAP1LC3C	ENSG00000197769	Q9BXW4	Down	-6.72672	1.18573e-06	7.71199e-06	no	no
RP11-205M3.3	ENSG00000248319		Down	-6.71667	1.5365e-06	9.81044e-06	no	no
RP11-2I17.1	ENSG00000243568		Down	-6.71641	1.40453e-06	9.03397e-06	no	no
AP000688.29	ENSG00000233393		Down	-6.71506	5.76303e-06	3.35104e-05	no	no
Metazoa_SRP	ENSG00000196274		Down	-6.71116	2.60397e-07	1.89391e-06	yes	yes
PTCSC3	ENSG00000259104		Down	-6.68284	1.46846e-06	9.41298e-06	yes	no
RP11-316A16.1	ENSG00000257294		Down	-6.68223	1.9848e-06	1.24208e-05	yes	no
RP11-404F10.2	ENSG00000228863		Down	-6.67595	1.61705e-07	1.21745e-06	no	no
SYNDIG1	ENSG00000101463	Q9H7V2	Down	-6.65708	4.0523e-06	2.41319e-05	no	no
RP11-116D17.4	ENSG00000276308		Down	-6.65624	2.67783e-09	2.52928e-08	no	no
CHP2	ENSG00000166869	O43745	Down	-6.65504	7.17519e-06	4.11147e-05	no	no
RN7SL670P	ENSG00000264041		Down	-6.64802	1.29537e-06	8.38248e-06	no	no
FRK	ENSG00000111816	P42685	Down	-6.64399	2.94809e-60	4.64391e-58	yes	no
C6orf132	ENSG00000188112		Down	-6.63549	2.69451e-14	4.39181e-13	no	no
RP11-429A20.2	ENSG00000255996		Down	-6.63504	1.7961e-06	1.132e-05	no	no
SLC10A4	ENSG00000145248	Q96EP9	Down	-6.61812	2.3931e-06	1.47924e-05	no	no
NUCKS1P1	ENSG00000232864		Down	-6.60127	4.32172e-06	2.56176e-05	no	no
HLA-C	ENSG00000204525	P10321	Down	-6.6	3.90511e-45	3.58448e-43	yes	no
AC009133.23	ENSG00000280893		Down	-6.58867	3.593e-05	0.000181553	yes	no
RP11-175K6.1	ENSG00000245812		Down	-6.5872	1.4511e-07	1.09895e-06	yes	no
IGFBP3	ENSG00000146674	P17936	Down	-6.57085	9.17769e-07	6.07929e-06	yes	yes
RP4-583P15.14	ENSG00000273047	V9GYV3	Down	-6.55811	2.67278e-06	1.63678e-05	no	no
AP000432.3	ENSG00000279648		Down	-6.55459	4.87432e-06	2.86499e-05	no	no
KPRP	ENSG00000203786		Down	-6.51675	7.62627e-07	5.13097e-06	no	yes
SNORD3C	ENSG00000264940		Down	-6.49853	0.000630657	0.00247121	no	no
RP11-234B24.6	ENSG00000255639		Down	-6.48148	3.42219e-05	0.000173672	yes	no
KIAA0087	ENSG00000122548		Down	-6.46207	5.90678e-06	3.42646e-05	no	no
POM121L7	ENSG00000239511		Down	-6.46026	8.93737e-07	5.93297e-06	yes	no
SLC6A10P	ENSG00000214617		Down	-6.45587	2.24313e-06	1.39289e-05	no	no
PIGY	ENSG00000255072	Q3MUY2	Down	-6.45322	3.13018e-06	1.8955e-05	no	no
RP11-392E22.11	ENSG00000272904		Down	-6.44014	9.17401e-06	5.17902e-05	no	no
RP4-594A5.1	ENSG00000272328		Down	-6.43861	1.10779e-05	6.17529e-05	no	no
SPINK9	ENSG00000204909	Q5DT21	Down	-6.43315	3.62506e-06	2.17575e-05	no	no
XXbac-BPG249D20.9	ENSG00000235781		Down	-6.42939	1.14579e-06	7.47504e-06	yes	no
RP11-1090M7.1	ENSG00000265489		Down	-6.42147	7.73315e-06	4.40636e-05	no	no
NCOR1P1	ENSG00000240108	Q9H4R4	Down	-6.4164	7.40839e-07	4.9954e-06	no	no
RP11-930P14.2	ENSG00000260588		Down	-6.41584	9.57499e-06	5.38919e-05	no	no
RP11-15H20.6	ENSG00000213971		Down	-6.41048	1.8075e-08	1.54469e-07	yes	no
SGSM1	ENSG00000167037	Q2NKQ1	Down	-6.40544	1.21363e-06	7.88922e-06	yes	no
AC074289.1	ENSG00000225889		Down	-6.39375	4.16653e-11	4.96971e-10	yes	no
RPL24P2	ENSG00000235065		Down	-6.38366	2.07018e-05	0.000109882	no	no
RP11-74E22.8	ENSG00000277200		Down	-6.38135	2.23083e-12	3.06171e-11	yes	no
RP11-434D9.2	ENSG00000249894		Down	-6.3801	1.17654e-05	6.53022e-05	no	no
NPM1P46	ENSG00000213104		Down	-6.37015	1.77979e-05	9.58159e-05	no	no
RP11-659E9.2	ENSG00000240915		Down	-6.36767	1.07126e-05	5.98397e-05	no	no
RN7SKP124	ENSG00000201600		Down	-6.34974	8.55564e-06	4.85463e-05	no	no
EIF2B5-AS1	ENSG00000230215		Down	-6.34973	1.19608e-05	6.6296e-05	no	no
RCSD1	ENSG00000198771	Q6JBY9	Down	-6.33538	0.00018465	0.000815119	no	no
CTSC	ENSG00000109861	P53634	Down	-6.31128	1.24124e-06	8.05583e-06	yes	no
MLLT10P1	ENSG00000238151		Down	-6.30988	1.58265e-05	8.6139e-05	no	no
GDA	ENSG00000119125	Q9Y2T3	Down	-6.30536	1.60294e-05	8.71465e-05	no	no
ATCAY	ENSG00000167654	Q86WG3	Down	-6.3028	3.07721e-07	2.2124e-06	yes	no
RP11-400N9.1	ENSG00000259793		Down	-6.29251	3.11708e-05	0.000159352	no	no
RP11-216B9.8	ENSG00000280474		Down	-6.28667	4.86369e-12	6.46797e-11	yes	no
LPAR3	ENSG00000171517	Q9UBY5	Down	-6.2851	9.33204e-40	7.0108e-38	yes	yes
TSIX	ENSG00000270641		Down	-6.28467	1.09894e-35	6.86234e-34	no	no
RP11-420N3.3	ENSG00000279877		Down	-6.27422	2.05601e-05	0.000109225	no	no
RP11-74M13.4	ENSG00000258679		Down	-6.27178	1.42567e-05	7.81002e-05	no	no
NPAP1	ENSG00000185823	Q9NZP6	Down	-6.27051	3.16494e-05	0.000161596	no	no
RP11-95C14.1	ENSG00000282997		Down	-6.2644	3.5139e-06	2.11423e-05	no	no
TTTY25P	ENSG00000259247		Down	-6.26349	2.37601e-05	0.000124651	no	no
DCN	ENSG00000011465	P07585	Down	-6.25252	6.32109e-05	0.000305434	yes	no
RP11-501E14.1	ENSG00000249409		Down	-6.24797	2.88335e-06	1.75722e-05	yes	no
RP11-66D17.3	ENSG00000237588		Down	-6.23394	4.37341e-15	7.67658e-14	yes	no
AC079610.2	ENSG00000196096		Down	-6.21869	1.99891e-07	1.48165e-06	no	no
CCDC68	ENSG00000166510	Q9H2F9	Down	-6.21795	2.14925e-05	0.000113781	no	no
RP11-798L4.1	ENSG00000205682		Down	-6.21678	4.58248e-06	2.70321e-05	yes	no
RNF165	ENSG00000141622	Q6ZSG1	Down	-6.21059	5.7591e-06	3.34955e-05	no	no
MTRNR2L12	ENSG00000269028	P0DMP1	Down	-6.20528	2.55535e-05	0.000132889	yes	no
CCL5	ENSG00000271503	P13501	Down	-6.19627	5.24616e-25	1.80155e-23	yes	no
RP11-731K22.1	ENSG00000261467		Down	-6.19053	5.10109e-05	0.000251004	no	no
OLA1P3	ENSG00000257966		Down	-6.18913	0.00015197	0.000683459	no	no
FREM2	ENSG00000150893	Q5SZK8	Down	-6.18818	8.51346e-10	8.60723e-09	no	yes
RP11-196E1.3	ENSG00000254561		Down	-6.18078	3.77022e-06	2.25622e-05	no	no
AC098973.2	ENSG00000225548		Down	-6.17425	2.15237e-05	0.000113922	no	no
PFN1P9	ENSG00000227205		Down	-6.17411	2.35152e-05	0.000123446	no	no
CTB-43P18.1	ENSG00000272742		Down	-6.1735	5.57034e-05	0.000272011	no	no
AC144450.2	ENSG00000203635		Down	-6.17259	3.49007e-08	2.88762e-07	yes	no
ZBTB8B	ENSG00000273274	Q8NAP8	Down	-6.17076	5.20527e-21	1.40588e-19	yes	no
AQP7	ENSG00000165269	O14520	Down	-6.16851	9.13988e-24	2.94794e-22	no	no
ACSM2A	ENSG00000183747	Q08AH3	Down	-6.1618	0.000294502	0.00124988	no	no
HNRNPA1P40	ENSG00000212961		Down	-6.15995	7.38319e-05	0.000351948	no	no
Z99756.1	ENSG00000203527		Down	-6.15035	7.66702e-05	0.000364482	no	no
MGC27382	ENSG00000237413		Down	-6.14012	1.99036e-05	0.000106129	no	no
CYP4F8	ENSG00000186526	P98187	Down	-6.13893	9.26036e-06	5.22173e-05	yes	no
RP11-90C4.1	ENSG00000234810		Down	-6.1316	1.16879e-14	1.9708e-13	yes	no
RP11-20D14.6	ENSG00000249790		Down	-6.12382	2.4062e-37	1.60518e-35	no	no
RP11-218E20.3	ENSG00000258711		Down	-6.11812	7.62968e-40	5.76738e-38	no	no
XPOTP1	ENSG00000214185		Down	-6.1126	1.12635e-05	6.27018e-05	no	no
Metazoa_SRP	ENSG00000255851		Down	-6.10919	3.25415e-05	0.000165769	yes	yes
RP11-977G19.10	ENSG00000144785		Down	-6.10726	1.1431e-28	5.06533e-27	yes	no
FAM133A	ENSG00000179083		Down	-6.10694	7.93382e-05	0.000375629	no	no
CTRC	ENSG00000162438	Q99895	Down	-6.10499	6.31644e-06	3.64505e-05	no	no
CTB-78F1.1	ENSG00000254187		Down	-6.09592	0.000153158	0.000687914	no	no
RN7SL408P	ENSG00000266875		Down	-6.09456	3.96977e-05	0.000198945	no	no
RP11-307O13.1	ENSG00000261728		Down	-6.0897	5.77175e-06	3.35464e-05	no	no
AIPL1	ENSG00000129221	Q9NZN9	Down	-6.08942	2.05756e-05	0.000109283	yes	no
SULT1B1	ENSG00000173597	O43704	Down	-6.08182	8.45369e-76	2.04197e-73	no	no
HSP90AA2P	ENSG00000224411	Q14568	Down	-6.08154	8.55713e-05	0.000402332	no	no
ZNF724P	ENSG00000196081	A8MTY0	Down	-6.07983	7.91319e-19	1.85956e-17	no	no
XKR4	ENSG00000206579	Q5GH76	Down	-6.0728	1.1616e-05	6.45609e-05	yes	no
NRROS	ENSG00000174004	Q86YC3	Down	-6.06492	9.32301e-14	1.45905e-12	no	yes
CYSLTR1	ENSG00000173198	Q9Y271	Down	-6.05488	6.22025e-168	6.32807e-165	yes	no
RP11-57H12.3	ENSG00000226026		Down	-6.05103	1.38644e-52	1.62747e-50	yes	no
SLC24A3	ENSG00000185052	Q9HC58	Down	-6.04201	7.37206e-05	0.000351486	no	no
CTC-455F18.1	ENSG00000253348		Down	-6.04037	0.000256324	0.00110164	no	no
ADAMTSL3	ENSG00000156218	P82987	Down	-6.03731	5.08671e-81	1.34997e-78	no	no
CASC9	ENSG00000249395		Down	-6.02673	1.04764e-05	5.86008e-05	yes	no
TUBBP1	ENSG00000127589		Down	-6.02077	1.70984e-07	1.28256e-06	yes	no
RAMP2-AS1	ENSG00000197291		Down	-6.01565	4.18935e-25	1.44678e-23	yes	no
ISCA1P1	ENSG00000217416		Down	-6.01392	0.000512445	0.00204944	no	no
SCN11A	ENSG00000168356	Q9UI33	Down	-5.98658	3.83518e-07	2.71027e-06	no	no
C5orf63	ENSG00000164241		Down	-5.98625	0.00025731	0.00110529	no	no
RP3-467D16.3	ENSG00000282024		Down	-5.98318	1.71125e-10	1.9035e-09	no	no
RP11-573D15.8	ENSG00000197099		Down	-5.98211	1.27821e-05	7.05441e-05	yes	no
APOBEC3A	ENSG00000128383	P31941	Down	-5.971	3.44858e-05	0.000174871	no	no
KIR3DX1	ENSG00000104970		Down	-5.96881	2.15592e-05	0.000114061	no	no
PCDH11Y	ENSG00000099715	Q9BZA8	Down	-5.96792	2.46963e-10	2.69671e-09	no	no
TNFRSF11B	ENSG00000164761	O00300	Down	-5.9582	2.7937e-07	2.02047e-06	no	yes
RP11-58C22.2	ENSG00000273659		Down	-5.9501	9.42146e-05	0.0004395	no	no
LINC01550	ENSG00000246223		Down	-5.94567	5.25642e-05	0.00025792	no	no
CDRT15L2	ENSG00000214819		Down	-5.92976	0.00015279	0.000686515	no	no
RP5-947P14.1	ENSG00000237480		Down	-5.92413	7.69371e-05	0.000365466	no	no
MLPH	ENSG00000115648	Q9BV36	Down	-5.91834	2.33776e-05	0.000122803	no	no
AL513523.2	ENSG00000279767		Down	-5.91605	0.000326966	0.00137411	yes	no
CTA-398F10.2	ENSG00000254153		Down	-5.90771	0.000165857	0.000739108	no	no
AC022182.3	ENSG00000254802		Down	-5.90472	0.000137205	0.000622099	no	no
RP11-523O18.5	ENSG00000233665		Down	-5.90208	4.4474e-10	4.66642e-09	yes	no
HSD17B13	ENSG00000170509	Q7Z5P4	Down	-5.89817	1.46626e-05	8.0144e-05	yes	no
FAM153C	ENSG00000204677		Down	-5.89543	8.81781e-05	0.000413205	no	no
HMGN2P4	ENSG00000249014		Down	-5.89206	0.000418552	0.00171265	no	no
RP11-561B11.6	ENSG00000259017		Down	-5.88834	0.000193142	0.000849531	no	no
LRRTM4	ENSG00000176204		Down	-5.88579	1.96234e-22	5.79352e-21	no	no
SLC14A2	ENSG00000132874	Q15849	Down	-5.87456	7.57624e-10	7.71078e-09	no	no
RP11-589M4.1	ENSG00000259049		Down	-5.8649	0.000923972	0.00349763	no	no
RP11-424N24.2	ENSG00000271937		Down	-5.85898	0.000124063	0.000566775	no	no
CTD-2651B20.1	ENSG00000259539		Down	-5.85848	8.59995e-16	1.6041e-14	yes	no
MS4A10	ENSG00000172689	Q96PG2	Down	-5.85527	0.000197896	0.00086841	no	no
RP11-855A2.1	ENSG00000279573		Down	-5.85171	1.23794e-86	3.68603e-84	yes	no
CTD-2117L12.1	ENSG00000250127		Down	-5.84077	1.2301e-23	3.93631e-22	yes	no
RP11-23E10.2	ENSG00000261466		Down	-5.83388	0.000169683	0.000754368	no	no
RP11-21L1.1	ENSG00000261653		Down	-5.80965	4.77996e-07	3.33641e-06	yes	no
RP11-337C18.10	ENSG00000273071		Down	-5.8089	0.000224394	0.000973837	no	no
AC008984.2	ENSG00000275210		Down	-5.79378	2.57554e-05	0.00013391	no	no
GABRA2	ENSG00000151834	P47869	Down	-5.78931	9.74528e-13	1.38418e-11	no	yes
LINC00907	ENSG00000267586		Down	-5.7881	0.00150852	0.00543485	no	no
CPB2-AS1	ENSG00000235903		Down	-5.78401	0.000130544	0.000594435	no	no
CTC-480C2.1	ENSG00000250874		Down	-5.77326	0.000770121	0.00296348	no	no
EPPIN	ENSG00000101448	O95925	Down	-5.77225	0.000646741	0.00252936	no	no
RP11-231E6.1	ENSG00000243081		Down	-5.76536	0.000241686	0.0010424	no	no
RP11-34P13.8	ENSG00000239945		Down	-5.76484	4.64955e-05	0.000230317	no	no
RP11-15H20.7	ENSG00000269107		Down	-5.75732	0.000597759	0.00235705	no	no
PDE6A	ENSG00000132915	P16499	Down	-5.74412	2.62552e-71	5.57433e-69	yes	no
RP11-539L10.5	ENSG00000282742		Down	-5.7429	3.27281e-05	0.000166651	no	no
RP3-442L6.4	ENSG00000279127		Down	-5.7393	0.000427499	0.00174604	no	no
RP11-258F1.1	ENSG00000266677		Down	-5.7363	1.65833e-12	2.30842e-11	yes	no
RP11-1042B17.3	ENSG00000258670		Down	-5.72998	0.000374206	0.00154963	no	no
FAM9C	ENSG00000187268	Q8IZT9	Down	-5.71776	2.73117e-05	0.00014137	yes	no
RP11-322L20.1	ENSG00000258804		Down	-5.71443	0.000316796	0.00133429	no	no
DRAXIN	ENSG00000162490	Q8NBI3	Down	-5.7122	5.03888e-05	0.000248143	no	no
AC098826.5	ENSG00000227745		Down	-5.70852	0.000999623	0.00375489	no	no
CTC-340A15.2	ENSG00000241956		Down	-5.70644	1.81434e-99	7.50829e-97	yes	no
RP11-44F14.1	ENSG00000260078		Down	-5.70496	0.000166788	0.00074285	no	no
CTD-2199O4.1	ENSG00000249807		Down	-5.6947	1.13387e-06	7.41021e-06	no	no
AC092415.1	ENSG00000235493		Down	-5.68364	2.16004e-17	4.58206e-16	no	no
RP11-388C12.8	ENSG00000262410		Down	-5.68043	0.000806819	0.00309397	no	no
RP11-159F24.6	ENSG00000248554		Down	-5.67643	1.30884e-06	8.46309e-06	no	no
AC074019.2	ENSG00000203387		Down	-5.67115	0.00064663	0.00252934	no	no
RP11-91I20.3	ENSG00000228862		Down	-5.66418	2.51898e-05	0.000131277	no	no
SNX18P3	ENSG00000225345		Down	-5.65983	1.00585e-79	2.61265e-77	yes	no
CTD-2246P4.1	ENSG00000267065		Down	-5.65287	7.17056e-30	3.43287e-28	yes	no
FAM95C	ENSG00000273036		Down	-5.65167	2.91388e-09	2.74374e-08	no	no
RP5-1011O1.3	ENSG00000236069		Down	-5.64762	0.000362067	0.00150523	no	no
RP11-368M16.10	ENSG00000270749		Down	-5.64393	0.000434518	0.00177109	no	no
SLC7A14	ENSG00000013293	Q8TBB6	Down	-5.6346	2.29804e-05	0.000120925	no	no
RP11-346D14.1	ENSG00000259380		Down	-5.62351	7.31848e-267	2.2336e-263	no	no
RN7SL602P	ENSG00000264352		Down	-5.62083	5.10437e-05	0.000251115	no	no
NIFKP4	ENSG00000261205		Down	-5.60982	0.000555717	0.00220373	no	no
SFTPD-AS1	ENSG00000273372		Down	-5.60075	0.000554888	0.00220116	no	no
NUDT10	ENSG00000122824	Q8NFP7	Down	-5.59756	0.000951924	0.00359175	no	no
FAM215A	ENSG00000267496	Q9Y5M1	Down	-5.59512	0.000796906	0.00305884	no	no
CTA-113A6.1	ENSG00000279202		Down	-5.5888	0.000810699	0.00310689	no	no
AC009264.1	ENSG00000234352		Down	-5.57984	0.00184522	0.00650018	no	no
RP11-462G12.1	ENSG00000262185		Down	-5.57734	2.6246e-06	1.6101e-05	yes	no
LINC01427	ENSG00000225321		Down	-5.57339	8.73504e-14	1.37066e-12	no	no
Metazoa_SRP	ENSG00000281834		Down	-5.56918	0.000401492	0.00165003	yes	yes
AC011288.2	ENSG00000229618		Down	-5.56914	7.25352e-05	0.00034624	no	no
FBLN1	ENSG00000077942	P23142	Down	-5.56816	1.0355e-12	1.46482e-11	no	no
ANO1	ENSG00000131620	Q5XXA6	Down	-5.56735	0.00143138	0.00518142	no	no
CCDC79	ENSG00000249961	Q8NA31	Down	-5.5626	9.32582e-09	8.24997e-08	yes	no
IAPP	ENSG00000121351	P10997	Down	-5.55822	0.000200978	0.000880827	no	no
CTD-2144E22.9	ENSG00000279165		Down	-5.55676	7.44714e-09	6.65311e-08	no	no
AZU1	ENSG00000172232	P20160	Down	-5.55026	0.000494795	0.00198765	no	no
WFDC8	ENSG00000158901	Q8IUA0	Down	-5.54701	0.000519197	0.00207305	no	no
RN7SKP281	ENSG00000222404		Down	-5.54675	0.000756836	0.00291643	no	no
RN7SKP71	ENSG00000201428		Down	-5.54641	0.000634476	0.00248538	no	no
RP3-468B3.2	ENSG00000233183		Down	-5.54277	6.69921e-21	1.79745e-19	no	no
RP11-49K24.6	ENSG00000267228		Down	-5.52096	0.000145669	0.000657664	yes	no
SAG	ENSG00000130561	P10523	Down	-5.52006	4.19019e-05	0.000209347	yes	no
PPARG	ENSG00000132170	P37231	Down	-5.51502	0.000844704	0.00322557	no	no
FAM74A6	ENSG00000274516		Down	-5.51461	6.75031e-05	0.000324313	yes	no
RP11-258F22.1	ENSG00000226578		Down	-5.5111	0.000109228	0.000503477	no	no
FRRS1L	ENSG00000260230	Q9P0K9	Down	-5.50977	0.000932528	0.00352619	no	no
RP11-310N16.1	ENSG00000279956		Down	-5.50746	0.0012448	0.00457176	no	no
RP5-1181K21.4	ENSG00000279960		Down	-5.50572	0.000126347	0.000576183	no	no
PLA2G10	ENSG00000069764	O15496	Down	-5.49158	0.000810227	0.00310606	no	no
FRG1GP	ENSG00000283023		Down	-5.49117	0.00013882	0.000628952	no	no
TNPO1P2	ENSG00000230662		Down	-5.48912	0.00213617	0.00742127	no	no
ESRG	ENSG00000265992		Down	-5.48598	5.64876e-23	1.72832e-21	no	no
PCDHB1	ENSG00000171815	Q9Y5F3	Down	-5.48191	3.44698e-06	2.07601e-05	yes	no
ENPP4	ENSG00000001561	Q9Y6X5	Down	-5.47566	8.04095e-13	1.15148e-11	yes	yes
CTD-2245F17.9	ENSG00000269758		Down	-5.47435	0.000135488	0.000615228	no	no
SHROOM4	ENSG00000158352	Q9ULL8	Down	-5.46721	2.75997e-27	1.11384e-25	no	no
MORC1	ENSG00000114487	Q86VD1	Down	-5.46645	0.00105315	0.00393417	no	no
CA8	ENSG00000178538	P35219	Down	-5.46639	0.000660163	0.00257814	no	no
NCOR1P2	ENSG00000265019		Down	-5.46145	0.000124075	0.000566775	no	no
SMIM2-AS1	ENSG00000227258		Down	-5.45816	4.06041e-07	2.85786e-06	no	no
TRBC2	ENSG00000211772		Down	-5.45226	2.746e-10	2.98116e-09	yes	no
COL1A2	ENSG00000164692	P08123	Down	-5.44723	6.48876e-07	4.42293e-06	no	no
KBTBD12	ENSG00000187715		Down	-5.44625	2.28399e-30	1.12886e-28	yes	no
KLK10	ENSG00000129451	O43240	Down	-5.42714	0.000198086	0.000869086	no	no
RP11-305M3.2	ENSG00000238072		Down	-5.41249	0.000106423	0.000491849	no	no
C1orf186	ENSG00000263961	Q6ZWK4	Down	-5.41187	0.000251508	0.00108304	no	no
OLA1P2	ENSG00000213671		Down	-5.40822	0.0011126	0.00413222	no	no
ANKRD30B	ENSG00000180777	Q9BXX2	Down	-5.4068	0.00125574	0.00460638	no	no
RP11-626K17.3	ENSG00000261541		Down	-5.39797	0.00120663	0.00444428	no	no
RP11-478C6.2	ENSG00000248564		Down	-5.39746	0.00116209	0.0042971	no	no
AC015691.13	ENSG00000239920	A0A2U3TZJ3	Down	-5.38302	0.00278142	0.00939295	no	no
FAM221A	ENSG00000188732		Down	-5.37869	5.15028e-11	6.08365e-10	yes	no
RN7SKP48	ENSG00000201901		Down	-5.37555	0.000924772	0.00349957	no	no
CTA-992D9.10	ENSG00000279914		Down	-5.37338	0.00128872	0.00471323	no	no
RP11-397E7.1	ENSG00000243312		Down	-5.36469	2.65454e-31	1.35028e-29	yes	no
RP11-73G16.1	ENSG00000251249		Down	-5.35874	9.14789e-05	0.000427637	no	no
LINC01492	ENSG00000225564		Down	-5.35059	0.000672237	0.0026211	no	no
CTC-281F24.3	ENSG00000274114		Down	-5.33452	0.000743432	0.00287164	no	no
SORCS1	ENSG00000108018	Q8WY21	Down	-5.32501	3.41448e-06	2.05694e-05	no	no
RP11-571O6.2	ENSG00000278862		Down	-5.31955	0.00238914	0.00819401	no	no
Metazoa_SRP	ENSG00000277965		Down	-5.31016	0.00125956	0.00461901	yes	yes
RP11-430C7.5	ENSG00000240219		Down	-5.30768	0.000242331	0.001045	no	no
HAP1	ENSG00000173805	P54257	Down	-5.30755	4.27002e-19	1.02413e-17	yes	no
TCN1	ENSG00000134827	P20061	Down	-5.30687	0.00173923	0.00617225	no	no
RP11-176N18.2	ENSG00000264015		Down	-5.30462	0.00238164	0.00817293	no	no
RP5-1069C8.2	ENSG00000233048		Down	-5.30446	0.001934	0.00678553	no	no
ARHGEF26-AS1	ENSG00000243069		Down	-5.28883	6.48685e-27	2.54226e-25	no	no
AC006050.2	ENSG00000231421		Down	-5.27691	0.000892839	0.0033924	no	no
COLCA1	ENSG00000196167		Down	-5.27666	6.09671e-12	8.00308e-11	no	no
SLC13A5	ENSG00000141485	Q86YT5	Down	-5.27661	9.34963e-05	0.000436566	yes	no
RP11-327O17.2	ENSG00000251171		Down	-5.27589	0.00165625	0.0059104	no	no
CTD-2008L17.1	ENSG00000267327		Down	-5.2757	0.00107188	0.00399556	no	no
LINC-ROR	ENSG00000258609		Down	-5.26954	0.00210022	0.00731096	no	no
LINC01209	ENSG00000228308		Down	-5.26315	0.000272013	0.00116232	no	no
MFAP5	ENSG00000197614	Q13361	Down	-5.25378	1.50901e-05	8.22776e-05	no	no
DSC3	ENSG00000134762	Q14574	Down	-5.25307	1.27546e-05	7.04085e-05	no	no
BTBD7P1	ENSG00000203414		Down	-5.25156	0.000887521	0.00337429	no	no
RGSL1	ENSG00000121446		Down	-5.25064	0.000776926	0.00298825	no	no
CHDH	ENSG00000016391	Q8NE62	Down	-5.25056	7.9206e-05	0.000375076	yes	no
CXorf36	ENSG00000147113		Down	-5.24106	0.00215758	0.00748928	no	no
RP11-119D9.1	ENSG00000251637		Down	-5.23274	0.00048915	0.00196659	no	no
RPL5P14	ENSG00000243914		Down	-5.2295	0.00232195	0.00798939	no	no
AC007389.3	ENSG00000235725		Down	-5.20569	6.03506e-33	3.3874e-31	no	no
RN7SKP217	ENSG00000201510		Down	-5.20427	0.000272673	0.00116493	no	no
RP11-624G17.3	ENSG00000255301		Down	-5.1988	0.00122412	0.00450055	yes	no
GSDMA	ENSG00000167914	Q96QA5	Down	-5.17408	0.00129247	0.0047255	no	no
RP13-317D12.3	ENSG00000255237		Down	-5.15434	2.35539e-07	1.72184e-06	yes	no
ZDHHC8P1	ENSG00000133519		Down	-5.15131	0.00289205	0.0097356	no	no
RP11-321L2.2	ENSG00000237414		Down	-5.15009	0.000460168	0.00186295	no	no
DPYSL5	ENSG00000157851	Q9BPU6	Down	-5.14585	0.00116781	0.004313	no	no
RP11-23E10.3	ENSG00000260626		Down	-5.1261	0.000592896	0.00233977	no	no
LRRC37A7P	ENSG00000265158		Down	-5.1192	0.00262331	0.00892195	no	no
CCDC158	ENSG00000163749		Down	-5.11094	0.00121023	0.0044555	no	no
RP11-425A6.5	ENSG00000273312		Down	-5.08295	3.8243e-05	0.000192405	yes	no
RP5-1065J22.8	ENSG00000273382		Down	-5.04953	2.28537e-17	4.83951e-16	yes	no
LINC00923	ENSG00000251209		Down	-5.04456	1.0133e-26	3.92087e-25	no	no
ATP10B	ENSG00000118322	O94823	Down	-5.0439	2.78691e-07	2.01616e-06	no	no
RP11-322E11.2	ENSG00000275512		Down	-5.03744	1.32931e-185	2.02853e-182	no	no
CTC-523E23.11	ENSG00000271109		Down	-5.0251	0.00259747	0.00884118	no	no
CTD-2013M15.1	ENSG00000250122		Down	-5.01669	0.00185993	0.00654728	no	no
RP11-681L8.1	ENSG00000254044		Down	-5.01247	3.20445e-11	3.8771e-10	no	no
RP11-320G24.1	ENSG00000236393		Down	-5.01156	4.97742e-06	2.91996e-05	yes	no
KRTAP4-8	ENSG00000204880	Q9BYQ9	Down	-5.00404	0.000634237	0.00248484	no	no
FRRS1	ENSG00000156869	Q6ZNA5	Down	-4.9894	2.47772e-05	0.000129403	yes	no
RP11-91J3.3	ENSG00000250620		Down	-4.98872	0.000853643	0.00325603	no	no
RPL5P8	ENSG00000213917		Down	-4.98125	0.00101322	0.00380186	no	no
RP11-280K24.4	ENSG00000258535		Down	-4.94893	1.74022e-08	1.49137e-07	no	yes
IL10	ENSG00000136634	P22301	Down	-4.94539	0.00173412	0.0061568	no	no
GJB2	ENSG00000165474	P29033	Down	-4.94387	4.53142e-24	1.49715e-22	yes	yes
UNC80	ENSG00000144406	Q8N2C7	Down	-4.92765	1.92123e-36	1.2312e-34	yes	no
TMPRSS15	ENSG00000154646	P98073	Down	-4.9275	1.22647e-11	1.55078e-10	no	no
RP11-407P15.1	ENSG00000261522		Down	-4.92287	1.40918e-06	9.06153e-06	no	no
PAK3	ENSG00000077264	O75914	Down	-4.91402	0.000937359	0.00354226	no	no
C1orf158	ENSG00000157330		Down	-4.91032	0.00179751	0.00635689	no	no
CTD-2076M15.1	ENSG00000260683		Down	-4.90884	0.00121004	0.00445549	no	no
CTD-2008P7.9	ENSG00000267259		Down	-4.89909	0.00178389	0.00631513	no	no
OTUD6A	ENSG00000189401	Q7L8S5	Down	-4.88885	0.00182703	0.0064429	no	no
RP11-461F11.2	ENSG00000279091		Down	-4.88715	1.07012e-15	1.9749e-14	yes	no
RP11-473M20.9	ENSG00000262370		Down	-4.86827	1.63737e-05	8.8919e-05	no	no
CH17-437K3.1	ENSG00000227082		Down	-4.86671	0.00206025	0.00718203	no	no
DUSP2	ENSG00000158050	Q05923	Down	-4.85674	0.00126801	0.00464653	no	no
RP11-331G2.6	ENSG00000270367		Down	-4.85094	1.09274e-14	1.85023e-13	yes	no
RP11-84A19.2	ENSG00000203620		Down	-4.84659	3.814e-24	1.26698e-22	yes	no
LYZ	ENSG00000090382	P61626	Down	-4.84449	1.09246e-08	9.59478e-08	yes	no
EPHB6	ENSG00000106123		Down	-4.84418	7.79197e-14	1.22583e-12	no	no
CYP1B1-AS1	ENSG00000232973		Down	-4.84178	4.9179e-07	3.42388e-06	no	no
ADAMTS18	ENSG00000140873	Q8TE60	Down	-4.80661	1.92361e-56	2.68382e-54	yes	yes
DLL1	ENSG00000198719	O00548	Down	-4.80559	8.41158e-11	9.6876e-10	no	yes
FLJ31356	ENSG00000229951		Down	-4.79902	2.63355e-12	3.58821e-11	yes	no
MAP4K1	ENSG00000104814	Q92918	Down	-4.79842	1.26569e-22	3.78715e-21	no	no
GBP4	ENSG00000162654	Q96PP9	Down	-4.79501	5.9064e-07	4.06342e-06	no	no
RP11-276H19.2	ENSG00000269994		Down	-4.78743	0.00182691	0.0064429	no	no
SLCO1B7	ENSG00000205754	G3V0H7	Down	-4.78647	1.93922e-05	0.000103583	no	no
RP1-78O14.1	ENSG00000257894		Down	-4.78588	1.68973e-67	3.27432e-65	no	no
LINC01460	ENSG00000205334		Down	-4.77818	2.77221e-06	1.69216e-05	yes	no
AC159540.14	ENSG00000235833		Down	-4.77146	7.25e-10	7.40653e-09	no	no
LINC01285	ENSG00000203650		Down	-4.76723	0.0022453	0.00775297	no	no
AKR1B15	ENSG00000227471	C9JRZ8	Down	-4.76208	4.13583e-15	7.27524e-14	yes	no
RN7SKP25	ENSG00000199319		Down	-4.7545	0.00223897	0.00773658	no	no
RP11-865I6.2	ENSG00000254337		Down	-4.74687	0.00255155	0.00869849	no	no
AC016907.3	ENSG00000233862		Down	-4.73691	7.48438e-18	1.63598e-16	yes	no
PAPL	ENSG00000183760		Down	-4.72453	1.22217e-23	3.91608e-22	no	yes
FKBP1C	ENSG00000198225	Q5VVH2	Down	-4.7117	0.00285185	0.00960954	no	no
ACTL8	ENSG00000117148	Q9H568	Down	-4.71036	1.11627e-236	2.47772e-233	yes	yes
EDNRA	ENSG00000151617	P25101	Down	-4.71032	1.67481e-17	3.57136e-16	no	yes
ADRB2	ENSG00000169252	P07550	Down	-4.70856	2.28994e-07	1.67903e-06	no	no
RP11-675P14.2	ENSG00000279734		Down	-4.70314	6.66359e-06	3.83451e-05	no	no
RP11-314D7.2	ENSG00000258123		Down	-4.68626	0.000281605	0.00120015	no	no
CXCL8	ENSG00000169429	P10145	Down	-4.68147	3.04816e-36	1.94318e-34	yes	yes
NAP1L1P3	ENSG00000213371		Down	-4.65812	0.000237148	0.00102445	no	no
RP11-266K4.14	ENSG00000275367		Down	-4.65328	5.97952e-17	1.21562e-15	no	no
DUX4L37	ENSG00000283020		Down	-4.65034	7.39909e-10	7.54306e-09	no	no
DAPK1	ENSG00000196730	P53355	Down	-4.64802	4.31753e-08	3.52447e-07	no	yes
SPATA31A7	ENSG00000276040	Q8IWB4	Down	-4.6463	0.00157054	0.00563666	no	no
HHLA1	ENSG00000132297		Down	-4.62114	2.59164e-09	2.45167e-08	no	no
RP11-805I24.1	ENSG00000261177		Down	-4.61667	3.33457e-05	0.000169654	yes	no
VSIG1	ENSG00000101842	Q86XK7	Down	-4.61365	6.73708e-05	0.000323741	yes	no
AL591893.1	ENSG00000229021		Down	-4.6096	1.46964e-09	1.43818e-08	yes	no
PLEKHD1	ENSG00000175985		Down	-4.58942	1.45906e-15	2.6665e-14	yes	no
TMPRSS4	ENSG00000137648	Q9NRS4	Down	-4.56903	0.000341999	0.00143057	yes	no
RP4-671O14.7	ENSG00000280011		Down	-4.56162	8.00481e-07	5.36349e-06	no	no
DYNAP	ENSG00000178690	Q8N1N2	Down	-4.54757	2.96743e-05	0.000152532	no	no
CPNE7	ENSG00000178773	Q9UBL6	Down	-4.53315	2.26573e-27	9.20467e-26	yes	yes
COLEC12	ENSG00000158270	Q5KU26	Down	-4.51776	7.26275e-22	2.07887e-20	yes	no
PPP1R3B	ENSG00000173281	Q86XI6	Down	-4.50874	1.52818e-23	4.84571e-22	yes	no
PDE4A	ENSG00000065989	P27815	Down	-4.49072	4.06182e-29	1.85025e-27	no	yes
LINC00678	ENSG00000254934		Down	-4.48509	0.0009595	0.0036161	no	no
GRM6	ENSG00000113262	O15303	Down	-4.48036	0.00148899	0.00537004	no	no
ESM1	ENSG00000164283	Q9NQ30	Down	-4.45209	2.74314e-173	3.34883e-170	yes	yes
ITIH5	ENSG00000123243		Down	-4.43128	2.95931e-06	1.79827e-05	no	no
RP11-326N17.2	ENSG00000274281		Down	-4.43078	9.78004e-153	8.84406e-150	yes	no
ROR1-AS1	ENSG00000223949		Down	-4.42439	7.9574e-39	5.76522e-37	yes	no
TMEM213	ENSG00000214128		Down	-4.41997	3.3625e-06	2.02913e-05	yes	no
SMCP	ENSG00000163206	P49901	Down	-4.40542	0.000852545	0.00325258	no	no
TLR7	ENSG00000196664	Q9NYK1	Down	-4.40438	4.82436e-07	3.36355e-06	yes	no
RPL5P12	ENSG00000242697		Down	-4.39571	9.8007e-05	0.000455537	yes	no
MGAT4C	ENSG00000182050	Q9UBM8	Down	-4.36485	6.21085e-05	0.000300523	no	no
LINC00504	ENSG00000248360		Down	-4.36395	1.19428e-134	9.11233e-132	yes	no
RP11-397A16.1	ENSG00000267284		Down	-4.33985	1.19383e-31	6.21503e-30	no	no
PTGES2-AS1	ENSG00000232850		Down	-4.33021	6.75205e-22	1.93723e-20	no	no
GALNT13	ENSG00000144278	Q8IUC8	Down	-4.32261	0.000259114	0.00111226	no	no
RP11-244F12.2	ENSG00000259627		Down	-4.31296	0.00285517	0.00961939	yes	no
RP11-499F3.2	ENSG00000259692		Down	-4.30869	3.25096e-09	3.04151e-08	yes	no
B4GALNT2	ENSG00000167080	Q8NHY0	Down	-4.30361	1.23038e-46	1.22616e-44	no	no
AL021546.6	ENSG00000111780	H0YIV9	Down	-4.30101	0.00287075	0.00966524	no	no
CTC-448F2.7	ENSG00000278895		Down	-4.29831	5.97205e-48	6.20483e-46	no	no
TFPI	ENSG00000003436	P10646	Down	-4.29591	2.95373e-13	4.37876e-12	no	no
FLJ22447	ENSG00000232774		Down	-4.25638	2.7133e-177	3.68044e-174	no	no
ZNF90	ENSG00000213988	Q03938	Down	-4.23789	1.55615e-28	6.80913e-27	yes	no
LA16c-60D12.2	ENSG00000279442		Down	-4.23325	4.03005e-63	6.78605e-61	no	no
PTMAP5	ENSG00000214182		Down	-4.22505	1.00699e-05	5.65339e-05	no	no
GGT6	ENSG00000167741	Q6P531	Down	-4.2144	0.00213028	0.00740504	no	no
C2orf91	ENSG00000205086		Down	-4.2132	1.59394e-05	8.6676e-05	no	no
CTC-523E23.5	ENSG00000269086		Down	-4.21167	5.54592e-06	3.23249e-05	yes	no
RP11-145G20.1	ENSG00000248510		Down	-4.21018	0.00227564	0.00784441	no	no
RP11-575F12.2	ENSG00000256001		Down	-4.18319	0.00206301	0.00719065	no	no
CFAP54	ENSG00000188596	Q96N23	Down	-4.1804	1.36363e-79	3.50466e-77	no	no
LINC00649	ENSG00000237945		Down	-4.16644	1.83725e-31	9.4638e-30	no	no
LINC00891	ENSG00000281852		Down	-4.1664	0.00194444	0.0068163	no	no
CTB-134H23.3	ENSG00000260908		Down	-4.16191	1.57387e-06	1.00228e-05	yes	no
RN7SL531P	ENSG00000264071		Down	-4.1426	0.00267327	0.00906285	no	no
PLCZ1	ENSG00000139151	Q86YW0	Down	-4.14002	0.00267236	0.00906227	no	no
SLCO1A2	ENSG00000084453	P46721	Down	-4.13946	0.00100604	0.0037761	no	no
XIRP2	ENSG00000163092	A4UGR9	Down	-4.10735	0.000254093	0.0010934	no	no
RABGAP1L-IT1	ENSG00000223525		Down	-4.0973	1.9489e-21	5.4382e-20	yes	no
ZNF860	ENSG00000197385	A6NHJ4	Down	-4.09535	0.000414293	0.00169778	no	no
RASGRP3	ENSG00000152689	Q8IV61	Down	-4.09513	3.61747e-22	1.05023e-20	yes	no
SLC40A1	ENSG00000138449	Q9NP59	Down	-4.08952	6.14895e-06	3.55596e-05	no	no
BHMT2	ENSG00000132840	Q9H2M3	Down	-4.08316	1.54033e-05	8.39479e-05	yes	no
RP4-665J23.4	ENSG00000272094		Down	-4.08271	2.86772e-07	2.07039e-06	yes	no
GALC	ENSG00000054983	P54803	Down	-4.06241	4.98028e-05	0.000245554	yes	no
NAP1L3	ENSG00000186310	Q99457	Down	-4.04743	5.77299e-27	2.27711e-25	no	yes
STEAP4	ENSG00000127954	Q687X5	Down	-4.03885	5.6705e-17	1.15665e-15	yes	no
CTC-260E6.6	ENSG00000267383		Down	-4.01086	4.20831e-35	2.58166e-33	no	no
KIAA1328	ENSG00000150477		Down	-4.00069	1.17567e-213	2.20809e-210	yes	no
L1TD1	ENSG00000240563	Q5T7N2	Down	-3.99799	9.6455e-11	1.10462e-09	yes	no
ST6GAL2	ENSG00000144057	Q96JF0	Down	-3.98298	0.00141719	0.00513996	no	no
CDH8	ENSG00000150394	P55286	Down	-3.98263	2.25528e-56	3.12868e-54	yes	no
FAM228B	ENSG00000219626		Down	-3.97138	1.79476e-74	4.13405e-72	yes	no
RP11-69I8.2	ENSG00000236673		Down	-3.97072	0.00286947	0.00966226	no	no
GSTM2	ENSG00000213366	P28161	Down	-3.95978	1.0469e-28	4.66445e-27	no	no
DISC1-IT1	ENSG00000226758		Down	-3.95468	8.7206e-08	6.831e-07	yes	no
SLC52A1	ENSG00000132517	Q9NWF4	Down	-3.94823	7.83027e-07	5.25808e-06	yes	no
RP5-1139I1.1	ENSG00000230392		Down	-3.93894	1.24274e-12	1.74886e-11	no	no
RP11-468E2.2	ENSG00000259522	H3BMG7	Down	-3.93106	5.75734e-17	1.17338e-15	no	yes
RP11-92G12.3	ENSG00000260088		Down	-3.89804	0.000116516	0.000534748	yes	no
RP11-276M12.1	ENSG00000259445		Down	-3.89757	8.49528e-13	1.2137e-11	yes	no
RP4-668J24.2	ENSG00000261730		Down	-3.89313	0.000663563	0.00259059	no	no
INGX	ENSG00000243468		Down	-3.88294	2.04987e-08	1.74086e-07	yes	no
BCYRN1	ENSG00000236824		Down	-3.87595	5.28513e-76	1.29042e-73	yes	no
C1orf229	ENSG00000221953		Down	-3.85711	0.00175788	0.00623026	no	no
LINC01609	ENSG00000253103		Down	-3.83692	2.57641e-07	1.8761e-06	no	no
GHET1	ENSG00000281189		Down	-3.82952	3.58805e-05	0.000181341	yes	no
RP11-44M6.3	ENSG00000184414		Down	-3.82875	3.16725e-10	3.41118e-09	yes	no
RP5-898I4.1	ENSG00000280395		Down	-3.82832	0.000437492	0.00178119	no	no
IFNWP19	ENSG00000238271		Down	-3.82755	0.000928784	0.00351366	no	no
ANKRD20A11P	ENSG00000215559		Down	-3.82682	1.06508e-13	1.65111e-12	no	no
CTD-2147F2.1	ENSG00000259485		Down	-3.82636	4.94636e-09	4.51141e-08	no	no
FAM129C	ENSG00000167483		Down	-3.81805	1.0726e-07	8.29014e-07	yes	no
RP11-860B13.1	ENSG00000256747		Down	-3.81648	0.000623461	0.00244576	yes	no
ISG20	ENSG00000172183	Q96AZ6	Down	-3.81319	4.75679e-83	1.33496e-80	yes	yes
CSAG4	ENSG00000242599		Down	-3.80565	1.48067e-05	8.08769e-05	no	no
AC006548.28	ENSG00000280156		Down	-3.80247	5.93363e-124	3.81251e-121	yes	no
UXT-AS1	ENSG00000267064		Down	-3.79081	0.00108644	0.00404552	no	no
MIR3142HG	ENSG00000253522		Down	-3.7879	2.52534e-10	2.75631e-09	no	yes
EMILIN2	ENSG00000132205	Q9BXX0	Down	-3.78778	2.66499e-28	1.14356e-26	no	yes
AC092669.3	ENSG00000232164		Down	-3.78473	5.21241e-172	6.06029e-169	no	no
ZFP42	ENSG00000179059	Q96MM3	Down	-3.7644	0.00096657	0.00364025	no	no
PRR9	ENSG00000203783		Down	-3.76173	0.00135577	0.00493403	no	no
FOXD1-AS1	ENSG00000247993		Down	-3.74196	1.15879e-17	2.49498e-16	no	no
CCL3	ENSG00000277632	P10147	Down	-3.73729	0.00166009	0.00592323	no	no
BMS1P8	ENSG00000260518		Down	-3.73292	1.08468e-09	1.0814e-08	no	no
RMRP	ENSG00000269900		Down	-3.72835	6.43186e-304	2.61734e-300	yes	no
RP11-1281K21.8	ENSG00000280043		Down	-3.72617	3.32145e-72	7.24076e-70	no	no
KIAA1683	ENSG00000130518		Down	-3.7144	0.000501387	0.00201066	no	no
RGMA	ENSG00000182175	Q96B86	Down	-3.71248	6.06079e-19	1.43531e-17	yes	no
RP11-167N5.5	ENSG00000267834		Down	-3.70678	2.27758e-19	5.55539e-18	yes	no
AC159540.1	ENSG00000230606		Down	-3.7004	2.81337e-33	1.60869e-31	yes	no
PRSS3	ENSG00000010438	P35030	Down	-3.70019	0.000914464	0.00346379	no	no
ZNF471	ENSG00000196263	Q9BX82	Down	-3.69927	2.3481e-23	7.35015e-22	yes	no
SNX18P25	ENSG00000249337		Down	-3.68816	1.41711e-26	5.41474e-25	no	no
RP11-624A21.1	ENSG00000279912		Down	-3.68112	1.18144e-150	1.03022e-147	no	no
HNRNPA1P54	ENSG00000236539		Down	-3.67016	1.58276e-09	1.54147e-08	no	no
COL22A1	ENSG00000169436	Q8NFW1	Down	-3.66244	1.01437e-30	5.08557e-29	no	no
RP11-455F5.6	ENSG00000275371		Down	-3.66046	1.59374e-05	8.6676e-05	yes	no
KLHL6	ENSG00000172578	Q8WZ60	Down	-3.65983	0.000959544	0.0036161	no	no
AP000253.1	ENSG00000234509		Down	-3.65955	2.36274e-18	5.34154e-17	yes	no
C21orf62	ENSG00000205929	Q9NYP8	Down	-3.64092	4.83471e-13	7.06007e-12	yes	no
TNFAIP8L3	ENSG00000183578	Q5GJ75	Down	-3.63796	3.41676e-05	0.000173438	no	no
PKD2L2	ENSG00000078795	Q9NZM6	Down	-3.63657	2.33431e-28	1.00697e-26	yes	no
RP11-30K9.6	ENSG00000245975		Down	-3.63514	3.10139e-07	2.22651e-06	no	no
RP11-703G6.1	ENSG00000249614		Down	-3.62352	4.61569e-97	1.81769e-94	no	no
RP11-20P5.2	ENSG00000229060		Down	-3.61492	0.000511269	0.00204575	no	no
MLXIPL	ENSG00000009950	Q9NP71	Down	-3.61407	7.27759e-08	5.75793e-07	yes	no
SUGT1P3	ENSG00000239827		Down	-3.60614	0.000908804	0.00344574	no	no
RBM11	ENSG00000185272	P57052	Down	-3.60343	0.000699686	0.00271685	no	yes
RP11-426C22.5	ENSG00000260517		Down	-3.59803	1.91769e-06	1.2041e-05	no	no
CCR1	ENSG00000163823	P32246	Down	-3.59114	0.000309508	0.00130698	no	no
ERVK-28	ENSG00000267696		Down	-3.57602	0.00219875	0.00761376	no	no
POU5F1B	ENSG00000212993	Q06416	Down	-3.57218	0.000102945	0.000476492	no	no
LINC00632	ENSG00000203930		Down	-3.56811	0.000257258	0.00110526	no	no
ZNF157	ENSG00000147117	P51786	Down	-3.56629	8.73434e-06	4.94912e-05	yes	no
AC110926.4	ENSG00000226789		Down	-3.55847	1.28108e-10	1.44676e-09	yes	no
RP11-752L20.3	ENSG00000280219		Down	-3.54802	4.97609e-12	6.60305e-11	no	yes
PRR34-AS1	ENSG00000241990		Down	-3.54759	1.5147e-18	3.48239e-17	yes	no
PCDH11X	ENSG00000102290	Q9BZA7	Down	-3.54317	4.09222e-05	0.000204745	no	no
AC091878.1	ENSG00000215196		Down	-3.54033	7.20817e-07	4.86846e-06	no	no
PRDM1	ENSG00000057657	O75626	Down	-3.52588	9.96638e-13	1.41476e-11	yes	yes
NPY1R	ENSG00000164128	P25929	Down	-3.51835	0.000509489	0.00203929	no	no
USP6	ENSG00000129204	P35125	Down	-3.50625	7.79476e-16	1.45725e-14	no	no
XKR9	ENSG00000221947	Q5GH70	Down	-3.50525	4.29118e-09	3.94924e-08	no	no
WNT5B	ENSG00000111186	Q9H1J7	Down	-3.50139	0.0014682	0.00530291	no	yes
ZNF665	ENSG00000197497	Q9H7R5	Down	-3.48708	2.01039e-24	6.7611e-23	yes	no
CTD-3032J10.3	ENSG00000269480		Down	-3.48568	0.000174241	0.000772943	no	no
CTD-2311M21.2	ENSG00000260266		Down	-3.47768	0.000182989	0.000808368	no	no
SLC16A7	ENSG00000118596	O60669	Down	-3.47729	0.000118693	0.00054382	no	no
RP11-277A4.4	ENSG00000203325		Down	-3.4764	3.80129e-06	2.2737e-05	yes	no
SEPSECS-AS1	ENSG00000281501		Down	-3.4652	2.86642e-16	5.51075e-15	yes	no
LAMA3	ENSG00000053747	Q16787	Down	-3.46271	6.83588e-20	1.71713e-18	yes	yes
GDNF-AS1	ENSG00000248587		Down	-3.45208	0.0007079	0.00274656	no	no
LCE1E	ENSG00000186226	Q5T753	Down	-3.45108	0.00021229	0.00092691	no	no
MS4A4E	ENSG00000214787		Down	-3.44598	8.64628e-29	3.85937e-27	no	no
ARHGAP6	ENSG00000047648	O43182	Down	-3.44256	0.00227258	0.00783609	no	no
SNX18P1Y	ENSG00000274162		Down	-3.42155	3.37353e-19	8.13111e-18	no	no
HECW2	ENSG00000138411	Q9P2P5	Down	-3.4196	4.46878e-60	6.99421e-58	yes	yes
RP6-91H8.5	ENSG00000269945		Down	-3.40281	1.71633e-13	2.60771e-12	yes	no
RP11-261C10.7	ENSG00000253326		Down	-3.40071	1.42051e-07	1.07779e-06	no	no
SNX18P10	ENSG00000279213		Down	-3.39878	4.10072e-27	1.64406e-25	yes	no
TNFRSF19	ENSG00000127863	Q9NS68	Down	-3.39068	2.81873e-19	6.82758e-18	no	yes
ZNF736P9Y	ENSG00000239893		Down	-3.38669	0.00144078	0.00521311	no	no
RP11-552M6.1	ENSG00000280348		Down	-3.38315	0.000102547	0.000474923	no	no
PDE3A	ENSG00000172572	Q14432	Down	-3.37656	1.13514e-05	6.31337e-05	no	no
RP11-266K4.9	ENSG00000215241		Down	-3.37151	2.22806e-11	2.73644e-10	no	no
PLXNA4	ENSG00000221866	Q9HCM2	Down	-3.37003	2.23002e-159	2.17793e-156	no	yes
RP11-1228E12.1	ENSG00000280279		Down	-3.36782	4.42037e-06	2.6158e-05	no	no
RP11-638I2.6	ENSG00000258504		Down	-3.36394	0.000314437	0.00132504	no	no
HHIP	ENSG00000164161	Q96QV1	Down	-3.35608	0	0	yes	yes
SNX18P23	ENSG00000250016		Down	-3.34084	2.03169e-14	3.35174e-13	yes	no
LINC00705	ENSG00000225269		Down	-3.32943	2.99404e-29	1.36896e-27	yes	no
HHIP-AS1	ENSG00000248890		Down	-3.30031	1.60397e-30	7.99237e-29	no	yes
RP11-142M10.2	ENSG00000229751		Down	-3.29992	0.000122922	0.000561931	yes	no
MRO	ENSG00000134042		Down	-3.28788	0.000360778	0.00150064	no	no
RN7SKP90	ENSG00000199883		Down	-3.28251	2.54817e-05	0.000132572	no	no
AC005276.1	ENSG00000197462		Down	-3.26147	0.00108788	0.00405029	no	no
CCR4	ENSG00000183813	P51679	Down	-3.25027	0.000466194	0.00188578	no	no
LINC00704	ENSG00000231298		Down	-3.24203	1.77983e-51	1.99341e-49	yes	yes
C12orf71	ENSG00000214700		Down	-3.24088	0.00117486	0.0043364	no	no
RP11-530C5.1	ENSG00000258048		Down	-3.23636	6.22865e-07	4.26708e-06	no	no
RP11-1143G9.5	ENSG00000274979		Down	-3.23213	0.000507319	0.0020316	no	no
AC009487.6	ENSG00000226121		Down	-3.20624	2.00138e-05	0.000106647	yes	no
INMT	ENSG00000241644	O95050	Down	-3.20331	2.98718e-07	2.15274e-06	yes	no
RP11-356I2.4	ENSG00000237499		Down	-3.18544	0.00118323	0.00436645	no	no
DRD2	ENSG00000149295	P14416	Down	-3.16327	1.42201e-06	9.13197e-06	no	no
RP11-795F19.1	ENSG00000261126		Down	-3.16254	3.08072e-20	7.98501e-19	yes	no
CTA-228A9.4	ENSG00000279080		Down	-3.16072	2.11056e-28	9.13677e-27	yes	no
SNORA73A	ENSG00000274266		Down	-3.15899	1.13289e-127	7.90306e-125	no	no
CTA-392C11.1	ENSG00000253802		Down	-3.14568	0.00182682	0.0064429	no	no
SPATA18	ENSG00000163071	Q8TC71	Down	-3.13999	5.05404e-08	4.09149e-07	no	no
COCH	ENSG00000100473	O43405	Down	-3.13743	2.78566e-13	4.13966e-12	no	yes
CA12	ENSG00000074410	O43570	Down	-3.12127	1.02221e-27	4.22304e-26	yes	yes
RP11-306G20.1	ENSG00000244036		Down	-3.11492	0.000411184	0.00168674	no	no
ELFN1	ENSG00000225968	P0C7U0	Down	-3.11406	1.01462e-12	1.43695e-11	no	yes
DSC2	ENSG00000134755	Q02487	Down	-3.11197	2.56169e-11	3.12888e-10	no	yes
TMEM108-AS1	ENSG00000251011		Down	-3.11101	1.19235e-11	1.50998e-10	yes	no
SNHG9	ENSG00000255198		Down	-3.10892	3.96195e-10	4.19675e-09	no	no
KLF3-AS1	ENSG00000231160		Down	-3.09706	1.08289e-05	6.04477e-05	no	no
SETBP1	ENSG00000152217	Q9Y6X0	Down	-3.09097	8.43235e-26	3.06376e-24	no	no
MCCC1-AS1	ENSG00000243368		Down	-3.08925	5.1965e-11	6.12936e-10	yes	no
RGS4	ENSG00000117152	P49798	Down	-3.08286	3.61535e-103	1.66552e-100	yes	yes
CH507-216K13.2	ENSG00000279851		Down	-3.07959	0.000307834	0.00130036	no	no
LINC01121	ENSG00000205054		Down	-3.07937	0.000609993	0.0023991	no	no
CTB-129P6.7	ENSG00000280087		Down	-3.06674	0.0021235	0.00738449	no	no
XXbac-BPG299F13.17	ENSG00000272501		Down	-3.06484	1.28597e-25	4.60649e-24	no	no
DUOX2	ENSG00000140279	Q9NRD8	Down	-3.06351	3.97095e-10	4.20445e-09	yes	no
ACTN2	ENSG00000077522	P35609	Down	-3.06336	7.71465e-07	5.18241e-06	no	no
C17orf105	ENSG00000231256	B2RV13	Down	-3.06216	0.00224318	0.00774782	no	no
AC007731.1	ENSG00000188280		Down	-3.05891	0.0018028	0.00637377	no	yes
AC022007.5	ENSG00000206567		Down	-3.05154	7.40114e-13	1.0636e-11	yes	no
ZNRF3-AS1	ENSG00000177993		Down	-3.03861	3.27297e-21	8.95883e-20	yes	no
BCL2A1	ENSG00000140379	Q16548	Down	-3.03607	7.3072e-36	4.58644e-34	yes	yes
AL590235.1	ENSG00000280230		Down	-3.03258	0.00156503	0.0056202	no	no
RP11-321N4.5	ENSG00000271793		Down	-3.03189	0.00132757	0.00484153	yes	no
RP1-261G23.7	ENSG00000272114		Down	-3.018	0.00258709	0.00880981	no	no
ANKRD20A5P	ENSG00000186481		Down	-3.00599	1.4606e-15	2.66733e-14	no	no
IL1B	ENSG00000125538	P01584	Down	-3.00142	4.97936e-156	4.676e-153	yes	yes
SOX7	ENSG00000171056	Q9BT81	Down	-3.00055	8.31494e-13	1.19002e-11	no	yes
RP11-366L5.1	ENSG00000260742		Down	-2.99872	9.61145e-05	0.000447679	no	no
ULK2	ENSG00000083290	Q8IYT8	Down	-2.99509	3.42116e-10	3.66685e-09	no	yes
MYH10	ENSG00000133026	P35580	Down	-2.99062	9.86075e-55	1.26716e-52	no	yes
RP11-12A20.6	ENSG00000276032		Down	-2.98951	0.000173893	0.000771678	no	no
RP5-1070A16.1	ENSG00000226053		Down	-2.9878	1.40905e-09	1.38612e-08	no	yes
LILRB5	ENSG00000105609	O75023	Down	-2.98598	0.00281051	0.00948202	no	no
ADGRV1	ENSG00000164199	Q8WXG9	Down	-2.98396	5.42598e-05	0.000265546	no	no
KCNQ1OT1	ENSG00000269821		Down	-2.97901	1.41266e-136	1.11263e-133	yes	no
AC023590.1	ENSG00000225885		Down	-2.97623	6.98544e-06	4.00932e-05	no	no
GAPLINC	ENSG00000266835		Down	-2.97062	9.02327e-05	0.000422459	no	no
LINC00957	ENSG00000235314		Down	-2.95842	1.58995e-05	8.64977e-05	yes	no
GFI1	ENSG00000162676	Q99684	Down	-2.9474	8.87386e-06	5.02235e-05	no	yes
LINC01160	ENSG00000231346		Down	-2.94633	9.01917e-10	9.07495e-09	no	no
CTD-2636A23.2	ENSG00000261604		Down	-2.94385	3.02953e-08	2.52282e-07	yes	no
C1orf106	ENSG00000163362	Q3KP66	Down	-2.93691	1.18183e-19	2.92652e-18	yes	no
RP11-394J1.2	ENSG00000258177		Down	-2.93308	0.000108988	0.000502558	no	no
RP11-80P20.3	ENSG00000280399		Down	-2.92692	3.19094e-20	8.26192e-19	no	no
CDHR4	ENSG00000187492	A6H8M9	Down	-2.92164	2.91523e-05	0.000150165	no	no
EMILIN1	ENSG00000138080	Q9Y6C2	Down	-2.91415	1.13511e-09	1.12984e-08	no	yes
PRSS27	ENSG00000172382	Q9BQR3	Down	-2.91156	1.07594e-07	8.31074e-07	no	no
FAM84A	ENSG00000162981	Q96KN4	Down	-2.89706	2.63793e-18	5.93073e-17	no	yes
SEMA5A	ENSG00000112902	Q13591	Down	-2.89135	1.05466e-28	4.69047e-27	no	yes
LINC01551	ENSG00000186960		Down	-2.88996	5.52225e-06	3.21946e-05	no	no
AC004237.1	ENSG00000230612		Down	-2.88991	6.26767e-09	5.65735e-08	no	no
TPTEP1	ENSG00000100181		Down	-2.87877	2.70823e-24	9.04571e-23	no	no
CTB-151G24.2	ENSG00000279882		Down	-2.87308	5.45083e-06	3.17935e-05	no	no
DBF4P1	ENSG00000235489		Down	-2.86937	0.0023674	0.00812745	no	no
KCTD9P6	ENSG00000229211		Down	-2.85713	0.00181964	0.00642307	no	no
GACAT2	ENSG00000265962		Down	-2.85713	4.44035e-05	0.000220716	no	no
MMP3	ENSG00000149968	P08254	Down	-2.85644	2.33073e-17	4.93128e-16	yes	no
AL023806.1	ENSG00000280184		Down	-2.85432	2.06239e-16	4.02842e-15	yes	no
CDR1-AS	ENSG00000281508		Down	-2.84596	4.1493e-10	4.37433e-09	yes	yes
RP11-229P13.23	ENSG00000231864		Down	-2.82207	1.72499e-07	1.29234e-06	no	no
RP11-727A23.10	ENSG00000255234		Down	-2.81313	1.68995e-05	9.14693e-05	no	no
RP11-382B18.1	ENSG00000279417		Down	-2.80169	2.02957e-99	8.259e-97	no	no
WDPCP	ENSG00000143951	O95876	Down	-2.80068	1.99565e-75	4.73066e-73	no	no
RP11-221J22.2	ENSG00000241280		Down	-2.79571	0.000295542	0.00125342	no	no
TMEM182	ENSG00000170417	Q6ZP80	Down	-2.78553	2.36273e-62	3.92438e-60	no	no
DPY19L2P2	ENSG00000170629	Q6ZN68	Down	-2.78496	1.99121e-53	2.43086e-51	no	no
UGDH-AS1	ENSG00000249348		Down	-2.78377	5.46089e-91	1.99005e-88	no	no
COL28A1	ENSG00000215018	Q2UY09	Down	-2.78279	1.46061e-05	7.98525e-05	no	no
RP11-66B24.7	ENSG00000272808		Down	-2.77674	3.53397e-07	2.51121e-06	yes	no
NRSN2	ENSG00000125841	Q9GZP1	Down	-2.77133	5.95869e-12	7.83875e-11	no	yes
CTD-2349P21.7	ENSG00000279337		Down	-2.75373	0.000266458	0.0011409	no	no
SCARNA7	ENSG00000238741		Down	-2.74931	1.2217e-77	3.04378e-75	yes	no
SPTLC3	ENSG00000172296	Q9NUV7	Down	-2.73829	4.06062e-15	7.1481e-14	no	yes
STAT5A	ENSG00000126561	P42229	Down	-2.73592	1.39814e-07	1.0618e-06	no	no
CTC-529P8.1	ENSG00000250072		Down	-2.72417	0.000343938	0.00143745	no	yes
PXDN	ENSG00000130508	Q92626	Down	-2.71657	2.1267e-14	3.50375e-13	no	yes
SV2B	ENSG00000185518	Q7L1I2	Down	-2.71275	0.000150505	0.000677494	yes	no
ANKRD20A8P	ENSG00000229089		Down	-2.70985	3.57602e-16	6.81593e-15	no	no
PCOLCE2	ENSG00000163710	Q9UKZ9	Down	-2.70291	0.000483658	0.00194772	no	no
CARD8-AS1	ENSG00000268001		Down	-2.68683	1.22266e-10	1.38526e-09	yes	no
CTC-360G5.9	ENSG00000269486		Down	-2.68044	8.41273e-18	1.83398e-16	no	no
IDI1	ENSG00000067064	Q13907	Down	-2.67771	2.58243e-83	7.33169e-81	yes	no
IFNE	ENSG00000184995	Q86WN2	Down	-2.66991	3.70042e-11	4.43542e-10	no	no
RP11-609N14.4	ENSG00000279662		Down	-2.66357	1.49102e-38	1.07073e-36	yes	no
RP11-290F5.1	ENSG00000249096		Down	-2.66138	3.9367e-07	2.77558e-06	yes	no
MVD	ENSG00000167508	P53602	Down	-2.65565	1.33696e-81	3.70946e-79	yes	yes
FAR2P2	ENSG00000178162		Down	-2.64451	2.80498e-30	1.378e-28	no	no
C14orf37	ENSG00000139971		Down	-2.64353	1.88608e-05	0.00010105	no	no
RP4-568F9.6	ENSG00000230010		Down	-2.64153	0.00106863	0.0039853	no	no
AC008985.1	ENSG00000278999		Down	-2.64009	1.79634e-15	3.26821e-14	yes	no
bP-2189O9.3	ENSG00000279579		Down	-2.62678	8.69705e-11	9.99752e-10	no	no
SHROOM2	ENSG00000146950	Q13796	Down	-2.62516	4.50005e-47	4.54021e-45	yes	yes
ANKRD18B	ENSG00000230453		Down	-2.6217	4.47864e-31	2.26398e-29	yes	no
CENPE	ENSG00000138778	Q02224	Down	-2.61813	7.85697e-170	8.34069e-167	yes	yes
RAB27B	ENSG00000041353	O00194	Down	-2.616	3.81161e-100	1.63271e-97	yes	yes
RN7SKP80	ENSG00000202058		Down	-2.61509	0.000383232	0.00158352	no	no
C8orf34	ENSG00000165084		Down	-2.61137	0.000597238	0.00235576	yes	no
LACTB2-AS1	ENSG00000246366		Down	-2.60514	1.5686e-07	1.18316e-06	yes	no
RP11-392A14.8	ENSG00000279489		Down	-2.59545	4.92852e-05	0.00024342	no	no
DPY19L2	ENSG00000177990	Q6NUT2	Down	-2.59289	1.26433e-08	1.10202e-07	no	no
HIST1H2BE	ENSG00000274290	P62807	Down	-2.5894	0.00184606	0.00650223	no	no
S100A2	ENSG00000196754	P29034	Down	-2.5881	1.66379e-28	7.26712e-27	yes	no
SNORA73B	ENSG00000200087		Down	-2.58678	2.44026e-99	9.76745e-97	no	no
TEX14	ENSG00000121101	Q8IWB6	Down	-2.58105	2.19831e-07	1.61572e-06	no	yes
FAM182A	ENSG00000125804		Down	-2.58045	2.03149e-05	0.000108087	no	no
RAC3	ENSG00000169750	P60763	Down	-2.55934	3.85419e-13	5.6655e-12	no	no
RP11-10O17.1	ENSG00000260103		Down	-2.55579	1.03992e-46	1.04488e-44	yes	no
RP11-41O4.2	ENSG00000266278		Down	-2.55393	4.42883e-05	0.000220278	no	no
PRRG4	ENSG00000135378	Q9BZD6	Down	-2.55132	9.13452e-06	5.16031e-05	no	no
INO80C	ENSG00000153391	Q6PI98	Down	-2.54287	3.68914e-26	1.37308e-24	yes	yes
RP11-803B1.8	ENSG00000272690		Down	-2.54042	0.000896799	0.00340467	no	no
WDR11-AS1	ENSG00000227165		Down	-2.52505	0.000440906	0.00179389	no	no
CH507-145C22.3	ENSG00000278878		Down	-2.52423	1.8299e-13	2.77164e-12	yes	no
LA16c-60D12.1	ENSG00000280341		Down	-2.51831	3.40367e-28	1.45541e-26	yes	no
MERTK	ENSG00000153208	Q12866	Down	-2.5179	8.0721e-07	5.40561e-06	yes	no
RP11-244M2.1	ENSG00000267374		Down	-2.50389	3.63603e-12	4.89131e-11	no	no
FUT8-AS1	ENSG00000276116		Down	-2.50089	2.86657e-10	3.10377e-09	no	no
XXbac-BPG154L12.4	ENSG00000225914		Down	-2.49855	4.51238e-52	5.17251e-50	no	no
SLAMF9	ENSG00000162723	Q96A28	Down	-2.49009	1.82788e-08	1.56101e-07	no	no
TM4SF1	ENSG00000169908	P30408	Down	-2.48988	5.48843e-175	7.05292e-172	yes	yes
KRTAP2-3	ENSG00000212724		Down	-2.48473	5.95054e-10	6.1589e-09	no	no
GLIPR1L2	ENSG00000180481	Q4G1C9	Down	-2.4833	0.000838097	0.00320234	no	no
TAGLN3	ENSG00000144834	Q9UI15	Down	-2.47848	1.36249e-19	3.36026e-18	no	yes
PAX8-AS1	ENSG00000189223		Down	-2.46364	1.96148e-12	2.71033e-11	yes	no
ELOVL2	ENSG00000197977	Q9NXB9	Down	-2.46297	2.28498e-10	2.50292e-09	no	yes
RP11-59E19.3	ENSG00000239288		Down	-2.45739	4.497e-09	4.12467e-08	yes	yes
ZNF519	ENSG00000175322	Q8TB69	Down	-2.4564	1.06607e-10	1.21292e-09	no	no
CH507-154B10.2	ENSG00000280018		Down	-2.45436	3.98912e-38	2.79078e-36	yes	no
FGF7	ENSG00000140285	P21781	Down	-2.4511	2.41371e-18	5.45173e-17	no	no
CYP4F35P	ENSG00000265787		Down	-2.44944	3.25648e-12	4.39525e-11	no	no
PRR19	ENSG00000188368	A6NJB7	Down	-2.44581	1.79649e-05	9.65142e-05	yes	no
RP11-263F14.3	ENSG00000232355		Down	-2.4453	0.000225809	0.000979456	no	no
HSD17B7	ENSG00000132196	P56937	Down	-2.43866	2.05252e-23	6.44972e-22	yes	no
ACAT2	ENSG00000120437	Q9BWD1	Down	-2.43377	8.61573e-27	3.34438e-25	yes	yes
AK5	ENSG00000154027	Q9Y6K8	Down	-2.42719	3.60838e-11	4.3336e-10	no	no
CTC-338M12.9	ENSG00000248103		Down	-2.4226	0.000895183	0.00340065	no	no
SPA17	ENSG00000064199	Q15506	Down	-2.4225	9.44092e-14	1.47479e-12	yes	no
TBC1D8B	ENSG00000133138	Q0IIM8	Down	-2.42035	9.74819e-69	1.96704e-66	no	no
SLC14A1	ENSG00000141469	Q13336	Down	-2.41782	3.72288e-30	1.8216e-28	yes	no
AC097374.2	ENSG00000259848		Down	-2.41628	2.99926e-17	6.29124e-16	no	no
THRB	ENSG00000151090	P10828	Down	-2.41623	2.62333e-05	0.000136134	no	no
PEAR1	ENSG00000187800	Q5VY43	Down	-2.41607	4.5239e-31	2.28214e-29	yes	yes
PCDHA4	ENSG00000204967	Q9UN74	Down	-2.41506	9.27905e-12	1.19053e-10	no	no
CH507-24F1.1	ENSG00000279094		Down	-2.41502	1.93583e-14	3.20493e-13	no	no
IQCJ	ENSG00000214216		Down	-2.41353	5.31755e-05	0.00026079	yes	no
AC003991.3	ENSG00000228113		Down	-2.40895	5.6826e-05	0.000276939	no	no
CEP170	ENSG00000143702		Down	-2.40561	3.07775e-127	2.0874e-124	yes	yes
AC007743.1	ENSG00000233251		Down	-2.40167	9.53793e-63	1.59505e-60	yes	no
LINC00488	ENSG00000214381		Down	-2.38964	1.70839e-13	2.60051e-12	yes	yes
H2BFS	ENSG00000234289	P57053	Down	-2.38789	3.14748e-111	1.60102e-108	yes	yes
GAGE13	ENSG00000274274		Down	-2.38313	4.94706e-26	1.81909e-24	yes	no
TRPM3	ENSG00000083067	Q9HCF6	Down	-2.38236	6.99746e-08	5.54708e-07	yes	no
AC092168.2	ENSG00000232034		Down	-2.37802	6.40141e-05	0.000308948	no	no
BMPER	ENSG00000164619	Q8N8U9	Down	-2.37521	3.82003e-10	4.05698e-09	no	no
CEMP1	ENSG00000205923	Q6PRD7	Down	-2.3664	1.01131e-08	8.91094e-08	yes	no
EYA1	ENSG00000104313	Q99502	Down	-2.36407	1.50098e-05	8.18766e-05	no	no
CTD-2012K14.5	ENSG00000280214		Down	-2.3611	3.01611e-08	2.5125e-07	yes	no
ANK3	ENSG00000151150	Q12955	Down	-2.35926	2.75693e-05	0.000142582	no	no
RP11-303E16.9	ENSG00000278985		Down	-2.35899	1.09464e-07	8.44447e-07	yes	no
ERVW-1	ENSG00000242950	Q9UQF0	Down	-2.35211	1.24326e-26	4.77289e-25	no	no
LOH12CR2	ENSG00000205791		Down	-2.35016	0.000737733	0.00285188	no	no
RP11-2N1.2	ENSG00000267774		Down	-2.34833	8.61132e-05	0.000404646	no	no
PIK3R3	ENSG00000117461	Q92569	Down	-2.34615	2.24138e-19	5.47255e-18	yes	no
FAIM	ENSG00000158234	Q9NVQ4	Down	-2.34582	2.35492e-07	1.72184e-06	no	no
REV3L	ENSG00000009413	O60673	Down	-2.34152	1.64706e-114	8.93658e-112	yes	no
LRP3	ENSG00000130881	O75074	Down	-2.33788	2.29065e-16	4.44937e-15	yes	no
TIPARP-AS1	ENSG00000243926		Down	-2.33716	0.000904303	0.00343062	yes	no
SVOP	ENSG00000166111	Q8N4V2	Down	-2.33694	9.17793e-05	0.000428795	no	no
WARS2-IT1	ENSG00000224238		Down	-2.33219	7.93687e-08	6.23726e-07	yes	no
MYH7B	ENSG00000078814		Down	-2.32505	8.12616e-14	1.27676e-12	yes	no
AMDHD1	ENSG00000139344	Q96NU7	Down	-2.32122	1.12004e-05	6.23929e-05	no	no
CCDC144A	ENSG00000170160		Down	-2.31511	1.22209e-12	1.72178e-11	no	no
RP11-261C10.5	ENSG00000227230		Down	-2.30662	2.31894e-06	1.4374e-05	yes	no
AC005037.3	ENSG00000183308		Down	-2.30645	4.65681e-05	0.00023063	yes	no
RPPH1	ENSG00000277209		Down	-2.30642	3.96101e-21	1.07577e-19	yes	yes
MDK	ENSG00000110492	P21741	Down	-2.30636	5.62977e-09	5.10421e-08	yes	yes
ACOX2	ENSG00000168306	Q99424	Down	-2.30098	1.74398e-14	2.90259e-13	yes	no
TCEAL1	ENSG00000172465		Down	-2.3004	7.67512e-13	1.10168e-11	no	no
RASEF	ENSG00000165105		Down	-2.29897	2.30699e-63	3.93899e-61	no	no
FLRT3	ENSG00000125848	Q9NZU0	Down	-2.29787	4.42971e-06	2.62069e-05	no	no
AKR1C1	ENSG00000187134	Q04828	Down	-2.28975	0.00122981	0.00451876	yes	no
RFX8	ENSG00000196460	Q6ZV50	Down	-2.28945	5.95005e-40	4.51169e-38	yes	yes
RP11-351I21.11	ENSG00000270074		Down	-2.28714	0.000113484	0.000521811	no	no
SBSN	ENSG00000189001	Q6UWP8	Down	-2.28134	5.45271e-13	7.92932e-12	no	no
RP11-43N16.4	ENSG00000279861		Down	-2.2781	1.41784e-08	1.22715e-07	yes	no
TSPAN10	ENSG00000182612		Down	-2.27458	2.73202e-14	4.44996e-13	no	no
RP11-70C1.1	ENSG00000225611		Down	-2.27323	0.00142495	0.00516043	no	no
C4orf32	ENSG00000174749		Down	-2.27281	4.76535e-67	8.95006e-65	no	no
B3GALT1	ENSG00000172318	Q9Y5Z6	Down	-2.27276	1.85488e-21	5.18772e-20	no	no
ODF2L	ENSG00000122417	Q9ULJ1	Down	-2.26965	3.6333e-42	2.97686e-40	no	no
CTB-131B5.2	ENSG00000250069		Down	-2.26847	2.77103e-10	3.00566e-09	no	no
CH17-373J23.1	ENSG00000276216		Down	-2.26038	0.000411973	0.00168941	no	no
AC011747.4	ENSG00000236008		Down	-2.25182	2.55486e-26	9.59685e-25	no	no
LSM5	ENSG00000106355	Q9Y4Y9	Down	-2.25157	5.70733e-55	7.37302e-53	yes	no
HMGCS1	ENSG00000112972	Q01581	Down	-2.24841	5.91127e-86	1.73891e-83	yes	yes
ATP6V0D2	ENSG00000147614	Q8N8Y2	Down	-2.24834	9.45503e-07	6.25113e-06	no	no
HIST1H1E	ENSG00000168298	P10412	Down	-2.24704	7.13839e-186	1.16194e-182	yes	yes
DBI	ENSG00000155368	P07108	Down	-2.23987	1.70626e-51	1.91981e-49	yes	no
MIR31HG	ENSG00000171889		Down	-2.23637	0.000115314	0.000529726	no	no
LINC01376	ENSG00000236204		Down	-2.23397	0.000668293	0.00260697	no	no
ZNF347	ENSG00000197937	Q96SE7	Down	-2.23243	7.50233e-08	5.91656e-07	yes	no
PCYT2	ENSG00000185813	Q99447	Down	-2.22592	6.50649e-59	9.57002e-57	yes	no
RP11-131K5.2	ENSG00000265494		Down	-2.21963	1.49914e-09	1.46588e-08	yes	no
RP11-118A1.2	ENSG00000282993		Down	-2.21663	6.50461e-07	4.4325e-06	no	no
TBXA2R	ENSG00000006638	P21731	Down	-2.21593	4.68331e-12	6.24483e-11	yes	no
RP11-49I11.1	ENSG00000260552		Down	-2.21409	1.40623e-05	7.7139e-05	no	no
MT2A	ENSG00000125148	P02795	Down	-2.20987	3.62495e-80	9.51687e-78	yes	no
RNF138	ENSG00000134758	Q8WVD3	Down	-2.20935	1.24954e-42	1.05933e-40	no	yes
PDE3B	ENSG00000152270	Q13370	Down	-2.20599	0.000130883	0.000595825	no	no
SKA1	ENSG00000154839	Q96BD8	Down	-2.2048	1.23594e-48	1.30635e-46	yes	yes
DLEU2	ENSG00000231607		Down	-2.19348	2.35086e-13	3.51923e-12	no	no
RP11-631M6.2	ENSG00000250461		Down	-2.1926	1.02545e-09	1.02486e-08	yes	no
PARP15	ENSG00000173200	Q460N3	Down	-2.19177	1.18555e-63	2.05293e-61	yes	no
AC009403.2	ENSG00000216895		Down	-2.18934	5.5164e-14	8.77449e-13	yes	no
RP11-673C5.1	ENSG00000259781		Down	-2.18713	1.38775e-79	3.5295e-77	yes	yes
NUF2	ENSG00000143228	Q9BZD4	Down	-2.18153	5.18452e-49	5.52774e-47	no	yes
PTGS2	ENSG00000073756	P35354	Down	-2.17722	0.000345794	0.00144413	yes	no
CHST2	ENSG00000175040	Q9Y4C5	Down	-2.17451	1.07458e-40	8.32916e-39	yes	yes
GNG4	ENSG00000168243	P50150	Down	-2.17273	2.40079e-06	1.48291e-05	no	no
RP11-875O11.1	ENSG00000245025		Down	-2.16827	2.26922e-07	1.66532e-06	yes	no
RP11-381E24.1	ENSG00000241634		Down	-2.16684	1.06881e-06	7.01131e-06	yes	no
RP11-96K19.4	ENSG00000261654		Down	-2.16332	0.000126398	0.000576311	no	no
FBN2	ENSG00000138829	P35556	Down	-2.16093	2.7296e-62	4.5031e-60	no	yes
SPC25	ENSG00000152253	Q9HBM1	Down	-2.15793	3.69626e-20	9.49977e-19	no	no
CTD-3220F14.1	ENSG00000267605		Down	-2.14905	7.8743e-07	5.28474e-06	yes	no
RDH16	ENSG00000139547	O75452	Down	-2.14873	9.14133e-05	0.000427494	no	no
CCDC149	ENSG00000181982		Down	-2.14721	1.77801e-08	1.52162e-07	yes	yes
CEP55	ENSG00000138180	Q53EZ4	Down	-2.14614	9.94476e-59	1.45396e-56	yes	yes
MAB21L3	ENSG00000173212		Down	-2.14208	1.62176e-07	1.22062e-06	yes	no
MACC1	ENSG00000183742	Q6ZN28	Down	-2.13449	0.00272122	0.00921005	yes	no
RP11-100G15.12	ENSG00000275756		Down	-2.13394	5.31203e-06	3.10358e-05	no	no
TERT	ENSG00000164362	O14746	Down	-2.13347	1.28932e-22	3.85313e-21	yes	yes
RAD9A	ENSG00000172613	Q99638	Down	-2.1293	1.04181e-40	8.12682e-39	yes	no
TRIM72	ENSG00000177238	Q6ZMU5	Down	-2.12602	0.000139668	0.00063256	yes	no
ANKRD36BP2	ENSG00000230006		Down	-2.12285	6.33902e-08	5.06458e-07	no	no
SENP7	ENSG00000138468	Q9BQF6	Down	-2.11735	4.82717e-26	1.77768e-24	no	no
RP4-742J24.2	ENSG00000236526		Down	-2.1146	0.000172114	0.000764476	no	no
ATPIF1	ENSG00000130770	Q9UII2	Down	-2.1121	1.05453e-36	6.81147e-35	no	no
POU5F1	ENSG00000204531	Q01860	Down	-2.11034	3.43764e-09	3.20601e-08	yes	no
CISD1	ENSG00000122873	Q9NZ45	Down	-2.10492	1.24248e-23	3.96553e-22	yes	no
SLCO1B3	ENSG00000111700	Q9NPD5	Down	-2.10268	1.94728e-20	5.07956e-19	no	yes
IER3IP1	ENSG00000134049	Q9Y5U9	Down	-2.09356	8.75673e-53	1.04295e-50	no	yes
UBE2T	ENSG00000077152	Q9NPD8	Down	-2.09267	3.78752e-26	1.40328e-24	yes	no
ABCA1	ENSG00000165029	O95477	Down	-2.09207	7.93906e-53	9.50196e-51	yes	no
RP11-1017G21.4	ENSG00000258959		Down	-2.09046	3.80676e-05	0.000191562	yes	no
GADD45GIP1	ENSG00000179271	Q8TAE8	Down	-2.08405	6.7789e-66	1.26346e-63	yes	no
AP005901.1	ENSG00000215512		Down	-2.07926	5.18854e-05	0.000254896	no	no
LSM6	ENSG00000164167	P62312	Down	-2.06862	8.55976e-19	2.00187e-17	yes	no
LINC01232	ENSG00000280734		Down	-2.06804	9.05553e-16	1.68521e-14	no	no
PREX1	ENSG00000124126	Q8TCU6	Down	-2.0678	1.68381e-88	5.55567e-86	yes	yes
ADGRG2	ENSG00000173698	Q8IZP9	Down	-2.06346	0.000508191	0.00203477	no	no
ITGA10	ENSG00000143127	O75578	Down	-2.05998	3.95326e-88	1.27004e-85	yes	no
RP11-256I9.2	ENSG00000260834		Down	-2.05136	3.31351e-05	0.000168688	no	no
FST	ENSG00000134363	P19883	Down	-2.04681	2.20505e-22	6.47876e-21	yes	no
CLGN	ENSG00000153132	O14967	Down	-2.04447	2.90898e-05	0.000149906	no	no
SH3TC2	ENSG00000169247	Q8TF17	Down	-2.03621	2.31681e-45	2.15906e-43	yes	yes
HELLPAR	ENSG00000281344		Down	-2.03558	1.45197e-54	1.85609e-52	no	no
LAIR1	ENSG00000167613	Q6GTX8	Down	-2.03546	7.80752e-05	0.000370152	yes	no
IKBKGP1	ENSG00000275882		Down	-2.0345	0.000723495	0.00280083	yes	no
RP11-879F14.2	ENSG00000267279		Down	-2.02783	0.00141136	0.00512107	no	no
TRIM7	ENSG00000146054	Q9C029	Down	-2.02759	3.81666e-08	3.13975e-07	yes	no
MVK	ENSG00000110921	Q03426	Down	-2.02627	4.78133e-30	2.32552e-28	yes	no
AF111168.2	ENSG00000280308		Down	-2.02576	1.37124e-07	1.04202e-06	no	no
CKAP2L	ENSG00000169607		Down	-2.02026	1.10488e-60	1.75174e-58	yes	yes
SH2D4A	ENSG00000104611		Down	-2.01967	7.99231e-23	2.4241e-21	no	yes
ESCO2	ENSG00000171320	Q56NI9	Down	-2.01916	1.92952e-25	6.83761e-24	yes	yes
ZNF141	ENSG00000131127	Q15928	Down	-2.01864	0.000159597	0.000714469	no	no
STC1	ENSG00000159167	P52823	Down	-2.01635	1.44077e-182	2.06928e-179	yes	no
Metazoa_SRP	ENSG00000274012		Down	-2.01602	1.8548e-63	3.18921e-61	yes	yes
HIST1H2BB	ENSG00000276410	P33778	Down	-2.01583	4.42317e-58	6.42834e-56	no	yes
INHBB	ENSG00000163083	P09529	Down	-2.01291	3.91704e-14	6.32529e-13	yes	yes
NDC80	ENSG00000080986	O14777	Down	-2.00653	3.75377e-47	3.80299e-45	yes	yes
MRPL33	ENSG00000243147	O75394	Down	-1.98651	4.2204e-49	4.55953e-47	yes	no
RP11-303E16.2	ENSG00000261061		Down	-1.98601	6.1362e-08	4.91057e-07	no	no
RNF207	ENSG00000158286	Q6ZRF8	Down	-1.98463	0.000165642	0.000738284	no	no
TMEM45A	ENSG00000181458		Down	-1.98201	4.59787e-49	4.94544e-47	no	no
AC112721.2	ENSG00000222032		Down	-1.9818	1.29525e-10	1.46073e-09	no	yes
HOXD11	ENSG00000128713	P31277	Down	-1.97233	2.90125e-10	3.13716e-09	no	no
DUX4L50	ENSG00000232815		Down	-1.97112	1.68626e-06	1.06773e-05	no	no
SPC24	ENSG00000161888	Q8NBT2	Down	-1.96909	2.0106e-31	1.03349e-29	yes	no
WNK4	ENSG00000126562	Q96J92	Down	-1.96597	6.95823e-45	6.33926e-43	no	yes
AC009950.2	ENSG00000225963		Down	-1.96352	6.48537e-06	3.73636e-05	no	no
GADL1	ENSG00000144644	Q6ZQY3	Down	-1.96062	6.35537e-05	0.000306945	yes	no
RNF144A-AS1	ENSG00000228203		Down	-1.96022	3.51433e-07	2.5009e-06	no	no
C1orf61	ENSG00000125462	Q13536	Down	-1.95902	6.88019e-05	0.000329888	yes	no
RP5-998N21.10	ENSG00000273213		Down	-1.95161	4.59481e-08	3.73957e-07	no	no
BZW1P2	ENSG00000198406		Down	-1.95123	5.90601e-24	1.9408e-22	yes	no
TUBB3	ENSG00000258947	Q13509	Down	-1.94849	1.48985e-79	3.75011e-77	yes	no
RP1-131F15.2	ENSG00000237115		Down	-1.94739	0.000321862	0.00135446	no	no
CH507-145C22.1	ENSG00000278903		Down	-1.94736	5.56463e-10	5.77171e-09	yes	no
HCG15	ENSG00000227214		Down	-1.94691	0.000409615	0.00168143	yes	no
U91328.19	ENSG00000272462		Down	-1.94665	6.58797e-23	2.00814e-21	no	no
EVI2A	ENSG00000126860		Down	-1.94631	1.15864e-25	4.16022e-24	no	yes
DTYMK	ENSG00000168393	P23919	Down	-1.94582	1.27344e-56	1.78692e-54	yes	yes
CHAC2	ENSG00000143942	Q8WUX2	Down	-1.93881	3.66769e-09	3.41014e-08	no	no
GAGE12G	ENSG00000215269		Down	-1.93836	1.08763e-08	9.5558e-08	no	no
GAGE12F	ENSG00000236362		Down	-1.93836	1.08763e-08	9.5558e-08	no	no
ITGA9-AS1	ENSG00000235257		Down	-1.9371	3.71159e-06	2.22495e-05	yes	no
RP11-306O13.1	ENSG00000213121		Down	-1.92802	1.51782e-36	9.75241e-35	yes	no
HMGB1	ENSG00000189403	P09429	Down	-1.92737	3.65423e-117	2.02776e-114	yes	yes
RP3-331H24.7	ENSG00000279312		Down	-1.9273	2.18742e-11	2.68922e-10	no	no
DSG2	ENSG00000046604	Q14126	Down	-1.92617	6.25987e-57	8.83474e-55	yes	yes
KIF14	ENSG00000118193	Q15058	Down	-1.92511	1.06399e-87	3.28841e-85	yes	yes
MNS1	ENSG00000138587	Q8NEH6	Down	-1.92272	4.74628e-06	2.79376e-05	no	no
ARHGAP29	ENSG00000137962	Q52LW3	Down	-1.92147	2.94709e-148	2.48124e-145	no	yes
SCUBE1	ENSG00000159307	Q8IWY4	Down	-1.92039	0.0025592	0.00872093	no	no
NPAS2	ENSG00000170485	Q99743	Down	-1.91338	3.16727e-77	7.81131e-75	yes	yes
S100A6	ENSG00000197956	P06703	Down	-1.91249	3.61747e-107	1.80253e-104	yes	no
RP11-48B3.3	ENSG00000254162		Down	-1.90926	1.36425e-06	8.79577e-06	no	no
PEX5L	ENSG00000114757	Q8IYB4	Down	-1.90714	7.93707e-08	6.23726e-07	no	yes
GPX1P1	ENSG00000197582		Down	-1.90416	0.000475095	0.00191829	no	no
HIST1H2BM	ENSG00000273703	Q99879	Down	-1.89953	8.77481e-35	5.30312e-33	yes	yes
CTC-436P18.3	ENSG00000249279		Down	-1.89889	0.000181407	0.000801818	yes	no
NAV3	ENSG00000067798	Q8IVL0	Down	-1.88214	2.51207e-43	2.19053e-41	yes	yes
C18orf54	ENSG00000166845	Q8IYD9	Down	-1.881	2.90207e-24	9.6667e-23	yes	yes
IFI44	ENSG00000137965	Q8TCB0	Down	-1.87809	7.56881e-05	0.000360083	no	no
MZT2A	ENSG00000173272		Down	-1.874	3.20737e-36	2.03935e-34	yes	yes
SVIP	ENSG00000198168	Q8NHG7	Down	-1.86911	4.30896e-10	4.53091e-09	no	no
FOXA2	ENSG00000125798	Q9Y261	Down	-1.86881	0.00131514	0.00480049	no	no
NELL2	ENSG00000184613	Q99435	Down	-1.86569	2.33699e-07	1.71043e-06	no	yes
CIITA	ENSG00000179583	P33076	Down	-1.86195	1.23854e-09	1.22628e-08	no	no
ASPM	ENSG00000066279	Q8IZT6	Down	-1.85994	2.67176e-126	1.76307e-123	no	no
CYP3A5	ENSG00000106258	P20815	Down	-1.85979	1.6574e-23	5.24183e-22	yes	no
RP11-195B21.3	ENSG00000274869		Down	-1.84939	4.97654e-06	2.91996e-05	yes	no
CTD-2145A24.5	ENSG00000265478		Down	-1.84768	0.00182936	0.00644992	no	no
RP4-555D20.2	ENSG00000261786		Down	-1.8451	5.16898e-59	7.69548e-57	yes	no
RP5-1171I10.5	ENSG00000265206		Down	-1.84441	0.000300402	0.00127094	no	no
OR2A1-AS1	ENSG00000244479		Down	-1.84234	9.91233e-12	1.26645e-10	no	no
SDK1	ENSG00000146555	Q7Z5N4	Down	-1.84178	4.77222e-09	4.35909e-08	yes	no
CASC5	ENSG00000137812	Q8NG31	Down	-1.84095	8.49623e-50	9.21973e-48	yes	no
RP11-783K16.5	ENSG00000256940		Down	-1.83934	0.000555089	0.0022016	no	no
MYOM3	ENSG00000142661		Down	-1.83636	7.51358e-08	5.9197e-07	no	yes
GATA2-AS1	ENSG00000244300		Down	-1.83354	2.9304e-06	1.78248e-05	no	no
LENG1	ENSG00000105617	Q96BZ8	Down	-1.83163	3.44058e-10	3.68606e-09	no	no
LINC01521	ENSG00000213888		Down	-1.8312	1.35065e-09	1.33081e-08	no	no
NEK10	ENSG00000163491	Q6ZWH5	Down	-1.82539	7.21733e-06	4.1327e-05	no	no
RP11-366M4.11	ENSG00000248632		Down	-1.82464	1.84181e-10	2.04129e-09	no	no
MIR137HG	ENSG00000225206		Down	-1.82395	1.56041e-06	9.9423e-06	no	no
ABCC10	ENSG00000124574	Q5T3U5	Down	-1.82209	8.17549e-41	6.43912e-39	yes	no
MSMO1	ENSG00000052802	Q15800	Down	-1.81913	4.18512e-67	7.92124e-65	yes	no
EID1	ENSG00000255302	Q9Y6B2	Down	-1.81902	1.51731e-81	4.16254e-79	no	no
MAP2K6	ENSG00000108984	P52564	Down	-1.81682	0.000217027	0.000946067	no	no
HES6	ENSG00000144485	Q96HZ4	Down	-1.80573	9.44518e-12	1.21047e-10	yes	no
RPL21	ENSG00000122026	P46778	Down	-1.80164	2.13166e-75	5.00447e-73	yes	no
TAS2R43	ENSG00000255374	P59537	Down	-1.8014	0.00242884	0.00831499	no	no
SLC4A8	ENSG00000050438	Q2Y0W8	Down	-1.79936	2.79641e-10	3.03184e-09	no	no
CSPG4	ENSG00000173546	Q6UVK1	Down	-1.7965	1.16941e-52	1.37934e-50	yes	yes
CCDC7	ENSG00000216937		Down	-1.79623	9.81896e-05	0.000456213	no	no
RP11-241F15.3	ENSG00000250769		Down	-1.79448	0.000282903	0.00120526	no	no
ING2	ENSG00000168556	Q9H160	Down	-1.79304	1.77921e-12	2.46965e-11	yes	no
MMP1	ENSG00000196611	P03956	Down	-1.79273	9.40468e-30	4.43291e-28	yes	yes
FAM222A	ENSG00000139438		Down	-1.79238	0.000864169	0.00329166	no	no
RP11-81A1.4	ENSG00000279394		Down	-1.78743	0.000410163	0.00168312	yes	no
HMMR	ENSG00000072571	O75330	Down	-1.78728	1.28188e-30	6.40049e-29	no	yes
C1orf21	ENSG00000116667		Down	-1.78695	9.86969e-05	0.000458221	no	no
BX470102.3	ENSG00000238279		Down	-1.78533	0.002447	0.00837246	yes	no
PLK4	ENSG00000142731	O00444	Down	-1.7845	1.28671e-25	4.60649e-24	yes	no
HAUS1	ENSG00000152240	Q96CS2	Down	-1.784	9.48775e-17	1.90035e-15	yes	no
FMNL2	ENSG00000157827	Q96PY5	Down	-1.78177	6.13908e-93	2.34206e-90	yes	yes
RP11-350J20.5	ENSG00000231760		Down	-1.77824	1.64996e-06	1.04583e-05	yes	no
NEDD4	ENSG00000069869	P46934	Down	-1.77117	7.31833e-32	3.85096e-30	yes	no
RP11-54H7.4	ENSG00000275216		Down	-1.7691	4.33784e-06	2.5707e-05	no	no
FDPS	ENSG00000160752	P14324	Down	-1.76823	1.21249e-89	4.29046e-87	yes	yes
RP11-182L21.5	ENSG00000272489		Down	-1.76591	3.11204e-10	3.35765e-09	no	no
RP11-517H2.6	ENSG00000272980		Down	-1.76457	1.1553e-06	7.52859e-06	no	no
RTTN	ENSG00000176225	Q86VV8	Down	-1.76304	1.11218e-22	3.34009e-21	yes	yes
AP4B1-AS1	ENSG00000226167		Down	-1.75947	0.000220363	0.00095907	no	no
MICA	ENSG00000204520		Down	-1.75024	2.05026e-13	3.08576e-12	yes	no
FGFR3	ENSG00000068078	P22607	Down	-1.749	0.000115348	0.000529783	no	no
PIGL	ENSG00000108474	Q9Y2B2	Down	-1.74605	7.10174e-20	1.78208e-18	no	no
CTD-2201E18.3	ENSG00000177738		Down	-1.7453	0.00024065	0.00103811	yes	no
BUB1	ENSG00000169679	O43683	Down	-1.74403	8.22506e-46	7.78384e-44	yes	yes
FRG1	ENSG00000109536	Q14331	Down	-1.73702	1.73426e-24	5.85668e-23	yes	no
EGF	ENSG00000138798	P01133	Down	-1.73443	0.00105111	0.00392895	no	no
SEMA3D	ENSG00000153993	O95025	Down	-1.73363	5.15029e-07	3.56939e-06	no	no
FAM47E	ENSG00000189157	Q6ZV65	Down	-1.73085	0.00184759	0.00650666	no	no
NCAPG	ENSG00000109805	Q9BPX3	Down	-1.73036	1.14574e-57	1.64556e-55	yes	no
CH507-154B10.1	ENSG00000280145		Down	-1.72949	3.14324e-09	2.94382e-08	yes	no
ECT2	ENSG00000114346	Q9H8V3	Down	-1.72799	1.4511e-83	4.21785e-81	yes	yes
RPS26	ENSG00000197728	P62854	Down	-1.72548	1.25524e-55	1.64774e-53	no	no
GNG11	ENSG00000127920	P61952	Down	-1.72351	8.72738e-30	4.12162e-28	yes	no
BUB1B	ENSG00000156970	O60566	Down	-1.72111	8.95307e-64	1.58404e-61	yes	yes
BIRC5	ENSG00000089685	O15392	Down	-1.72061	3.95255e-54	4.92375e-52	yes	no
AC008079.10	ENSG00000280007		Down	-1.71965	5.07691e-10	5.29056e-09	yes	no
DHCR24	ENSG00000116133	Q15392	Down	-1.71944	2.36632e-42	1.97188e-40	yes	no
MOB4	ENSG00000115540		Down	-1.71887	3.84813e-31	1.94929e-29	no	no
RP11-73M18.7	ENSG00000269940		Down	-1.71607	9.59011e-05	0.00044677	no	no
RP11-108L7.15	ENSG00000273162		Down	-1.71241	0.00206688	0.00720311	no	no
SGOL2	ENSG00000163535	Q562F6	Down	-1.7105	2.12149e-39	1.57441e-37	no	no
LINC01126	ENSG00000279873		Down	-1.70871	0.000448008	0.00181946	no	no
S1PR1	ENSG00000170989	P21453	Down	-1.70664	1.59196e-10	1.77959e-09	no	yes
VIM-AS1	ENSG00000229124		Down	-1.70479	4.46668e-09	4.09994e-08	no	no
RP11-549B18.1	ENSG00000259985		Down	-1.70328	0.000485435	0.00195422	no	no
AL592183.1	ENSG00000273748		Down	-1.70258	4.88023e-06	2.86777e-05	no	no
CENPI	ENSG00000102384	Q92674	Down	-1.7014	8.56809e-24	2.76717e-22	yes	no
COL13A1	ENSG00000197467	Q5TAT6	Down	-1.69956	8.53523e-89	2.85474e-86	yes	no
LINC01465	ENSG00000221949		Down	-1.69607	2.61193e-11	3.18864e-10	no	no
RP11-9E17.1	ENSG00000277534		Down	-1.69466	1.35583e-07	1.03128e-06	no	no
GRB14	ENSG00000115290	Q14449	Down	-1.69456	1.48359e-07	1.12146e-06	no	no
CCDC112	ENSG00000164221		Down	-1.69392	1.15837e-09	1.15204e-08	no	no
NDUFS6	ENSG00000145494	O75380	Down	-1.69281	9.20002e-40	6.93296e-38	yes	no
LONRF2	ENSG00000170500	Q1L5Z9	Down	-1.69228	8.82113e-12	1.13476e-10	no	no
LRRCC1	ENSG00000133739	Q9C099	Down	-1.69224	9.63122e-16	1.78826e-14	yes	no
SLC9A4	ENSG00000180251	Q6AI14	Down	-1.69082	0.000274185	0.00117098	yes	no
BBS5	ENSG00000163093	Q8N3I7	Down	-1.68593	2.58367e-15	4.62824e-14	no	no
HS6ST3	ENSG00000185352	Q8IZP7	Down	-1.68463	2.28997e-07	1.67903e-06	no	no
C1GALT1	ENSG00000106392	Q9NS00	Down	-1.68451	1.74246e-38	1.24397e-36	no	yes
TXNL4A	ENSG00000141759	P83876	Down	-1.68017	5.17963e-26	1.89889e-24	no	yes
SRP19	ENSG00000153037	P09132	Down	-1.67706	6.218e-28	2.59519e-26	yes	no
RNASE10	ENSG00000182545	Q5GAN6	Down	-1.67674	6.14575e-05	0.00029755	no	no
CYP27C1	ENSG00000186684	Q4G0S4	Down	-1.67669	2.75753e-06	1.68488e-05	no	no
SERPINB8	ENSG00000166401	P50452	Down	-1.67641	2.89001e-38	2.04529e-36	no	yes
BOLA1	ENSG00000178096	Q9Y3E2	Down	-1.67564	5.90739e-11	6.9078e-10	no	no
SSFA2	ENSG00000138434		Down	-1.67506	8.7783e-49	9.31873e-47	yes	yes
SH3BP5	ENSG00000131370	O60239	Down	-1.67112	7.80168e-33	4.33908e-31	yes	yes
GNRHR2	ENSG00000211451	Q96P88	Down	-1.67093	2.60849e-10	2.84198e-09	no	no
RPS6KA2	ENSG00000071242	Q15349	Down	-1.66895	1.75089e-33	1.01063e-31	no	yes
CCDC138	ENSG00000163006		Down	-1.66837	2.28114e-09	2.1816e-08	yes	no
FBXO15	ENSG00000141665		Down	-1.66833	0.000293365	0.00124549	yes	no
AMH	ENSG00000104899	P03971	Down	-1.66317	9.97667e-11	1.1404e-09	yes	no
SIVA1	ENSG00000184990	O15304	Down	-1.66261	8.30066e-27	3.23236e-25	no	no
MZT1	ENSG00000204899	Q08AG7	Down	-1.65945	9.53261e-32	4.99459e-30	yes	no
DEK	ENSG00000124795	P35659	Down	-1.6587	1.84951e-100	8.06384e-98	yes	no
FAM157A	ENSG00000236438		Down	-1.65868	0.0021287	0.00740058	no	no
NUDT15	ENSG00000136159	Q9NV35	Down	-1.65792	5.29622e-34	3.10848e-32	no	yes
CMB9-22P13.1	ENSG00000173727		Down	-1.65552	0.000132684	0.000603506	no	no
FAM110D	ENSG00000197245		Down	-1.6554	0.00245677	0.00840353	no	no
ZNF714	ENSG00000160352		Down	-1.65494	2.22409e-27	9.05054e-26	yes	no
RP11-38L15.2	ENSG00000229227		Down	-1.65369	0.00100098	0.00375885	no	no
RNF149	ENSG00000163162	Q8NC42	Down	-1.64966	1.63507e-48	1.72077e-46	yes	yes
RP11-241F15.1	ENSG00000248583		Down	-1.64867	1.98693e-14	3.28455e-13	no	no
KIAA1524	ENSG00000163507		Down	-1.64763	1.57986e-52	1.83686e-50	yes	yes
AC017081.1	ENSG00000279921		Down	-1.64581	5.15705e-10	5.3672e-09	no	no
HIST1H2AB	ENSG00000278463	P04908	Down	-1.6445	9.83515e-37	6.38657e-35	no	yes
RCBTB2	ENSG00000136161	O95199	Down	-1.64429	6.30527e-06	3.63947e-05	no	no
IL12A	ENSG00000168811	P29459	Down	-1.64163	1.51392e-10	1.6987e-09	no	no
ATP9B	ENSG00000166377	O43861	Down	-1.64149	3.11809e-33	1.77877e-31	yes	no
CCDC150	ENSG00000144395		Down	-1.63671	2.2236e-10	2.44007e-09	no	no
RP11-313J2.1	ENSG00000215146		Down	-1.63509	1.0933e-17	2.35813e-16	yes	no
CKS2	ENSG00000123975	P33552	Down	-1.63403	1.89432e-48	1.97657e-46	yes	no
SS18	ENSG00000141380	Q15532	Down	-1.63371	1.36371e-34	8.18092e-33	no	yes
RP11-468E2.11	ENSG00000278784		Down	-1.63229	5.00579e-10	5.22537e-09	no	no
CTA-29F11.1	ENSG00000260708		Down	-1.63167	2.71524e-06	1.66176e-05	no	no
NKAP	ENSG00000101882	Q8N5F7	Down	-1.63109	3.07501e-21	8.42643e-20	yes	no
CCDC58	ENSG00000160124		Down	-1.62939	1.0208e-13	1.58851e-12	yes	no
USP32P1	ENSG00000188933		Down	-1.62753	0.00140155	0.00508698	no	no
GALNT4	ENSG00000257594	Q8N4A0	Down	-1.62732	2.36521e-26	8.93945e-25	yes	yes
P2RX5-TAX1BP3	ENSG00000257950		Down	-1.62712	7.07097e-11	8.21336e-10	yes	no
RBM5-AS1	ENSG00000281691		Down	-1.6267	8.47884e-06	4.81441e-05	yes	no
RPS19BP1	ENSG00000187051		Down	-1.62593	8.29853e-38	5.69149e-36	yes	no
SLC44A5	ENSG00000137968	Q8NCS7	Down	-1.62561	1.2239e-07	9.35589e-07	yes	no
ARHGAP22	ENSG00000128805	Q7Z5H3	Down	-1.62277	6.26364e-71	1.30712e-68	yes	no
AC069513.4	ENSG00000229178		Down	-1.62195	0.00103264	0.00386584	no	no
CENPL	ENSG00000120334		Down	-1.6215	9.71556e-19	2.2635e-17	yes	no
FZD8	ENSG00000177283	Q9H461	Down	-1.61829	3.15555e-25	1.09752e-23	yes	no
RILPL2	ENSG00000150977	Q969X0	Down	-1.61795	1.21683e-31	6.32131e-30	yes	no
UBE2C	ENSG00000175063	O00762	Down	-1.61477	1.61982e-42	1.35909e-40	yes	yes
ITGA6	ENSG00000091409	P23229	Down	-1.61453	4.16055e-68	8.25886e-66	yes	yes
SNHG25	ENSG00000266402		Down	-1.61179	0.000278952	0.00118926	no	no
CYP51A1	ENSG00000001630	Q16850	Down	-1.61167	9.86159e-43	8.4189e-41	yes	no
PLXNA2	ENSG00000076356	O75051	Down	-1.61158	2.79926e-56	3.8397e-54	yes	yes
SESN3	ENSG00000149212	P58005	Down	-1.61157	8.16549e-11	9.41306e-10	yes	no
LCTL	ENSG00000188501	Q6UWM7	Down	-1.6073	7.89912e-07	5.29994e-06	yes	no
MYEOV2	ENSG00000172428	Q8WXC6	Down	-1.60671	1.86301e-15	3.37693e-14	no	no
KCNN4	ENSG00000104783	O15554	Down	-1.60662	8.17807e-39	5.90757e-37	no	no
KYNU	ENSG00000115919	Q16719	Down	-1.60608	0.000368424	0.00152802	no	no
SUSD5	ENSG00000173705	O60279	Down	-1.60353	1.76433e-14	2.93072e-13	no	yes
NAA38	ENSG00000183011	Q9BRA0	Down	-1.60079	9.62803e-30	4.52944e-28	no	no
BMP2	ENSG00000125845	P12643	Down	-1.59938	1.67958e-05	9.10089e-05	no	no
RBFA	ENSG00000101546	Q8N0V3	Down	-1.59904	6.26305e-26	2.28578e-24	yes	yes
TMEM261	ENSG00000137038	Q96GE9	Down	-1.59783	1.02126e-25	3.67775e-24	yes	no
IL24	ENSG00000162892	Q13007	Down	-1.59771	2.28885e-27	9.26776e-26	yes	no
FGF5	ENSG00000138675	P12034	Down	-1.59713	1.14582e-21	3.24176e-20	no	no
LSS	ENSG00000160285	P48449	Down	-1.59578	2.57941e-59	3.91173e-57	yes	no
CD3EAP	ENSG00000117877	O15446	Down	-1.59468	8.34403e-26	3.03618e-24	yes	no
TFRC	ENSG00000072274	P02786	Down	-1.59439	3.80539e-91	1.40776e-88	yes	yes
SIRPB1	ENSG00000101307	O00241	Down	-1.59416	9.60821e-06	5.40539e-05	no	no
NDUFB6	ENSG00000165264	O95139	Down	-1.59398	3.1463e-22	9.16707e-21	yes	no
SMTN	ENSG00000183963	P53814	Down	-1.59396	3.10851e-41	2.48031e-39	yes	no
CENPU	ENSG00000151725	Q71F23	Down	-1.59351	1.22595e-28	5.41279e-27	yes	yes
MESP1	ENSG00000166823	Q9BRJ9	Down	-1.59329	0.00200567	0.00701078	no	no
MYH15	ENSG00000144821		Down	-1.59293	4.52981e-07	3.1745e-06	yes	no
CENPA	ENSG00000115163	P49450	Down	-1.58623	1.69356e-11	2.11293e-10	no	no
KLHL4	ENSG00000102271	Q9C0H6	Down	-1.58589	4.86256e-12	6.46797e-11	no	no
FADS2	ENSG00000134824	O95864	Down	-1.58521	1.32694e-42	1.1172e-40	yes	yes
HIST2H2BE	ENSG00000184678	Q16778	Down	-1.58489	1.90323e-59	2.90432e-57	yes	yes
HMGCR	ENSG00000113161	P04035	Down	-1.58302	1.5252e-44	1.36909e-42	yes	yes
LRRN4CL	ENSG00000177363		Down	-1.58272	0.00122109	0.00449077	no	no
HOXA-AS3	ENSG00000254369		Down	-1.58007	0.00244942	0.00837959	no	no
PPP1R26P1	ENSG00000238086		Down	-1.57974	0.000192231	0.000845831	yes	no
DACT3	ENSG00000197380	Q96B18	Down	-1.57866	0.00280923	0.009479	no	no
SSTR2	ENSG00000180616	P30874	Down	-1.57574	3.74389e-06	2.24266e-05	no	no
RP11-274H2.5	ENSG00000261051		Down	-1.57525	3.67491e-06	2.20459e-05	yes	yes
RP3-331H24.6	ENSG00000279289		Down	-1.57393	1.55353e-10	1.74156e-09	no	no
RP11-495P10.5	ENSG00000238107		Down	-1.57269	3.89512e-07	2.74785e-06	no	no
TTC39C	ENSG00000168234	Q8N584	Down	-1.56979	2.2918e-19	5.57892e-18	no	yes
SLITRK5	ENSG00000165300	O94991	Down	-1.56962	1.09026e-16	2.17128e-15	yes	no
C4orf3	ENSG00000164096	Q8WVX3	Down	-1.56948	6.03088e-22	1.73644e-20	no	no
GNB1L	ENSG00000185838		Down	-1.5658	4.16104e-07	2.92447e-06	no	no
CD34	ENSG00000174059	P28906	Down	-1.56477	0.000553371	0.00219693	yes	no
LPIN1	ENSG00000134324	Q14693	Down	-1.56369	4.29463e-20	1.09684e-18	yes	no
WBP5	ENSG00000185222		Down	-1.56287	2.80742e-12	3.81659e-11	no	no
CCNA2	ENSG00000145386	P20248	Down	-1.56102	1.08905e-50	1.19239e-48	no	no
RP11-131M11.3	ENSG00000279179		Down	-1.56022	0.00105822	0.0039513	no	no
ASH1L-AS1	ENSG00000235919		Down	-1.55689	0.000292949	0.00124415	no	no
HIST2H2AB	ENSG00000184270	Q8IUE6	Down	-1.55652	4.06731e-26	1.50466e-24	no	no
TEX30	ENSG00000151287		Down	-1.55579	3.77752e-09	3.49628e-08	no	no
CENPF	ENSG00000117724	P49454	Down	-1.55458	7.85796e-100	3.30793e-97	yes	yes
ANKRD36C	ENSG00000174501		Down	-1.55276	6.66759e-32	3.52372e-30	yes	no
HIST2H3PS2	ENSG00000203818		Down	-1.55176	0.000172169	0.000764583	yes	no
LINC01085	ENSG00000248698		Down	-1.55116	2.46652e-05	0.000128901	yes	no
MAP3K6	ENSG00000142733	O95382	Down	-1.5483	3.26795e-19	7.90002e-18	yes	no
ADI1	ENSG00000182551	Q9BV57	Down	-1.54801	4.3177e-33	2.44596e-31	yes	no
MAD2L1	ENSG00000164109	Q13257	Down	-1.54719	1.24995e-22	3.74462e-21	yes	no
SNORD17	ENSG00000212232		Down	-1.54601	8.10488e-22	2.30371e-20	yes	no
RNF17	ENSG00000132972	Q9BXT8	Down	-1.54551	1.53133e-13	2.33827e-12	no	yes
CD70	ENSG00000125726	P32970	Down	-1.54344	9.32823e-14	1.45905e-12	yes	yes
PBK	ENSG00000168078	Q96KB5	Down	-1.54325	2.79213e-26	1.04559e-24	no	no
TATDN3	ENSG00000203705	Q17R31	Down	-1.53991	5.63267e-18	1.24346e-16	yes	no
LLPH	ENSG00000139233	Q9BRT6	Down	-1.53796	6.67529e-41	5.27456e-39	yes	no
PIK3CA	ENSG00000121879	P42336	Down	-1.53764	3.11204e-15	5.53413e-14	no	yes
LMO7	ENSG00000136153	Q8WWI1	Down	-1.53652	1.04424e-53	1.28768e-51	yes	yes
RTKN2	ENSG00000182010	Q8IZC4	Down	-1.5364	5.81196e-17	1.18254e-15	no	no
FAM167A	ENSG00000154319		Down	-1.53544	4.60329e-28	1.94453e-26	yes	no
RP11-1415C14.3	ENSG00000253816		Down	-1.53249	1.90965e-08	1.62687e-07	yes	no
RP11-1348G14.4	ENSG00000251417		Down	-1.52644	1.41178e-05	7.7426e-05	yes	no
MRPL57	ENSG00000173141	Q9BQC6	Down	-1.52527	1.26346e-17	2.71317e-16	no	no
SULT1A3	ENSG00000261052	P0DMM9	Down	-1.52096	3.45559e-09	3.22152e-08	yes	no
FAT4	ENSG00000196159	Q6V0I7	Down	-1.51967	3.41373e-10	3.66051e-09	yes	no
TXNDC9	ENSG00000115514	O14530	Down	-1.51949	1.18537e-33	6.89096e-32	yes	no
COA6	ENSG00000168275	Q5JTJ3	Down	-1.51943	1.47839e-16	2.92279e-15	no	no
EVA1B	ENSG00000142694		Down	-1.51928	3.96911e-07	2.79682e-06	yes	no
ADAM32	ENSG00000197140	Q8TC27	Down	-1.51845	2.12693e-05	0.000112649	no	no
FSIP2	ENSG00000188738	Q5CZC0	Down	-1.51713	5.09509e-25	1.75297e-23	no	no
ANXA2R	ENSG00000177721		Down	-1.51688	0.00126903	0.00464885	no	no
FAM64A	ENSG00000129195	Q9BSJ6	Down	-1.51678	1.44427e-09	1.41733e-08	no	no
DNASE1L2	ENSG00000167968	Q92874	Down	-1.51469	0.000132944	0.000604573	yes	no
STARD4	ENSG00000164211	Q96DR4	Down	-1.51262	4.52221e-29	2.05231e-27	yes	no
SMC4	ENSG00000113810	Q9NTJ3	Down	-1.50671	9.26149e-60	1.43119e-57	yes	yes
CTD-2371O3.3	ENSG00000268403		Down	-1.50457	0.000168327	0.000748884	no	no
RP11-22B23.1	ENSG00000111788		Down	-1.50162	1.56073e-08	1.34606e-07	yes	no
PER3	ENSG00000049246	P56645	Down	-1.49956	1.88559e-14	3.12762e-13	yes	no
PNPT1	ENSG00000138035	Q8TCS8	Down	-1.49898	4.46452e-37	2.93816e-35	yes	no
CCDC34	ENSG00000109881		Down	-1.49464	2.63871e-09	2.49426e-08	no	no
FAM110A	ENSG00000125898	Q9BQ89	Down	-1.49333	1.0589e-05	5.91898e-05	no	no
LINC00472	ENSG00000233237		Down	-1.49156	3.72508e-17	7.74714e-16	no	yes
KIF11	ENSG00000138160	P52732	Down	-1.49027	2.3343e-47	2.39471e-45	no	no
DSEL	ENSG00000171451	Q8IZU8	Down	-1.48887	8.43928e-13	1.2064e-11	no	no
SMCHD1	ENSG00000101596	A6NHR9	Down	-1.48723	1.95752e-37	1.31304e-35	yes	yes
FBXO48	ENSG00000204923	Q5FWF7	Down	-1.48459	9.30376e-07	6.15946e-06	no	no
LINC00116	ENSG00000175701	Q8NCU8	Down	-1.48413	1.46281e-09	1.43265e-08	no	no
NDUFAF2	ENSG00000164182	Q8N183	Down	-1.48317	3.91341e-14	6.32362e-13	no	no
CHCHD1	ENSG00000172586	Q96BP2	Down	-1.48158	3.12159e-16	5.96841e-15	yes	no
LTBP2	ENSG00000119681	Q14767	Down	-1.48151	4.17516e-43	3.61491e-41	yes	yes
HNRNPCP1	ENSG00000258900		Down	-1.4811	0.00223692	0.0077317	no	no
TROAP	ENSG00000135451	Q12815	Down	-1.47958	1.58899e-22	4.71406e-21	yes	no
RP11-29G8.3	ENSG00000261553		Down	-1.47595	9.9372e-10	9.93558e-09	no	no
TIMM21	ENSG00000075336	Q9BVV7	Down	-1.47564	1.44302e-18	3.32698e-17	no	yes
MICALL2	ENSG00000164877	Q8IY33	Down	-1.47538	3.96812e-12	5.31754e-11	no	no
CENPJ	ENSG00000151849	Q9HC77	Down	-1.47345	8.14969e-21	2.1723e-19	yes	no
CNKSR2	ENSG00000149970	Q8WXI2	Down	-1.4728	5.32566e-08	4.29856e-07	no	yes
PTPN22	ENSG00000134242	Q9Y2R2	Down	-1.4727	4.71887e-19	1.12406e-17	no	no
HMGB3	ENSG00000029993	O15347	Down	-1.47181	1.52259e-32	8.3167e-31	yes	no
SCARNA2	ENSG00000278249		Down	-1.46649	2.21414e-25	7.77849e-24	no	no
CENPW	ENSG00000203760	Q5EE01	Down	-1.46601	6.22156e-12	8.16258e-11	no	no
NEDD4L	ENSG00000049759	Q96PU5	Down	-1.46509	8.85493e-103	4.00374e-100	yes	yes
METTL21A	ENSG00000144401	Q8WXB1	Down	-1.46418	4.69745e-19	1.12114e-17	no	no
RGS20	ENSG00000147509	O76081	Down	-1.46408	1.73376e-09	1.68182e-08	no	no
RP3-323A16.1	ENSG00000279184		Down	-1.46168	1.06864e-36	6.8844e-35	yes	no
DPF3	ENSG00000205683	Q92784	Down	-1.46155	1.989e-10	2.19149e-09	yes	no
TMEM97	ENSG00000109084	Q5BJF2	Down	-1.4614	1.0129e-20	2.68232e-19	yes	no
MND1	ENSG00000121211	Q9BWT6	Down	-1.46077	6.1595e-08	4.92599e-07	no	no
LINC00936	ENSG00000271614		Down	-1.45742	0.000118932	0.000544811	no	no
bP-21264C1.1	ENSG00000279208		Down	-1.4568	1.21036e-18	2.80648e-17	yes	no
RP11-324I22.4	ENSG00000271335		Down	-1.45525	9.21347e-06	5.19769e-05	no	no
SYT16	ENSG00000139973	Q17RD7	Down	-1.45117	8.19435e-09	7.28069e-08	yes	no
TM4SF19-AS1	ENSG00000235897		Down	-1.44948	3.06983e-05	0.000157332	no	no
TMA7	ENSG00000232112		Down	-1.44771	2.12436e-35	1.30651e-33	yes	no
PALMD	ENSG00000099260	Q9NP74	Down	-1.44691	0.000162033	0.000724048	no	no
SCO2	ENSG00000130489	O43819	Down	-1.44657	2.47116e-12	3.37826e-11	no	no
RP11-317N8.5	ENSG00000258938		Down	-1.44649	6.57971e-08	5.24658e-07	no	no
GEN1	ENSG00000178295	Q17RS7	Down	-1.44563	1.05165e-26	4.0564e-25	yes	no
CBX3	ENSG00000122565	Q13185	Down	-1.4454	1.97158e-67	3.79041e-65	no	yes
ASB3	ENSG00000115239	Q9Y575	Down	-1.44291	7.10225e-21	1.90172e-19	no	no
ST3GAL6	ENSG00000064225	Q9Y274	Down	-1.44203	3.66604e-14	5.93567e-13	no	no
CAMK2N1	ENSG00000162545	Q7Z7J9	Down	-1.4383	2.74499e-26	1.02952e-24	yes	yes
YES1	ENSG00000176105	P07947	Down	-1.43819	5.31361e-29	2.407e-27	no	yes
MRPS36	ENSG00000134056	P82909	Down	-1.43713	6.87316e-06	3.94952e-05	no	no
HLX	ENSG00000136630	Q14774	Down	-1.43631	0.000243975	0.0010519	no	no
PKMYT1	ENSG00000127564	Q99640	Down	-1.43619	1.36549e-16	2.70177e-15	yes	no
PRR11	ENSG00000068489	Q96HE9	Down	-1.4352	2.53341e-41	2.03473e-39	yes	no
BCL2	ENSG00000171791	P10415	Down	-1.43483	8.88266e-26	3.21779e-24	yes	yes
BMS1P1	ENSG00000204177		Down	-1.43419	1.14076e-13	1.76395e-12	yes	no
UBE2S	ENSG00000108106	Q16763	Down	-1.43336	1.40776e-39	1.05435e-37	yes	yes
SEC11C	ENSG00000166562	Q9BY50	Down	-1.43009	5.678e-06	3.30396e-05	no	no
KIF15	ENSG00000163808	Q9NS87	Down	-1.4274	1.23827e-17	2.66142e-16	yes	no
MZT2B	ENSG00000152082		Down	-1.42705	1.35636e-21	3.81532e-20	no	no
SERF1B	ENSG00000205572		Down	-1.42667	1.58821e-07	1.19716e-06	no	no
SNX18P12	ENSG00000279718		Down	-1.42557	4.70778e-19	1.12251e-17	no	yes
CCDC57	ENSG00000176155	Q2TAC2	Down	-1.42499	6.031e-42	4.90843e-40	yes	no
BEST3	ENSG00000127325	Q8N1M1	Down	-1.42225	0.00236268	0.00811354	no	no
RP11-49K24.8	ENSG00000267724		Down	-1.4221	0.000138886	0.000629137	no	no
ESF1	ENSG00000089048	Q9H501	Down	-1.41626	1.27603e-26	4.89097e-25	yes	yes
MARCHF3	ENSG00000173926	Q86UD3	Down	-1.41315	1.09631e-07	8.45467e-07	yes	no
INSIG1	ENSG00000186480	O15503	Down	-1.41082	4.41305e-26	1.63009e-24	yes	no
SNRPD1	ENSG00000167088	P62314	Down	-1.4094	4.44072e-19	1.06299e-17	yes	no
ZWINT	ENSG00000122952	O95229	Down	-1.40879	1.91403e-35	1.18311e-33	yes	no
PHAX	ENSG00000164902	Q9H814	Down	-1.40862	9.43687e-26	3.41349e-24	yes	no
FRG1HP	ENSG00000276291		Down	-1.40755	4.41265e-23	1.36628e-21	no	no
ARL13B	ENSG00000169379	Q3SXY8	Down	-1.40714	2.97393e-11	3.60892e-10	no	no
LSM7	ENSG00000130332	Q9UK45	Down	-1.40603	1.28783e-18	2.97939e-17	no	no
NUDT1	ENSG00000106268	P36639	Down	-1.40404	9.12877e-12	1.17226e-10	no	no
DNAH14	ENSG00000185842	Q0VDD8	Down	-1.40395	1.86097e-10	2.05972e-09	no	no
PI4K2B	ENSG00000038210	Q8TCG2	Down	-1.40357	1.07215e-18	2.49073e-17	no	no
POC1B-GALNT4	ENSG00000259075		Down	-1.39988	0.00194244	0.00681026	no	no
BEND4	ENSG00000188848		Down	-1.3989	0.000220088	0.000958042	no	no
CCSAP	ENSG00000154429	Q6IQ19	Down	-1.39854	1.2291e-13	1.89454e-12	no	no
HIST1H1C	ENSG00000187837	P16403	Down	-1.39853	1.58555e-54	2.00584e-52	no	yes
RP11-989E6.10	ENSG00000261200		Down	-1.39796	0.0017296	0.00614253	yes	no
FBXO43	ENSG00000156509	Q4G163	Down	-1.39389	1.68169e-05	9.11031e-05	no	no
SCLT1	ENSG00000151466	Q96NL6	Down	-1.39272	7.68116e-21	2.05189e-19	no	no
RPPH1	ENSG00000259001		Down	-1.39175	0.000376214	0.00155742	yes	yes
RP11-717K11.2	ENSG00000281028		Down	-1.39108	2.11255e-07	1.55737e-06	yes	no
PPP1R14B	ENSG00000173457	Q96C90	Down	-1.39106	3.9058e-51	4.33472e-49	yes	no
CLK1	ENSG00000013441	P49759	Down	-1.38967	1.03007e-35	6.44874e-34	no	yes
HYAL3	ENSG00000186792	O43820	Down	-1.38823	0.000729298	0.00282196	no	no
RP11-228M15.1	ENSG00000274471		Down	-1.38686	0.000428314	0.00174907	yes	no
WDR62	ENSG00000075702	O43379	Down	-1.38588	4.88551e-33	2.75193e-31	yes	no
AP5Z1	ENSG00000242802	O43299	Down	-1.38551	1.5302e-17	3.27157e-16	yes	no
OIP5	ENSG00000104147	O43482	Down	-1.38347	6.12907e-08	4.90647e-07	no	no
XDH	ENSG00000158125	P47989	Down	-1.37643	2.87211e-07	2.07288e-06	yes	no
PDCD5	ENSG00000105185	O14737	Down	-1.37531	8.33609e-29	3.73457e-27	yes	no
SMC2	ENSG00000136824	O95347	Down	-1.37469	3.24229e-55	4.23335e-53	yes	yes
ABCB9	ENSG00000150967	Q9NP78	Down	-1.37352	3.83698e-20	9.8201e-19	yes	no
SNAP25	ENSG00000132639	P60880	Down	-1.3733	5.08186e-06	2.97559e-05	no	no
THOC1	ENSG00000079134	Q96FV9	Down	-1.37024	3.14618e-22	9.16707e-21	yes	yes
HSD17B7P2	ENSG00000099251		Down	-1.36967	0.000603358	0.00237645	yes	no
KLHL7	ENSG00000122550	Q8IXQ5	Down	-1.36966	4.50853e-13	6.59954e-12	no	no
WBP4	ENSG00000120688	O75554	Down	-1.36896	1.4372e-12	2.01324e-11	yes	no
AP1S3	ENSG00000152056	Q96PC3	Down	-1.36872	7.18292e-05	0.000343206	no	no
ZSCAN16-AS1	ENSG00000269293		Down	-1.36845	0.00196774	0.00688708	no	no
ARMCX1	ENSG00000126947	Q9P291	Down	-1.36802	1.76313e-23	5.56451e-22	yes	no
VPS4B	ENSG00000119541	O75351	Down	-1.36754	4.46288e-40	3.41585e-38	no	yes
MPHOSPH6	ENSG00000135698	Q99547	Down	-1.36586	1.34867e-12	1.8914e-11	yes	no
MRPL9	ENSG00000143436	Q9BYD2	Down	-1.36305	3.21682e-18	7.20567e-17	yes	no
BARD1	ENSG00000138376	Q99728	Down	-1.36168	0.00213873	0.00742806	no	yes
RP11-700A24.1	ENSG00000279742		Down	-1.35986	1.36892e-05	7.52444e-05	yes	no
TSPO	ENSG00000100300	P30536	Down	-1.35817	1.91325e-28	8.34177e-27	no	no
CH17-264L24.1	ENSG00000279278		Down	-1.35737	3.35988e-11	4.06113e-10	yes	no
LDLR	ENSG00000130164	P01130	Down	-1.35722	1.12222e-46	1.12296e-44	yes	no
RP11-513I15.6	ENSG00000225339		Down	-1.35659	1.64882e-05	8.94615e-05	no	no
PAGR1	ENSG00000280789	Q9BTK6	Down	-1.35648	1.02143e-16	2.04085e-15	yes	no
RGPD5	ENSG00000015568	Q99666	Down	-1.35593	5.25118e-13	7.64537e-12	no	yes
HMGN3	ENSG00000118418	Q15651	Down	-1.35512	9.39998e-07	6.2181e-06	no	no
IQGAP3	ENSG00000183856	Q86VI3	Down	-1.35348	9.52639e-64	1.67336e-61	yes	yes
RASA2	ENSG00000155903	Q15283	Down	-1.35347	1.83829e-24	6.19085e-23	no	yes
APLN	ENSG00000171388	Q9ULZ1	Down	-1.35329	3.77483e-10	4.01596e-09	yes	no
HJURP	ENSG00000123485	Q8NCD3	Down	-1.35102	7.56899e-56	1.00437e-53	yes	yes
CCDC144NL	ENSG00000205212		Down	-1.34966	2.84477e-19	6.88383e-18	yes	no
ZNF24	ENSG00000172466	P17028	Down	-1.34726	1.12604e-28	4.99881e-27	no	yes
ING1	ENSG00000153487	Q9UK53	Down	-1.34442	5.50068e-08	4.43396e-07	no	no
BLOC1S6	ENSG00000104164	Q9UL45	Down	-1.34431	4.28463e-29	1.94811e-27	no	no
FBXO4	ENSG00000151876	Q9UKT5	Down	-1.34429	1.53089e-06	9.78234e-06	no	no
TFDP1	ENSG00000198176	Q14186	Down	-1.34259	1.24568e-51	1.42124e-49	yes	yes
ELAC1	ENSG00000141642	Q9H777	Down	-1.34181	9.43215e-08	7.35298e-07	no	yes
HIST1H2BJ	ENSG00000124635	P06899	Down	-1.34152	1.61042e-47	1.6661e-45	yes	yes
TMSB10	ENSG00000034510	P63313	Down	-1.34079	8.08908e-92	3.03851e-89	no	no
RN7SL1	ENSG00000276168		Down	-1.34066	1.20311e-26	4.62599e-25	yes	no
NDUFA6	ENSG00000184983	P56556	Down	-1.34008	1.08216e-16	2.15689e-15	yes	no
RP11-131L23.1	ENSG00000223653		Down	-1.33769	0.000277186	0.00118303	yes	no
EEA1	ENSG00000102189	Q15075	Down	-1.33703	8.82356e-18	1.92011e-16	yes	no
ESCO1	ENSG00000141446	Q5FWF5	Down	-1.33347	3.42723e-15	6.07692e-14	no	no
RABEP2	ENSG00000177548	Q9H5N1	Down	-1.33214	1.25366e-11	1.58188e-10	yes	no
SPAG5	ENSG00000076382	Q96R06	Down	-1.33179	5.25251e-30	2.54961e-28	yes	no
SQLE	ENSG00000104549	Q14534	Down	-1.32969	1.86156e-21	5.20043e-20	yes	no
DEPDC1	ENSG00000024526	Q5TB30	Down	-1.32911	1.35161e-34	8.12829e-33	no	no
NSA2	ENSG00000164346	O95478	Down	-1.32894	5.96426e-27	2.34498e-25	yes	no
SIGLEC15	ENSG00000197046	Q6ZMC9	Down	-1.32879	9.50346e-08	7.40384e-07	no	yes
CRELD2	ENSG00000184164		Down	-1.32805	3.09188e-14	5.02271e-13	no	no
PLEKHG5	ENSG00000171680	O94827	Down	-1.32804	6.03534e-35	3.67478e-33	yes	no
ST20-AS1	ENSG00000259642		Down	-1.32758	0.000278785	0.00118896	no	no
HIST1H2AI	ENSG00000196747	P0C0S8	Down	-1.32644	3.02422e-37	2.01197e-35	no	no
ZNF100	ENSG00000197020	Q8IYN0	Down	-1.32423	5.98371e-11	6.98701e-10	yes	yes
CSTB	ENSG00000160213	P04080	Down	-1.32377	6.21661e-14	9.83699e-13	yes	no
CALM2	ENSG00000143933	P0DP24	Down	-1.32365	1.56705e-43	1.38127e-41	yes	no
EIF5A2	ENSG00000163577	Q9GZV4	Down	-1.32325	2.45094e-08	2.06068e-07	no	no
IBA57	ENSG00000181873	Q5T440	Down	-1.32287	3.69138e-09	3.42955e-08	yes	no
DOCK4	ENSG00000128512	Q8N1I0	Down	-1.32272	6.2257e-46	5.93776e-44	yes	no
IL15	ENSG00000164136	P40933	Down	-1.32209	2.05555e-06	1.28425e-05	no	no
AK9	ENSG00000155085	Q5TCS8	Down	-1.32161	4.81944e-08	3.91195e-07	no	no
SOCS5	ENSG00000171150	O75159	Down	-1.32135	4.31633e-38	3.01107e-36	yes	no
AC015922.5	ENSG00000227790		Down	-1.32093	0.000179302	0.000793229	yes	no
CRY1	ENSG00000008405	Q16526	Down	-1.32083	4.1215e-10	4.34689e-09	no	no
SIGIRR	ENSG00000185187	Q6IA17	Down	-1.32076	1.86559e-08	1.59211e-07	no	no
THUMPD2	ENSG00000138050	Q9BTF0	Down	-1.31947	6.40884e-05	0.000309246	no	no
CKAP2	ENSG00000136108	Q8WWK9	Down	-1.31811	3.16519e-37	2.10004e-35	no	yes
RP11-366L20.3	ENSG00000256083		Down	-1.31643	0.000936415	0.00353979	no	no
TXNL1	ENSG00000091164	O43396	Down	-1.31599	4.79761e-27	1.90664e-25	no	yes
ANLN	ENSG00000011426	Q9NQW6	Down	-1.31525	4.52067e-41	3.59533e-39	yes	yes
ATF5	ENSG00000169136	Q9Y2D1	Down	-1.31503	2.56623e-09	2.43045e-08	no	no
ARHGDIB	ENSG00000111348	P52566	Down	-1.3137	4.80253e-27	1.90664e-25	yes	yes
BORA	ENSG00000136122	Q6PGQ7	Down	-1.31125	1.12618e-08	9.87322e-08	no	no
HMGB2	ENSG00000164104	P26583	Down	-1.30792	1.63352e-61	2.67678e-59	yes	no
PIR	ENSG00000087842	O00625	Down	-1.30742	0.000176562	0.000782527	yes	no
CYP4V2	ENSG00000145476	Q6ZWL3	Down	-1.30577	3.73592e-09	3.46566e-08	yes	no
RP11-4L24.4	ENSG00000279561		Down	-1.3057	4.41337e-06	2.61229e-05	no	no
RP11-603J24.17	ENSG00000257553		Down	-1.3049	0.000152216	0.000684439	yes	no
SKA3	ENSG00000165480	Q8IX90	Down	-1.30294	9.45549e-11	1.08384e-09	yes	no
PRDM8	ENSG00000152784	Q9NQV8	Down	-1.30217	2.48079e-14	4.05972e-13	no	no
SSX2IP	ENSG00000117155	Q9Y2D8	Down	-1.30081	3.51195e-13	5.18113e-12	no	no
RP11-11N5.1	ENSG00000250829		Down	-1.2991	0.000600457	0.00236655	yes	no
GPAT3	ENSG00000138678	Q53EU6	Down	-1.29789	6.13953e-23	1.87378e-21	no	no
PRR22	ENSG00000212123		Down	-1.29676	7.65729e-07	5.14901e-06	yes	no
POLR2L	ENSG00000177700	P62875	Down	-1.2966	4.33043e-19	1.0376e-17	no	no
LINC00707	ENSG00000238266		Down	-1.29641	2.42631e-24	8.11519e-23	yes	no
RP11-230F18.5	ENSG00000276248		Down	-1.29623	1.45806e-07	1.10319e-06	yes	no
MIR17HG	ENSG00000215417		Down	-1.2961	5.40856e-11	6.35807e-10	no	no
ARHGAP27	ENSG00000159314	Q6ZUM4	Down	-1.29577	1.10272e-07	8.50142e-07	yes	no
TMEM163	ENSG00000152128	Q8TC26	Down	-1.29533	0.0014288	0.00517359	no	no
CENPP	ENSG00000188312	Q6IPU0	Down	-1.29493	4.42092e-09	4.06252e-08	yes	no
bP-21264C1.2	ENSG00000278932		Down	-1.29387	3.59166e-16	6.8404e-15	no	no
GTF2F2	ENSG00000188342	P13984	Down	-1.29301	5.70987e-37	3.7276e-35	no	yes
MPP4	ENSG00000082126	Q96JB8	Down	-1.29102	3.79659e-28	1.61494e-26	yes	no
RIMS2	ENSG00000176406	Q9UQ26	Down	-1.29024	1.48924e-07	1.12469e-06	yes	no
ZEB1	ENSG00000148516	P37275	Down	-1.28987	6.66661e-26	2.42943e-24	yes	yes
SLF1	ENSG00000133302	Q9BQI6	Down	-1.28958	6.96548e-16	1.30321e-14	yes	no
SMPDL3A	ENSG00000172594	Q92484	Down	-1.28941	0.000388472	0.00160164	no	no
NRG1	ENSG00000157168	Q02297	Down	-1.28799	1.83344e-21	5.13362e-20	no	no
HOMER3	ENSG00000051128	Q9NSC5	Down	-1.28777	1.10804e-16	2.20488e-15	yes	no
NCAPH	ENSG00000121152	Q15003	Down	-1.2875	2.56898e-14	4.19841e-13	yes	no
ECM1	ENSG00000143369	Q16610	Down	-1.28483	2.57866e-09	2.44033e-08	yes	no
HIST2H2AA4	ENSG00000272196	Q6FI13	Down	-1.28449	5.54522e-13	8.05905e-12	no	yes
SNHG19	ENSG00000260260		Down	-1.28336	3.35293e-10	3.60163e-09	no	no
PRC1	ENSG00000198901	O43663	Down	-1.28322	9.55366e-26	3.45062e-24	yes	yes
RP11-259N19.1	ENSG00000272711		Down	-1.28271	1.15922e-06	7.54964e-06	yes	no
RPL31	ENSG00000071082	P62899	Down	-1.28051	1.78038e-39	1.3253e-37	no	no
AOX1	ENSG00000138356	Q06278	Down	-1.27927	3.15631e-16	6.02066e-15	yes	yes
YIPF4	ENSG00000119820	Q9BSR8	Down	-1.27857	0.000707326	0.00274477	no	no
POLR3F	ENSG00000132664	Q9H1D9	Down	-1.2784	2.10879e-09	2.0247e-08	no	no
CCNE2	ENSG00000175305	O96020	Down	-1.27816	4.89215e-10	5.11769e-09	no	no
RBBP8	ENSG00000101773	Q99708	Down	-1.27625	3.29541e-13	4.87345e-12	no	yes
NOSTRIN	ENSG00000163072	Q8IVI9	Down	-1.27567	0.000608453	0.00239381	yes	no
SDCCAG8	ENSG00000054282	Q86SQ7	Down	-1.27488	4.42431e-17	9.11594e-16	yes	yes
ANKRD20A17P	ENSG00000251056		Down	-1.27469	0.000488703	0.00196529	no	no
IFT57	ENSG00000114446	Q9NWB7	Down	-1.27323	1.30888e-16	2.59185e-15	yes	no
PCDHGC3	ENSG00000240184	Q9UN70	Down	-1.27319	8.93844e-38	6.11319e-36	yes	no
NEK7	ENSG00000151414	Q8TDX7	Down	-1.2731	7.69092e-24	2.49047e-22	no	no
E2F2	ENSG00000007968	Q14209	Down	-1.27278	2.95669e-05	0.00015214	yes	no
KIFC1	ENSG00000237649		Down	-1.27239	4.89162e-33	2.75193e-31	yes	no
S100A16	ENSG00000188643	Q96FQ6	Down	-1.27234	1.60757e-38	1.15104e-36	no	no
THBS1	ENSG00000137801	P07996	Down	-1.27154	4.70286e-74	1.06319e-71	yes	yes
LINC00511	ENSG00000227036		Down	-1.27067	6.77909e-07	4.60797e-06	no	no
USP1	ENSG00000162607	O94782	Down	-1.27015	5.52451e-28	2.31366e-26	no	no
NEK2	ENSG00000117650	P51955	Down	-1.26992	1.20284e-17	2.58754e-16	no	no
GTSE1	ENSG00000075218	Q9NYZ3	Down	-1.26887	2.30757e-28	9.97196e-27	yes	no
DHFR	ENSG00000228716	P00374	Down	-1.26868	1.23919e-23	3.96021e-22	no	no
BTBD3	ENSG00000132640	Q9Y2F9	Down	-1.26865	2.29739e-23	7.20989e-22	no	no
RWDD1	ENSG00000111832	Q9H446	Down	-1.26862	1.46258e-17	3.13248e-16	no	no
NDUFA1	ENSG00000125356	O15239	Down	-1.26754	2.33407e-21	6.46129e-20	yes	no
AC025335.1	ENSG00000179859	A6NIN4	Down	-1.26678	6.13605e-06	3.55103e-05	no	no
ARMC4	ENSG00000169126	Q5T2S8	Down	-1.26657	8.86679e-12	1.14003e-10	yes	no
AC016738.4	ENSG00000223947		Down	-1.26538	0.000300381	0.00127094	yes	no
SKA2	ENSG00000182628	Q8WVK7	Down	-1.265	6.18073e-15	1.06952e-13	yes	no
KNSTRN	ENSG00000128944	Q9Y448	Down	-1.26461	1.06999e-29	4.98568e-28	yes	no
C14orf80	ENSG00000185347	Q86SX3	Down	-1.26413	3.40516e-10	3.65452e-09	no	no
CCDC77	ENSG00000120647		Down	-1.26387	7.41381e-12	9.61315e-11	yes	no
CDCA2	ENSG00000184661	Q69YH5	Down	-1.26209	1.07473e-22	3.23161e-21	no	no
ARPC5	ENSG00000162704	O15511	Down	-1.262	1.49788e-45	1.41205e-43	no	no
PRPF40A	ENSG00000196504	O75400	Down	-1.2598	7.40104e-30	3.52937e-28	no	no
RN7SL1	ENSG00000283029		Down	-1.2594	0.000413709	0.00169596	yes	no
C3orf14	ENSG00000114405		Down	-1.25906	9.12227e-06	5.15458e-05	no	no
SPHK1	ENSG00000176170	Q9NYA1	Down	-1.25716	2.73284e-17	5.7472e-16	no	yes
SGOL1	ENSG00000129810	Q5FBB7	Down	-1.25632	5.87057e-18	1.29248e-16	yes	no
RP5-1198O20.4	ENSG00000230615		Down	-1.25626	0.000839961	0.00320896	no	no
MPC1	ENSG00000060762	Q9Y5U8	Down	-1.25404	1.52791e-06	9.7684e-06	yes	no
FUT4	ENSG00000196371	P22083	Down	-1.25229	9.50061e-09	8.39547e-08	no	no
USP12	ENSG00000152484	O75317	Down	-1.25076	2.11515e-17	4.49074e-16	no	yes
GLS	ENSG00000115419	O94925	Down	-1.2503	6.55165e-30	3.16136e-28	yes	no
RP11-241F15.10	ENSG00000250753		Down	-1.25019	0.00178751	0.00632701	no	no
TCF4	ENSG00000196628	P15884	Down	-1.25014	1.0991e-15	2.02534e-14	no	yes
CCDC88A	ENSG00000115355	Q3V6T2	Down	-1.24984	5.36416e-20	1.35862e-18	no	no
HIST1H2BK	ENSG00000197903	O60814	Down	-1.24889	6.50768e-38	4.48846e-36	yes	yes
ENSA	ENSG00000143420	O43768	Down	-1.24873	5.04573e-45	4.6141e-43	yes	no
ZNF271P	ENSG00000257267		Down	-1.24782	2.18914e-12	3.00788e-11	yes	yes
STARD13-AS	ENSG00000236581		Down	-1.24771	1.50008e-09	1.46621e-08	no	no
GGCT	ENSG00000006625	O75223	Down	-1.24599	8.7357e-18	1.90268e-16	yes	no
FAM72D	ENSG00000215784		Down	-1.24591	3.53147e-08	2.91989e-07	no	no
RRN3P1	ENSG00000248124	Q2M238	Down	-1.24547	1.091e-05	6.0859e-05	no	no
RIN2	ENSG00000132669	Q8WYP3	Down	-1.24449	1.25617e-33	7.28517e-32	no	yes
BASP1	ENSG00000176788	P80723	Down	-1.2441	4.72168e-28	1.9911e-26	no	no
HIST2H3C	ENSG00000203811	Q71DI3	Down	-1.24262	6.37335e-32	3.38286e-30	no	yes
HIST2H3A	ENSG00000203852	Q71DI3	Down	-1.24262	6.37335e-32	3.38286e-30	no	yes
RP11-454K7.1	ENSG00000257900		Down	-1.24224	1.0601e-05	5.92297e-05	yes	no
DIAPH3	ENSG00000139734	Q9NSV4	Down	-1.24209	1.38754e-37	9.37005e-36	no	yes
TNFRSF11A	ENSG00000141655	Q9Y6Q6	Down	-1.24172	1.74543e-06	1.10298e-05	no	no
YBX1	ENSG00000065978	P67809	Down	-1.23907	2.73444e-56	3.77198e-54	yes	no
NUDT4P1	ENSG00000177144	A0A024RBG1	Down	-1.23856	0.000751644	0.00289923	no	no
NUDT4P2	ENSG00000271121		Down	-1.23856	0.000751644	0.00289923	no	no
SCD5	ENSG00000145284	Q86SK9	Down	-1.23636	4.03308e-17	8.35923e-16	no	no
RP11-96C23.13	ENSG00000151303		Down	-1.23629	0.000767488	0.00295474	no	no
SLC25A40	ENSG00000075303	Q8TBP6	Down	-1.23568	1.82106e-07	1.35806e-06	no	no
GLRX2	ENSG00000023572	Q9NS18	Down	-1.23561	5.78502e-06	3.36063e-05	no	no
TSEN34	ENSG00000170892	Q9BSV6	Down	-1.23534	1.61011e-14	2.68711e-13	no	no
STARD13	ENSG00000133121	Q9Y3M8	Down	-1.23452	1.62859e-19	3.99232e-18	yes	yes
DCK	ENSG00000156136	P27707	Down	-1.23344	1.99493e-17	4.24658e-16	no	no
HIST1H4J	ENSG00000197238		Down	-1.23181	6.20965e-24	2.0351e-22	no	yes
RP11-124N14.3	ENSG00000234961		Down	-1.23157	2.0816e-07	1.53641e-06	yes	no
SASS6	ENSG00000156876	Q6UVJ0	Down	-1.23074	5.07338e-16	9.55799e-15	yes	no
C12orf65	ENSG00000130921	Q9H3J6	Down	-1.23067	4.54048e-15	7.95838e-14	yes	no
PIF1	ENSG00000140451	Q9H611	Down	-1.23049	0.000540843	0.0021511	no	no
KIF3C	ENSG00000084731	O14782	Down	-1.23029	1.2387e-07	9.45423e-07	no	no
SNRNP27	ENSG00000124380	Q8WVK2	Down	-1.23004	1.95585e-15	3.53472e-14	yes	no
RPRD1A	ENSG00000141425	Q96P16	Down	-1.22991	5.45759e-35	3.33131e-33	no	yes
TIGD1	ENSG00000221944		Down	-1.2286	2.41671e-10	2.64129e-09	yes	no
AURKA	ENSG00000087586	O14965	Down	-1.22853	3.49919e-25	1.21531e-23	no	no
RP11-2B6.2	ENSG00000269929		Down	-1.22843	5.51926e-08	4.446e-07	no	no
TIGD7	ENSG00000140993		Down	-1.2266	0.00163036	0.00582516	no	no
SHCBP1	ENSG00000171241	Q8NEM2	Down	-1.22633	1.15772e-19	2.87557e-18	yes	no
LMNA	ENSG00000160789	P02545	Down	-1.22438	1.14948e-52	1.36242e-50	yes	no
ENOX1	ENSG00000120658	Q8TC92	Down	-1.22364	0.000461356	0.00186714	no	no
RP11-158H5.7	ENSG00000268573		Down	-1.22271	0.000156035	0.000699294	no	no
METTL8	ENSG00000123600	Q9H825	Down	-1.22232	3.36517e-19	8.11898e-18	yes	no
RRP15	ENSG00000067533	Q9Y3B9	Down	-1.22138	1.98003e-07	1.46809e-06	yes	no
RP11-259O2.3	ENSG00000249731		Down	-1.22131	6.20028e-13	8.98966e-12	no	no
CEP83	ENSG00000173588	Q9Y592	Down	-1.22127	4.3472e-10	4.56718e-09	no	no
C1orf112	ENSG00000000460		Down	-1.21938	4.22989e-19	1.01551e-17	no	yes
FRY	ENSG00000073910	Q5TBA9	Down	-1.21833	0.000355102	0.00147955	no	no
MPDZ	ENSG00000107186	O75970	Down	-1.21677	7.0422e-13	1.01441e-11	no	no
ATAD3A	ENSG00000197785	Q9NVI7	Down	-1.21562	4.64186e-18	1.03126e-16	yes	no
RHOF	ENSG00000139725	Q9HBH0	Down	-1.21541	6.76302e-06	3.88897e-05	no	yes
HERC3	ENSG00000138641	Q15034	Down	-1.21516	5.89169e-07	4.05444e-06	no	no
LPAR1	ENSG00000198121	Q92633	Down	-1.21387	0.000313115	0.00132081	no	no
DLGAP5	ENSG00000126787	Q15398	Down	-1.21305	5.52345e-23	1.69765e-21	no	no
KIF20B	ENSG00000138182	Q96Q89	Down	-1.21196	1.22608e-12	1.7264e-11	no	no
TPRN	ENSG00000176058	Q4KMQ1	Down	-1.21081	5.57775e-11	6.55057e-10	yes	no
CNTRL	ENSG00000119397	Q7Z7A1	Down	-1.21051	9.36374e-23	2.82253e-21	yes	no
ATP8B1	ENSG00000081923	O43520	Down	-1.21006	7.87162e-38	5.4139e-36	yes	yes
MIPOL1	ENSG00000151338		Down	-1.20982	1.55921e-23	4.9377e-22	no	no
RAD51AP1	ENSG00000111247	Q96B01	Down	-1.20951	9.41e-14	1.4709e-12	yes	no
FAM217B	ENSG00000196227		Down	-1.20946	4.73732e-09	4.33046e-08	yes	no
WWTR1	ENSG00000018408	Q9GZV5	Down	-1.20886	5.44046e-40	4.13814e-38	yes	no
CETN3	ENSG00000153140	O15182	Down	-1.20812	2.46289e-10	2.69056e-09	no	no
KIF23	ENSG00000137807	Q02241	Down	-1.20703	5.51744e-21	1.48527e-19	no	yes
NEFL	ENSG00000277586	P07196	Down	-1.20632	2.3264e-09	2.22314e-08	yes	no
C6orf141	ENSG00000197261		Down	-1.20622	7.30513e-09	6.53341e-08	no	no
RAB32	ENSG00000118508	Q13637	Down	-1.20492	4.56165e-12	6.09285e-11	no	no
STMN1	ENSG00000117632	P16949	Down	-1.20489	3.49674e-64	6.23186e-62	yes	no
SLC4A7	ENSG00000033867	Q9Y6M7	Down	-1.2038	1.01067e-42	8.59808e-41	yes	no
C17orf89	ENSG00000224877	A1L188	Down	-1.20336	3.22908e-12	4.36069e-11	no	no
C9orf142	ENSG00000148362	Q9BUH6	Down	-1.20161	1.45578e-11	1.82466e-10	no	no
TMC7	ENSG00000170537	Q7Z402	Down	-1.19916	4.14945e-20	1.06087e-18	yes	yes
HIST1H2AK	ENSG00000275221	P0C0S8	Down	-1.19891	1.87228e-06	1.17727e-05	no	no
CHTF18	ENSG00000127586	Q8WVB6	Down	-1.19882	1.29836e-20	3.41236e-19	yes	no
PTGER4	ENSG00000171522	P35408	Down	-1.19804	0.00292518	0.00983898	no	no
AGAP5	ENSG00000172650	A6NIR3	Down	-1.19759	6.31953e-05	0.000305419	no	no
CSGALNACT1	ENSG00000147408	Q8TDX6	Down	-1.19715	1.12942e-08	9.89447e-08	no	no
NUDT16P1	ENSG00000246082		Down	-1.19544	2.31173e-05	0.000121566	no	no
ZBTB2	ENSG00000181472	Q8N680	Down	-1.19532	8.31896e-15	1.42537e-13	no	no
CTD-3184A7.4	ENSG00000232442		Down	-1.19525	0.000197053	0.000865175	no	no
ZC3H8	ENSG00000144161	Q8N5P1	Down	-1.19301	1.51722e-07	1.14512e-06	yes	no
YEATS4	ENSG00000127337	O95619	Down	-1.19221	4.86369e-07	3.38807e-06	no	no
ASNSD1	ENSG00000138381	Q9NWL6	Down	-1.19179	5.1015e-15	8.89702e-14	no	no
C10orf55	ENSG00000222047		Down	-1.18888	5.64748e-07	3.89408e-06	yes	no
MMAB	ENSG00000139428	Q96EY8	Down	-1.18886	1.07843e-15	1.98873e-14	yes	no
U2SURP	ENSG00000163714	O15042	Down	-1.18881	8.28814e-50	9.03408e-48	no	yes
RP11-196G18.23	ENSG00000264207		Down	-1.18752	0.000936681	0.00354025	yes	no
MRPL44	ENSG00000135900	Q9H9J2	Down	-1.18732	8.1397e-19	1.90911e-17	no	no
SDC1	ENSG00000115884	P18827	Down	-1.18656	1.60269e-26	6.09521e-25	no	no
UQCRQ	ENSG00000164405	O14949	Down	-1.18562	6.31129e-27	2.47744e-25	no	no
RP11-192H23.4	ENSG00000258472		Down	-1.1855	2.41791e-09	2.30248e-08	no	no
ATP5I	ENSG00000169020	P56385	Down	-1.18325	3.30334e-20	8.5439e-19	yes	no
PRADC1	ENSG00000135617		Down	-1.18312	1.68927e-05	9.14525e-05	no	no
MRPL32	ENSG00000106591	Q9BYC8	Down	-1.18268	2.22042e-19	5.42681e-18	no	yes
EXO1	ENSG00000174371	Q9UQ84	Down	-1.18245	3.83421e-21	1.04366e-19	yes	no
TIMP3	ENSG00000100234	P35625	Down	-1.18057	4.80528e-11	5.6899e-10	yes	yes
MRPL46	ENSG00000259494	Q9H2W6	Down	-1.18028	2.3054e-11	2.82573e-10	yes	no
COPRS	ENSG00000172301	Q9NQ92	Down	-1.18022	4.97286e-14	7.94096e-13	yes	no
CEP135	ENSG00000174799	Q66GS9	Down	-1.17873	1.85742e-15	3.36931e-14	yes	no
FAM195A	ENSG00000172366		Down	-1.17861	2.14933e-14	3.53863e-13	no	no
C19orf53	ENSG00000104979		Down	-1.17749	1.43179e-14	2.39607e-13	no	no
DNA2	ENSG00000138346	P51530	Down	-1.17575	2.00742e-14	3.31618e-13	yes	no
RB1	ENSG00000139687	P06400	Down	-1.17459	2.18799e-25	7.6977e-24	yes	yes
TRIM22	ENSG00000132274	Q8IYM9	Down	-1.17447	4.3571e-28	1.84372e-26	no	no
POU3F2	ENSG00000184486	P20265	Down	-1.17428	0.000195843	0.000860173	no	no
ETAA1	ENSG00000143971	Q9NY74	Down	-1.17368	2.25874e-13	3.38755e-12	no	no
CDK1	ENSG00000170312	P06493	Down	-1.17321	9.71393e-25	3.30328e-23	no	no
DANCR	ENSG00000226950		Down	-1.17319	1.59261e-16	3.14096e-15	yes	no
LINC01583	ENSG00000259518		Down	-1.17139	1.39728e-07	1.06148e-06	no	yes
RPL36	ENSG00000130255	Q9Y3U8	Down	-1.16943	1.02218e-50	1.12422e-48	no	no
KATNAL1	ENSG00000102781	Q9BW62	Down	-1.16851	7.10323e-07	4.80422e-06	yes	yes
C18orf21	ENSG00000141428		Down	-1.16645	1.40154e-07	1.06405e-06	no	yes
EML1	ENSG00000066629	O00423	Down	-1.16643	0.000415524	0.0017014	no	no
RN7SL4P	ENSG00000263740		Down	-1.16619	0.00120235	0.00442986	yes	no
EEPD1	ENSG00000122547	Q7L9B9	Down	-1.166	0.00102094	0.0038279	no	no
GALNT1	ENSG00000141429	Q10472	Down	-1.16598	1.73787e-22	5.14951e-21	yes	yes
GULP1	ENSG00000144366	Q9UBP9	Down	-1.16562	5.11873e-08	4.14112e-07	no	yes
DDX26B	ENSG00000165359	Q5JSJ4	Down	-1.16561	0.000104432	0.000483104	no	no
RNU2-2P	ENSG00000222328		Down	-1.16533	3.97286e-09	3.66873e-08	no	no
TWISTNB	ENSG00000105849	Q3B726	Down	-1.16423	2.85188e-12	3.87272e-11	no	no
AMDHD2	ENSG00000162066	Q9Y303	Down	-1.16274	1.47467e-18	3.39674e-17	yes	no
UTP11L	ENSG00000183520	Q9Y3A2	Down	-1.16223	5.4585e-17	1.1162e-15	yes	no
RP11-19N8.4	ENSG00000260141		Down	-1.16154	0.000590715	0.00233229	no	no
LARP7	ENSG00000174720	Q4G0J3	Down	-1.16095	3.35285e-14	5.43941e-13	yes	no
NBL1	ENSG00000158747	P41271	Down	-1.15838	2.53326e-12	3.45735e-11	yes	no
LIN9	ENSG00000183814	Q5TKA1	Down	-1.15812	9.19372e-08	7.17169e-07	yes	no
ANPEP	ENSG00000166825	P15144	Down	-1.15548	5.42953e-53	6.53041e-51	yes	no
MAP4K3	ENSG00000011566	Q8IVH8	Down	-1.15438	1.97682e-18	4.50663e-17	no	no
ORC1	ENSG00000085840	Q13415	Down	-1.15409	3.91672e-17	8.13185e-16	yes	no
AP4S1	ENSG00000100478	Q9Y587	Down	-1.15369	8.08861e-05	0.000382217	no	no
CCDC157	ENSG00000187860		Down	-1.15358	9.07146e-05	0.000424471	no	no
MCM10	ENSG00000065328	Q7L590	Down	-1.15288	1.95983e-11	2.42407e-10	yes	no
FOXM1	ENSG00000111206	Q08050	Down	-1.15279	4.94374e-40	3.77208e-38	yes	no
EMC3-AS1	ENSG00000180385		Down	-1.15187	0.00047829	0.00192832	no	no
ARNTL2	ENSG00000029153	Q8WYA1	Down	-1.15162	1.03214e-36	6.68457e-35	no	no
MYO10	ENSG00000145555	Q9HD67	Down	-1.15156	1.14948e-35	7.15961e-34	no	no
ERCC6L	ENSG00000186871	Q2NKX8	Down	-1.14937	2.61862e-13	3.90569e-12	no	no
OSBP2	ENSG00000184792	Q969R2	Down	-1.14914	3.65943e-09	3.40376e-08	yes	yes
NDUFC1	ENSG00000109390	O43677	Down	-1.1491	1.25431e-09	1.23989e-08	no	no
MRPS14	ENSG00000120333	O60783	Down	-1.14903	1.81829e-08	1.55337e-07	no	no
FAM173A	ENSG00000103254	Q9BQD7	Down	-1.14671	1.29959e-05	7.16592e-05	no	no
FGF14	ENSG00000102466	Q92915	Down	-1.14463	1.73323e-09	1.68182e-08	no	no
SPATS2L	ENSG00000196141		Down	-1.14343	3.28798e-30	1.61203e-28	no	yes
WAC-AS1	ENSG00000254635		Down	-1.14342	9.88113e-10	9.88356e-09	no	no
RPS29	ENSG00000213741	P62273	Down	-1.14263	2.21248e-18	5.02044e-17	yes	no
S100A13	ENSG00000189171	Q99584	Down	-1.14214	4.77401e-15	8.35571e-14	no	no
PSMG3	ENSG00000157778	Q9BT73	Down	-1.14204	8.13009e-15	1.39399e-13	yes	no
SCD	ENSG00000099194	O00767	Down	-1.14095	6.12207e-33	3.42836e-31	yes	no
LPIN2	ENSG00000101577	Q92539	Down	-1.1404	5.41937e-12	7.16014e-11	no	yes
SRP9	ENSG00000143742	P49458	Down	-1.13774	3.86923e-28	1.64298e-26	no	no
CCDC80	ENSG00000091986	Q76M96	Down	-1.13626	3.8129e-16	7.25045e-15	yes	no
RANGAP1	ENSG00000100401	P46060	Down	-1.13598	4.81022e-38	3.33655e-36	yes	yes
CCDC90B	ENSG00000137500		Down	-1.13591	5.15214e-26	1.89165e-24	yes	no
EXOSC9	ENSG00000123737	Q06265	Down	-1.13586	8.17108e-21	2.17563e-19	yes	no
ALKBH7	ENSG00000125652	Q9BT30	Down	-1.1345	9.40441e-05	0.000438788	no	no
CENPK	ENSG00000123219	Q9BS16	Down	-1.13399	2.04908e-15	3.70046e-14	yes	no
PLEKHG4B	ENSG00000153404	Q96PX9	Down	-1.13302	0.000928461	0.00351299	yes	no
RP11-308D16.2	ENSG00000234062		Down	-1.13181	0.000336104	0.00140809	yes	no
HIST1H3B	ENSG00000274267		Down	-1.13132	4.07474e-24	1.34992e-22	no	yes
RP11-793H13.8	ENSG00000257379		Down	-1.13124	0.000529638	0.00211198	yes	no
CARD6	ENSG00000132357	Q9BX69	Down	-1.12927	2.67883e-05	0.000138837	no	no
CENPN	ENSG00000166451	Q96H22	Down	-1.12887	1.05674e-07	8.17019e-07	yes	no
STK17A	ENSG00000164543	Q9UEE5	Down	-1.12789	1.02803e-27	4.23993e-26	yes	yes
CPTP	ENSG00000224051	Q5TA50	Down	-1.12738	1.1251e-14	1.90106e-13	no	no
NEIL3	ENSG00000109674	Q8TAT5	Down	-1.12449	4.32531e-11	5.14151e-10	no	no
FEN1	ENSG00000168496	P39748	Down	-1.12333	8.34853e-35	5.05801e-33	yes	no
IVNS1ABP	ENSG00000116679	Q9Y6Y0	Down	-1.11981	2.89082e-46	2.80089e-44	yes	yes
FIGN	ENSG00000182263	Q5HY92	Down	-1.11955	0.000650316	0.00254212	no	no
RP11-382A20.3	ENSG00000166503	Q9Y3E1	Down	-1.11891	4.23392e-18	9.44067e-17	yes	no
BRI3BP	ENSG00000184992		Down	-1.11853	3.2278e-22	9.39332e-21	yes	no
ZNF431	ENSG00000196705	Q8TF32	Down	-1.11835	8.29653e-08	6.50717e-07	yes	no
MIS18A	ENSG00000159055	Q9NYP9	Down	-1.1182	1.70596e-08	1.46407e-07	no	no
BOLA3	ENSG00000163170	Q53S33	Down	-1.11818	5.5584e-08	4.47605e-07	no	no
ABCC9	ENSG00000069431	O60706	Down	-1.11801	2.82188e-13	4.19094e-12	no	no
RGMB-AS1	ENSG00000246763		Down	-1.11228	0.000842071	0.00321652	no	no
MORC4	ENSG00000133131		Down	-1.11175	6.58163e-27	2.57528e-25	no	no
HN1	ENSG00000189159		Down	-1.11118	2.83295e-21	7.77183e-20	no	no
ATAD5	ENSG00000176208	Q96QE3	Down	-1.1106	8.92075e-21	2.36749e-19	yes	no
L3MBTL2	ENSG00000100395	Q969R5	Down	-1.11054	4.89603e-18	1.08379e-16	no	yes
AC003092.1	ENSG00000236453		Down	-1.10989	5.36863e-05	0.000263108	no	no
CDCA3	ENSG00000111665	Q99618	Down	-1.10955	3.50606e-13	5.17799e-12	yes	no
DDIAS	ENSG00000165490	Q8IXT1	Down	-1.10936	5.37517e-12	7.10944e-11	yes	no
TIPARP	ENSG00000163659	Q7Z3E1	Down	-1.10872	2.80647e-32	1.51599e-30	yes	no
RPL22L1	ENSG00000163584	Q6P5R6	Down	-1.10857	4.30033e-30	2.09574e-28	yes	no
SKP2	ENSG00000145604	Q13309	Down	-1.10658	1.17205e-23	3.76041e-22	yes	no
NUDT8	ENSG00000167799	Q8WV74	Down	-1.10636	6.25661e-05	0.000302618	no	no
GINS1	ENSG00000101003	Q14691	Down	-1.10589	1.26018e-13	1.94001e-12	no	no
PFDN4	ENSG00000101132	Q9NQP4	Down	-1.10586	4.45912e-11	5.29285e-10	yes	no
RP11-373L24.1	ENSG00000267520		Down	-1.10568	1.26549e-12	1.77985e-11	no	no
C5orf15	ENSG00000113583		Down	-1.10548	1.40719e-08	1.21837e-07	no	no
METTL4	ENSG00000101574	Q8N3J2	Down	-1.10508	7.17736e-06	4.11174e-05	no	no
UAP1L1	ENSG00000197355	Q3KQV9	Down	-1.1043	3.13381e-16	5.98709e-15	yes	no
RP5-907D15.4	ENSG00000268941		Down	-1.10411	3.07053e-05	0.000157335	no	no
COL17A1	ENSG00000065618	Q9UMD9	Down	-1.10409	3.25804e-07	2.33074e-06	yes	no
TMEM170B	ENSG00000205269	Q5T4T1	Down	-1.10379	1.94201e-06	1.2183e-05	no	no
PAXBP1-AS1	ENSG00000238197		Down	-1.10253	3.34313e-05	0.000169983	yes	no
BROX	ENSG00000162819		Down	-1.10158	5.83731e-20	1.4754e-18	no	no
RP13-1032I1.7	ENSG00000262049		Down	-1.10072	9.55703e-05	0.000445399	no	no
HAUS3	ENSG00000214367	Q68CZ6	Down	-1.10043	8.73775e-13	1.24397e-11	no	no
PKIA	ENSG00000171033	P61925	Down	-1.09949	8.92348e-07	5.92698e-06	yes	no
SNX25	ENSG00000109762	Q9H3E2	Down	-1.09895	9.22424e-14	1.44464e-12	yes	no
ARGLU1	ENSG00000134884		Down	-1.09742	1.79757e-22	5.31993e-21	no	no
RP11-541M12.6	ENSG00000279822		Down	-1.09698	9.14401e-05	0.000427537	no	no
L2HGDH	ENSG00000087299	Q9H9P8	Down	-1.09645	1.92568e-17	4.10274e-16	no	no
KLHL15	ENSG00000174010	Q96M94	Down	-1.0963	2.44249e-13	3.65416e-12	no	no
MRPL55	ENSG00000162910	Q7Z7F7	Down	-1.09537	1.7645e-06	1.11409e-05	no	no
ANKRD12	ENSG00000101745		Down	-1.09522	2.26171e-07	1.66031e-06	no	no
STXBP5L	ENSG00000145087	Q9Y2K9	Down	-1.09512	7.51619e-05	0.000357939	yes	no
KATNBL1	ENSG00000134152	Q9H079	Down	-1.09474	1.95454e-13	2.9531e-12	no	no
NREP	ENSG00000134986	Q16612	Down	-1.09412	6.89475e-07	4.67877e-06	yes	no
PEAK1	ENSG00000173517	Q9H792	Down	-1.0939	1.59506e-26	6.07568e-25	no	no
SNHG15	ENSG00000232956		Down	-1.09327	5.92086e-11	6.92023e-10	no	yes
USP37	ENSG00000135913	Q86T82	Down	-1.09319	2.94602e-11	3.57683e-10	yes	yes
OSGIN2	ENSG00000164823	Q9Y236	Down	-1.09289	2.04006e-10	2.24572e-09	no	no
DOHH	ENSG00000129932	Q9BU89	Down	-1.09286	1.04915e-07	8.1192e-07	no	no
RP11-206L10.9	ENSG00000237491		Down	-1.09231	0.000585373	0.00231195	no	no
TLN2	ENSG00000171914	Q9Y4G6	Down	-1.09219	1.11973e-16	2.22632e-15	yes	no
DBF4	ENSG00000006634	Q9UBU7	Down	-1.09213	7.09214e-17	1.43109e-15	yes	no
C14orf142	ENSG00000170270	Q9BXV9	Down	-1.0921	2.7068e-07	1.9611e-06	no	no
ODC1	ENSG00000115758	P11926	Down	-1.09177	1.14232e-20	3.01196e-19	yes	no
MCM8	ENSG00000125885	Q9UJA3	Down	-1.0896	7.00983e-30	3.3662e-28	yes	yes
RP4-555D20.1	ENSG00000280435		Down	-1.08948	1.80981e-11	2.24992e-10	yes	no
LYSMD2	ENSG00000140280		Down	-1.08933	0.000191951	0.000844903	no	no
HCFC1R1	ENSG00000103145		Down	-1.08788	7.42314e-15	1.27636e-13	yes	no
TTK	ENSG00000112742	P33981	Down	-1.08768	1.21682e-14	2.04897e-13	no	no
PSMG2	ENSG00000128789	Q969U7	Down	-1.08755	2.92558e-09	2.75264e-08	no	no
MAD1L1	ENSG00000002822	Q9Y6D9	Down	-1.08737	3.65009e-17	7.60414e-16	no	yes
RP5-1074L1.4	ENSG00000273373		Down	-1.08709	1.49239e-05	8.14993e-05	yes	no
P2RY1	ENSG00000169860	P47900	Down	-1.08706	3.43688e-11	4.1419e-10	no	no
C1orf198	ENSG00000119280		Down	-1.08677	7.70784e-15	1.32252e-13	yes	no
BZRAP1	ENSG00000005379	O95153	Down	-1.08662	4.15963e-06	2.47168e-05	no	no
RNF144A	ENSG00000151692	P50876	Down	-1.08641	3.38503e-20	8.72743e-19	yes	no
DPY19L2P1	ENSG00000189212	Q6NXN4	Down	-1.08609	0.000533232	0.00212527	no	no
NCEH1	ENSG00000144959	Q6PIU2	Down	-1.08563	2.18239e-17	4.62545e-16	yes	no
AC007620.3	ENSG00000242539		Down	-1.08517	0.00151664	0.00546169	no	no
DPY19L1	ENSG00000173852	Q2PZI1	Down	-1.08499	1.2253e-09	1.21367e-08	no	no
ROCK1	ENSG00000067900	Q13464	Down	-1.08462	8.74944e-32	4.59412e-30	no	no
SNX21	ENSG00000124104	Q969T3	Down	-1.0843	1.85341e-11	2.30177e-10	no	no
NUCKS1	ENSG00000069275	Q9H1E3	Down	-1.08422	2.47499e-25	8.68237e-24	no	no
DNAJC19	ENSG00000205981	Q96DA6	Down	-1.08413	2.78036e-13	4.1343e-12	yes	no
RPS6KA4	ENSG00000162302	O75676	Down	-1.08381	2.20683e-14	3.62353e-13	yes	no
UCKL1-AS1	ENSG00000280213		Down	-1.08368	0.000611953	0.00240603	yes	no
RP11-458D21.5	ENSG00000213240		Down	-1.08362	0.00225391	0.00777609	no	no
H2AFZ	ENSG00000164032	P0C0S5	Down	-1.0833	2.84308e-39	2.09718e-37	no	no
CMC1	ENSG00000187118		Down	-1.083	8.31346e-12	1.07058e-10	no	no
LINC00476	ENSG00000175611		Down	-1.08234	4.50892e-05	0.00022376	no	no
XRCC1	ENSG00000073050	P18887	Down	-1.08185	1.85847e-09	1.7978e-08	no	no
WDR34	ENSG00000119333	Q96EX3	Down	-1.0812	1.64951e-16	3.24793e-15	yes	no
RWDD4	ENSG00000182552		Down	-1.0808	4.6767e-12	6.23969e-11	no	no
MRPL52	ENSG00000172590	Q86TS9	Down	-1.08063	9.15513e-18	1.98342e-16	yes	no
ETS2	ENSG00000157557	P15036	Down	-1.08053	1.57823e-17	3.37132e-16	yes	yes
FN1	ENSG00000115414	P02751	Down	-1.08031	4.99391e-46	4.81942e-44	yes	no
LPCAT2	ENSG00000087253	Q7L5N7	Down	-1.07868	1.07446e-07	8.30191e-07	yes	yes
RP6-99M1.3	ENSG00000269902		Down	-1.07773	0.000293098	0.00124457	no	no
AHNAK2	ENSG00000185567	Q8IVF2	Down	-1.07673	6.47065e-71	1.33888e-68	yes	no
MIIP	ENSG00000116691	Q5JXC2	Down	-1.07667	2.49312e-06	1.53523e-05	no	no
KIF4A	ENSG00000090889	O95239	Down	-1.07643	6.71475e-24	2.18888e-22	yes	no
CEP63	ENSG00000182923	Q96MT8	Down	-1.0747	5.20393e-09	4.73748e-08	no	no
RP11-366L20.2	ENSG00000197301		Down	-1.07319	2.52569e-14	4.13043e-13	yes	no
THAP7	ENSG00000184436	Q9BT49	Down	-1.07294	1.51821e-12	2.12063e-11	no	no
KDELC2	ENSG00000178202	Q7Z4H8	Down	-1.07288	3.87153e-19	9.31302e-18	no	no
SPTBN5	ENSG00000137877	Q9NRC6	Down	-1.07119	0.0001421	0.000642621	yes	no
C16orf59	ENSG00000162062	Q7L2K0	Down	-1.07113	6.36784e-11	7.42844e-10	yes	no
TMEM154	ENSG00000170006		Down	-1.0691	5.90309e-14	9.36516e-13	yes	no
MFN1	ENSG00000171109	Q8IWA4	Down	-1.06879	8.07014e-28	3.35103e-26	yes	no
SNRPB2	ENSG00000125870	P08579	Down	-1.06714	2.33662e-24	7.82591e-23	no	yes
NTHL1	ENSG00000065057	P78549	Down	-1.06698	2.67929e-10	2.91392e-09	yes	no
MYL6	ENSG00000092841	P60660	Down	-1.06663	2.17231e-57	3.1017e-55	yes	no
SIAH1	ENSG00000196470	Q8IUQ4	Down	-1.06631	1.00861e-15	1.86563e-14	yes	no
CCNB1	ENSG00000134057	P14635	Down	-1.06615	8.18248e-24	2.64614e-22	yes	no
SAPCD2	ENSG00000186193	Q86UD0	Down	-1.0654	3.0599e-17	6.41108e-16	yes	no
SERHL2	ENSG00000183569	Q9H4I8	Down	-1.06513	0.000671036	0.00261726	no	no
GPN3	ENSG00000111231		Down	-1.06492	1.60358e-09	1.56051e-08	no	no
POLE2	ENSG00000100479	P56282	Down	-1.0643	1.77684e-05	9.57057e-05	no	no
TMEM198	ENSG00000188760	Q66K66	Down	-1.06404	0.000236297	0.00102096	yes	no
TACC3	ENSG00000013810	Q9Y6A5	Down	-1.06245	2.12985e-22	6.26534e-21	yes	no
GLUL	ENSG00000135821	P15104	Down	-1.06124	2.45759e-07	1.79332e-06	no	yes
RP11-486O12.2	ENSG00000247373		Down	-1.06006	6.03195e-05	0.000292621	yes	no
APH1B	ENSG00000138613	Q8WW43	Down	-1.05976	0.000549893	0.00218525	no	no
CNTN3	ENSG00000113805	Q9P232	Down	-1.05917	0.00097468	0.0036691	no	no
PHF14	ENSG00000106443	O94880	Down	-1.05894	2.51566e-17	5.30876e-16	no	no
SACS	ENSG00000151835	Q9NZJ4	Down	-1.0584	1.701e-70	3.49005e-68	yes	yes
MCUR1	ENSG00000050393	Q96AQ8	Down	-1.058	3.8152e-11	4.56403e-10	yes	no
MPC2	ENSG00000143158	O95563	Down	-1.0575	2.917e-06	1.77521e-05	no	no
FANCM	ENSG00000187790	Q8IYD8	Down	-1.05671	1.5532e-09	1.5151e-08	yes	no
MED7	ENSG00000155868	O43513	Down	-1.05671	1.13536e-06	7.41797e-06	no	no
SETDB2	ENSG00000136169	Q96T68	Down	-1.0563	3.58723e-08	2.95998e-07	no	no
MDGA1	ENSG00000112139	Q8NFP4	Down	-1.05626	0.000167548	0.000745553	yes	yes
BRCA2	ENSG00000139618	P51587	Down	-1.05625	1.56857e-15	2.86021e-14	yes	yes
SFPQ	ENSG00000116560	P23246	Down	-1.05607	9.9352e-33	5.48818e-31	yes	no
POLE4	ENSG00000115350	Q9NR33	Down	-1.05607	2.45927e-09	2.33913e-08	no	no
MRGBP	ENSG00000101189	Q9NV56	Down	-1.0554	3.91258e-11	4.67823e-10	yes	no
MAGOHB	ENSG00000111196	Q96A72	Down	-1.05491	1.39892e-10	1.57474e-09	no	no
C16orf13	ENSG00000130731		Down	-1.05473	2.39554e-17	5.05964e-16	no	no
GAS2L1	ENSG00000185340	Q99501	Down	-1.05453	4.11792e-17	8.5206e-16	no	no
MTFR2	ENSG00000146410	Q6P444	Down	-1.05438	0.000144216	0.000651226	no	no
SUGT1	ENSG00000165416	Q9Y2Z0	Down	-1.05301	2.80314e-23	8.7633e-22	no	no
Telomerase-vert	ENSG00000277925		Down	-1.0527	4.41595e-13	6.47567e-12	no	no
CENPC	ENSG00000145241	Q03188	Down	-1.05207	9.76576e-19	2.27303e-17	no	no
STK38L	ENSG00000211455	Q9Y2H1	Down	-1.05194	2.05946e-09	1.98202e-08	yes	no
LINC00520	ENSG00000258791		Down	-1.05138	1.66646e-10	1.85621e-09	yes	no
RALBP1	ENSG00000017797	Q15311	Down	-1.05134	1.60351e-20	4.19628e-19	no	no
DEPDC1B	ENSG00000035499	Q8WUY9	Down	-1.05032	6.7409e-08	5.35761e-07	no	no
CEP76	ENSG00000101624	Q8TAP6	Down	-1.05013	0.000205303	0.000898618	no	no
CXXC1	ENSG00000154832	Q9P0U4	Down	-1.04843	7.55118e-24	2.44847e-22	yes	yes
SPRY2	ENSG00000136158	O43597	Down	-1.04815	3.31443e-20	8.5635e-19	no	no
TPM3	ENSG00000143549	P06753	Down	-1.04789	1.85558e-27	7.58894e-26	yes	no
RSRC2	ENSG00000111011		Down	-1.04738	1.85725e-16	3.64229e-15	yes	no
FAM96A	ENSG00000166797	Q9H5X1	Down	-1.04663	3.15591e-16	6.02066e-15	no	no
SCRN3	ENSG00000144306	Q0VDG4	Down	-1.04531	4.4822e-16	8.47695e-15	no	no
ADTRP	ENSG00000111863	Q96IZ2	Down	-1.04531	1.86037e-05	9.97426e-05	yes	yes
RP11-212P7.2	ENSG00000273270		Down	-1.04332	6.5738e-05	0.000316455	no	no
GCC2	ENSG00000135968	Q8IWJ2	Down	-1.04327	5.11437e-15	8.9131e-14	no	no
MED31	ENSG00000108590	Q9Y3C7	Down	-1.04311	4.81005e-07	3.35454e-06	no	no
HIST1H2BG	ENSG00000273802	P62807	Down	-1.0427	1.09695e-23	3.5241e-22	yes	yes
SEPT7P2	ENSG00000214765		Down	-1.04237	2.76118e-06	1.68669e-05	no	no
TSSC4	ENSG00000184281		Down	-1.04236	3.56247e-11	4.28057e-10	yes	no
SNHG7	ENSG00000233016		Down	-1.04226	6.45471e-17	1.30462e-15	yes	no
TMEM19	ENSG00000139291		Down	-1.04128	6.10362e-10	6.30131e-09	no	no
CTBP2P8	ENSG00000234383		Down	-1.04128	0.00241918	0.00828424	yes	no
RPL23AP42	ENSG00000234851		Down	-1.04109	1.99891e-21	5.56505e-20	yes	no
KRR1	ENSG00000111615	Q13601	Down	-1.0397	2.06585e-18	4.7052e-17	yes	no
KPTN	ENSG00000118162	Q9Y664	Down	-1.0394	4.11433e-05	0.000205809	no	no
LINC01087	ENSG00000224559		Down	-1.03776	7.75949e-05	0.00036809	no	no
EPHA4	ENSG00000116106	P54764	Down	-1.03746	2.52919e-05	0.00013173	no	yes
PSRC1	ENSG00000134222	Q6PGN9	Down	-1.03705	2.79209e-11	3.40178e-10	yes	no
PDXP	ENSG00000241360	Q96GD0	Down	-1.03677	1.89282e-07	1.40685e-06	no	no
SIKE1	ENSG00000052723		Down	-1.03632	9.6572e-10	9.68338e-09	no	no
RP11-343C2.11	ENSG00000260914	I3L4J1	Down	-1.03599	4.73841e-11	5.61344e-10	yes	no
CDC25B	ENSG00000101224	P30305	Down	-1.0359	3.92317e-25	1.35677e-23	no	yes
SOCS6	ENSG00000170677	O14544	Down	-1.03572	1.19306e-16	2.36828e-15	no	yes
RNF152	ENSG00000176641	Q8N8N0	Down	-1.03479	0.000524785	0.002094	no	yes
LRRC37A4P	ENSG00000214425		Down	-1.03453	2.60963e-09	2.46773e-08	yes	no
ANKRD20A3	ENSG00000276203		Down	-1.03379	4.9659e-05	0.000244994	no	no
LINC01116	ENSG00000163364		Down	-1.03201	2.80239e-07	2.02555e-06	yes	no
PARPBP	ENSG00000185480	Q9NWS1	Down	-1.03168	1.48597e-07	1.12292e-06	yes	no
TRMT10C	ENSG00000174173	Q7L0Y3	Down	-1.03096	1.32204e-14	2.21754e-13	no	no
MPG	ENSG00000103152	P29372	Down	-1.03057	3.35602e-12	4.5221e-11	no	no
TACC2	ENSG00000138162	O95359	Down	-1.03042	1.93613e-14	3.20493e-13	yes	no
AC091814.3	ENSG00000231560		Down	-1.03016	2.51594e-06	1.54812e-05	no	no
RGS19	ENSG00000171700	P49795	Down	-1.03014	8.0706e-06	4.59328e-05	no	no
HSPA4	ENSG00000170606	P34932	Down	-1.0298	6.03197e-38	4.17214e-36	yes	no
USP53	ENSG00000145390	Q70EK8	Down	-1.0293	7.41745e-22	2.11571e-20	yes	no
ROMO1	ENSG00000125995	P60602	Down	-1.028	1.24362e-10	1.40771e-09	no	no
TNFRSF25	ENSG00000215788	Q93038	Down	-1.0277	1.08541e-05	6.05746e-05	yes	no
CDHR3	ENSG00000128536	Q6ZTQ4	Down	-1.02707	0.0016363	0.00584433	no	no
RN7SK	ENSG00000202198		Down	-1.02622	2.83652e-38	2.01327e-36	yes	yes
PLEKHA3	ENSG00000116095	Q9HB20	Down	-1.02587	1.46245e-08	1.26397e-07	yes	no
H2AFV	ENSG00000105968	Q71UI9	Down	-1.02551	1.31006e-19	3.23423e-18	no	yes
PSIP1	ENSG00000164985	O75475	Down	-1.02476	4.40142e-27	1.75596e-25	no	no
RPA3	ENSG00000106399	P35244	Down	-1.02381	1.1382e-07	8.75838e-07	no	no
ASPSCR1	ENSG00000169696	Q9BZE9	Down	-1.02333	6.31594e-16	1.18714e-14	yes	no
ZC3H13	ENSG00000123200	Q5T200	Down	-1.02308	5.09751e-25	1.75297e-23	no	yes
ZGRF1	ENSG00000138658	Q86YA3	Down	-1.02299	8.61434e-09	7.63994e-08	yes	no
TOP2A	ENSG00000131747	P11388	Down	-1.02281	1.17218e-32	6.44594e-31	yes	no
OXSM	ENSG00000151093	Q9NWU1	Down	-1.02144	7.27287e-05	0.000347096	no	no
YOD1	ENSG00000180667	Q5VVQ6	Down	-1.01937	9.73395e-17	1.94807e-15	no	no
ZNF367	ENSG00000165244	Q7RTV3	Down	-1.01774	5.72317e-14	9.08563e-13	no	no
NAT6	ENSG00000243477	Q93015	Down	-1.01716	3.09516e-05	0.000158398	yes	no
DNPH1	ENSG00000112667	O43598	Down	-1.01699	5.60089e-11	6.57459e-10	no	no
GLMN	ENSG00000174842	Q92990	Down	-1.01638	3.04637e-05	0.000156228	no	no
KIAA1715	ENSG00000144320	Q9C0E8	Down	-1.01632	6.86424e-22	1.96711e-20	no	no
RP11-545I5.3	ENSG00000235652		Down	-1.01511	4.92744e-07	3.42857e-06	no	no
XXyac-YRM2039.3	ENSG00000227518		Down	-1.01508	1.9428e-07	1.44312e-06	yes	no
HAUS6	ENSG00000147874	Q7Z4H7	Down	-1.01489	6.99486e-23	2.12951e-21	no	no
TPRKB	ENSG00000144034	Q9Y3C4	Down	-1.01359	1.32108e-07	1.00578e-06	no	no
TUBB4B	ENSG00000188229	P68371	Down	-1.01213	1.17194e-30	5.86355e-29	yes	no
RALGAPA1P	ENSG00000229419		Down	-1.01179	2.87722e-05	0.000148458	no	no
ERCC5	ENSG00000134899	P28715	Down	-1.0117	4.2367e-14	6.80548e-13	no	no
NDUFS5	ENSG00000168653	O43920	Down	-1.01153	3.91484e-21	1.06442e-19	yes	no
NDE1	ENSG00000072864	Q9NXR1	Down	-1.01138	6.70665e-20	1.6864e-18	yes	no
NSRP1	ENSG00000126653	Q9H0G5	Down	-1.01118	4.54502e-09	4.16402e-08	yes	no
MED30	ENSG00000164758	Q96HR3	Down	-1.01109	0.000819143	0.00313532	no	no
C7orf50	ENSG00000146540		Down	-1.01049	3.54702e-17	7.40839e-16	no	no
RHNO1	ENSG00000171792	Q9BSD3	Down	-1.01038	4.4127e-10	4.632e-09	yes	yes
SYT14	ENSG00000143469		Down	-1.00998	3.93744e-17	8.16792e-16	no	yes
RRBP1	ENSG00000125844	Q9P2E9	Down	-1.00997	1.7922e-42	1.49858e-40	yes	no
EFCAB2	ENSG00000203666		Down	-1.00801	0.000451255	0.00183081	no	no
RP11-424C20.2	ENSG00000256663		Down	-1.00781	0.00126405	0.00463339	no	no
FKBP3	ENSG00000100442		Down	-1.00777	4.10361e-17	8.49821e-16	no	no
SEPTIN7	ENSG00000122545	Q16181	Down	-1.00767	3.8213e-18	8.53622e-17	no	yes
EPG5	ENSG00000152223	Q9HCE0	Down	-1.00742	2.27506e-27	9.2272e-26	no	yes
PPIA	ENSG00000196262	P62937	Down	-1.00741	3.04604e-42	2.51257e-40	no	yes
SCOC	ENSG00000153130	Q9UIL1	Down	-1.00671	7.19377e-19	1.69703e-17	yes	no
ESPL1	ENSG00000135476	Q14674	Down	-1.00575	4.49853e-14	7.21182e-13	yes	no
DNAH11	ENSG00000105877	Q96DT5	Down	-1.00532	7.06197e-05	0.000337757	no	no
RP11-582E3.6	ENSG00000275764		Down	-1.00524	4.2846e-06	2.541e-05	no	no
ANKRD44	ENSG00000065413		Down	-1.00483	1.96975e-05	0.000105076	no	no
IGF2BP3	ENSG00000136231	O00425	Down	-1.00475	2.12777e-16	4.1495e-15	no	no
LRRC45	ENSG00000169683		Down	-1.00455	3.81688e-07	2.69889e-06	yes	no
ANOS1	ENSG00000011201	P23352	Down	-1.00426	4.87174e-12	6.47514e-11	yes	no
FLRT2	ENSG00000185070	O43155	Down	-1.00335	0.000154989	0.000695116	no	no
ARHGEF28	ENSG00000214944	Q8N1W1	Down	-1.00269	3.82398e-15	6.74126e-14	yes	yes
NDUFB4	ENSG00000065518	O95168	Down	-1.00135	1.62448e-11	2.03089e-10	yes	no
PRKRA	ENSG00000180228	O75569	Down	-1.00088	3.38483e-09	3.15797e-08	no	no
RP11-717F1.2	ENSG00000274333		Down	-0.99986	0.00137605	0.00500411	no	no
EVC	ENSG00000072840	P57679	Down	-0.999803	5.07989e-15	8.86566e-14	yes	no
ADK	ENSG00000156110	P55263	Down	-0.999157	1.7891e-14	2.96958e-13	no	no
KIAA1143	ENSG00000163807		Down	-0.998548	2.7142e-07	1.96588e-06	no	no
PPIH	ENSG00000171960	O43447	Down	-0.997616	9.67682e-16	1.79536e-14	yes	no
SMPD4	ENSG00000136699	Q9NXE4	Down	-0.997086	1.77057e-24	5.97102e-23	yes	yes
CTD-2583A14.10	ENSG00000268750		Down	-0.996775	0.00147363	0.00532015	no	no
PET100	ENSG00000229833	P0DJ07	Down	-0.99557	8.81476e-05	0.000413172	yes	no
SNRPB	ENSG00000125835	P14678	Down	-0.993941	6.36514e-17	1.28865e-15	no	no
CDCA7L	ENSG00000164649	Q96GN5	Down	-0.993855	5.17923e-15	9.01968e-14	yes	no
UNKL	ENSG00000059145	Q9H9P5	Down	-0.993478	1.02559e-10	1.17123e-09	no	no
FO538757.2	ENSG00000279457		Down	-0.993375	9.51796e-08	7.41277e-07	yes	no
RP11-411B10.7	ENSG00000279352		Down	-0.989493	0.000984915	0.00370477	no	no
CDKN3	ENSG00000100526	Q16667	Down	-0.988303	7.11089e-09	6.36902e-08	yes	no
RGMB	ENSG00000174136	Q6NW40	Down	-0.987285	6.38968e-22	1.83758e-20	no	yes
PFDN1	ENSG00000113068	O60925	Down	-0.987246	5.34432e-23	1.64548e-21	yes	no
SAMD9	ENSG00000205413	Q5K651	Down	-0.987184	1.63793e-10	1.82777e-09	yes	no
C2orf69	ENSG00000178074	Q8N8R5	Down	-0.986837	4.25052e-11	5.06001e-10	no	no
SPRYD7	ENSG00000123178		Down	-0.986566	1.98707e-09	1.91613e-08	no	no
SAP30	ENSG00000164105	O75446	Down	-0.985799	6.58557e-05	0.000316834	no	no
KAT2B	ENSG00000114166	Q92831	Down	-0.985716	9.36716e-06	5.2783e-05	no	no
PPARA	ENSG00000186951	Q07869	Down	-0.985466	7.95718e-07	5.33596e-06	no	no
KIF1BP	ENSG00000198954	Q96EK5	Down	-0.985399	2.63518e-15	4.71015e-14	no	no
STIL	ENSG00000123473	Q15468	Down	-0.984092	5.70927e-18	1.25924e-16	yes	no
CDKN2B-AS1	ENSG00000240498		Down	-0.984002	0.00255806	0.00871827	no	no
GMFB	ENSG00000197045	P60983	Down	-0.983999	1.92144e-13	2.90488e-12	no	no
TK1	ENSG00000167900	P04183	Down	-0.98307	9.75803e-14	1.52043e-12	yes	no
VEPH1	ENSG00000197415	Q14D04	Down	-0.982323	1.53461e-25	5.46995e-24	no	no
RP11-398K22.12	ENSG00000229852		Down	-0.981108	9.09612e-07	6.03016e-06	yes	no
BIVM-ERCC5	ENSG00000270181		Down	-0.979834	4.54115e-06	2.68142e-05	yes	no
ARMT1	ENSG00000146476	Q9H993	Down	-0.97929	2.87125e-10	3.10747e-09	no	no
CDKN2C	ENSG00000123080	P42773	Down	-0.979205	6.14166e-08	4.91333e-07	yes	no
FGD4	ENSG00000139132	Q96M96	Down	-0.979057	0.000256782	0.00110341	no	no
WDR12	ENSG00000138442	Q9GZL7	Down	-0.978435	7.0194e-13	1.01172e-11	yes	yes
ENY2	ENSG00000120533	Q9NPA8	Down	-0.978398	1.79231e-15	3.26331e-14	yes	no
GEMIN6	ENSG00000152147	Q8WXD5	Down	-0.978038	1.15579e-07	8.88251e-07	yes	no
C2orf74	ENSG00000237651		Down	-0.977309	0.000120284	0.000550385	no	no
CEBPZ	ENSG00000115816	Q03701	Down	-0.977024	5.34432e-27	2.11144e-25	yes	no
KIF18B	ENSG00000186185	Q86Y91	Down	-0.976883	4.00706e-14	6.45784e-13	yes	no
GINS4	ENSG00000147536	Q9BRT9	Down	-0.97653	6.61509e-08	5.26962e-07	no	no
CYB5R4	ENSG00000065615	Q7L1T6	Down	-0.976376	8.96527e-09	7.93964e-08	no	no
MITD1	ENSG00000158411	Q8WV92	Down	-0.976065	2.77006e-05	0.00014314	no	no
CEP192	ENSG00000101639	Q8TEP8	Down	-0.975744	3.0066e-23	9.38736e-22	yes	no
LRRFIP1	ENSG00000124831	Q32MZ4	Down	-0.975519	1.52734e-32	8.324e-31	no	yes
EBNA1BP2	ENSG00000117395	Q99848	Down	-0.974673	2.39008e-29	1.10106e-27	yes	no
LYAR	ENSG00000145220	Q9NX58	Down	-0.974021	9.15464e-18	1.98342e-16	yes	no
GCAT	ENSG00000100116	O75600	Down	-0.973871	0.000468072	0.00189213	no	no
MDH1	ENSG00000014641	P40925	Down	-0.973868	6.877e-25	2.35166e-23	yes	no
SREK1IP1	ENSG00000153006	Q8N9Q2	Down	-0.97345	8.61594e-06	4.8877e-05	no	no
SHISA9	ENSG00000237515	B4DS77	Down	-0.97106	4.69593e-12	6.25509e-11	no	no
AP5S1	ENSG00000125843	Q9NUS5	Down	-0.970762	3.06945e-09	2.87913e-08	yes	no
DYNLRB1	ENSG00000125971	Q9NP97	Down	-0.970528	1.27325e-10	1.43858e-09	no	no
TMEM2	ENSG00000135048	Q9UHN6	Down	-0.97029	7.01079e-10	7.17416e-09	no	no
KITLG	ENSG00000049130	P21583	Down	-0.969766	3.51101e-07	2.49926e-06	yes	no
LY6K	ENSG00000160886	Q17RY6	Down	-0.969694	3.43573e-11	4.1419e-10	no	no
CDC20	ENSG00000117399	Q12834	Down	-0.969487	2.95744e-18	6.63075e-17	no	no
MIR155HG	ENSG00000234883		Down	-0.969227	0.000475229	0.00191852	no	no
SYTL2	ENSG00000137501	Q9HCH5	Down	-0.968999	7.39263e-10	7.53962e-09	yes	no
NIN	ENSG00000100503	Q8N4C6	Down	-0.968746	6.49506e-30	3.14027e-28	yes	yes
SAMD10	ENSG00000130590	Q9BYL1	Down	-0.967433	0.001531	0.00551176	no	no
WDR90	ENSG00000161996	Q96KV7	Down	-0.967301	1.27703e-08	1.11198e-07	yes	no
AL136097.1	ENSG00000279007		Down	-0.966887	1.20476e-08	1.05168e-07	no	no
HIST1H3D	ENSG00000197409	P68431	Down	-0.966115	0.00156814	0.00562973	no	no
POLQ	ENSG00000051341	O75417	Down	-0.965398	3.75226e-17	7.79703e-16	yes	no
DMD	ENSG00000198947	P11532	Down	-0.965256	7.35723e-06	4.20787e-05	no	no
LINC01444	ENSG00000264301		Down	-0.964928	0.00109412	0.004071	no	no
DNM1P47	ENSG00000259660		Down	-0.964622	3.39151e-05	0.000172299	no	no
FAM83D	ENSG00000101447	Q9H4H8	Down	-0.963231	1.21575e-13	1.87635e-12	no	no
RPL37	ENSG00000145592	P61927	Down	-0.962267	7.19381e-32	3.79361e-30	yes	no
MRPS28	ENSG00000147586	Q9Y2Q9	Down	-0.962218	6.40287e-07	4.37049e-06	no	no
TOMM7	ENSG00000196683	Q9P0U1	Down	-0.961886	2.90648e-12	3.94248e-11	no	no
ACSL3	ENSG00000123983	O95573	Down	-0.960966	1.17171e-15	2.15587e-14	yes	no
RTF1	ENSG00000137815	Q92541	Down	-0.960267	8.82964e-15	1.51075e-13	yes	no
AC083899.3	ENSG00000204745		Down	-0.960008	0.00292567	0.00983928	no	no
ARMC5	ENSG00000140691	Q96C12	Down	-0.959862	1.43582e-07	1.08805e-06	yes	no
ZNF738	ENSG00000172687	Q8NE65	Down	-0.958266	0.00131099	0.00478615	no	no
COG3	ENSG00000136152	Q96JB2	Down	-0.957885	1.24421e-09	1.2314e-08	no	no
FECH	ENSG00000066926	P22830	Down	-0.957633	1.90441e-07	1.41503e-06	no	yes
SCNM1	ENSG00000163156	Q9BWG6	Down	-0.957143	1.97951e-08	1.68344e-07	no	no
SUB1	ENSG00000113387	P53999	Down	-0.955429	1.33837e-20	3.50995e-19	yes	no
RP5-1142A6.2	ENSG00000224888		Down	-0.955343	0.000389539	0.00160523	yes	no
CCAR1	ENSG00000060339	Q8IX12	Down	-0.955338	2.41169e-16	4.66591e-15	yes	no
METTL25	ENSG00000127720	Q8N6Q8	Down	-0.954346	0.00164463	0.00587153	no	no
SNHG18	ENSG00000250786		Down	-0.952956	0.00267631	0.0090719	no	no
SERBP1	ENSG00000142864	Q8NC51	Down	-0.952752	5.22802e-39	3.82178e-37	yes	no
TMEM55A	ENSG00000155099	Q8N4L2	Down	-0.95213	1.10255e-06	7.22682e-06	no	no
BAG1	ENSG00000107262	Q99933	Down	-0.951804	2.30505e-13	3.45276e-12	no	no
MAPK1IP1L	ENSG00000168175		Down	-0.950503	2.29091e-21	6.35624e-20	no	no
C20orf27	ENSG00000101220	Q9GZN8	Down	-0.950199	6.88143e-13	9.92422e-12	no	no
STRA13	ENSG00000169689	A8MT69	Down	-0.950191	8.26066e-12	1.06482e-10	yes	no
ANAPC15	ENSG00000110200	P60006	Down	-0.949794	3.40557e-07	2.42846e-06	no	no
FANCB	ENSG00000181544	Q8NB91	Down	-0.949413	1.57704e-06	1.00378e-05	yes	no
NDUFAF6	ENSG00000156170	Q330K2	Down	-0.949334	3.73962e-08	3.0774e-07	yes	no
KIF22	ENSG00000079616	Q14807	Down	-0.949292	3.81208e-22	1.10541e-20	yes	no
BOLA2B	ENSG00000169627		Down	-0.949039	4.68917e-07	3.27772e-06	yes	no
DUS3L	ENSG00000141994	Q96G46	Down	-0.948594	1.9474e-12	2.69239e-11	yes	no
ZNF365	ENSG00000138311	Q70YC5	Down	-0.948055	4.88305e-05	0.000241359	no	no
CCDC15	ENSG00000149548		Down	-0.947901	2.32293e-11	2.84579e-10	yes	no
ZDHHC12	ENSG00000160446	Q96GR4	Down	-0.947614	3.74586e-06	2.24329e-05	no	no
FOSL1	ENSG00000175592	P15407	Down	-0.947287	6.0683e-25	2.07821e-23	no	no
PSMA2	ENSG00000106588	P25787	Down	-0.947179	1.95141e-09	1.88397e-08	no	no
GFPT2	ENSG00000131459	O94808	Down	-0.946431	1.70579e-27	6.98801e-26	yes	no
C1orf122	ENSG00000197982		Down	-0.946199	1.36494e-06	8.79788e-06	no	no
PTPN18	ENSG00000072135	Q99952	Down	-0.946085	6.01971e-08	4.82525e-07	yes	no
WDR66	ENSG00000158023	Q8TBY9	Down	-0.945985	2.02291e-07	1.49716e-06	no	no
MRPS12	ENSG00000128626	O15235	Down	-0.945963	2.26464e-12	3.10638e-11	no	no
CALML4	ENSG00000129007	Q96GE6	Down	-0.945024	0.000326124	0.00137098	yes	no
MRPL35	ENSG00000132313	Q9NZE8	Down	-0.94502	9.09163e-10	9.14256e-09	no	no
UBXN2A	ENSG00000173960	P68543	Down	-0.94365	3.01984e-09	2.83586e-08	no	no
C1orf27	ENSG00000157181	Q5SWX8	Down	-0.943498	1.27828e-06	8.28085e-06	no	no
STARD8	ENSG00000130052	Q92502	Down	-0.943239	3.9178e-06	2.33937e-05	no	no
ASB1	ENSG00000065802	Q9Y576	Down	-0.942966	5.35467e-24	1.76675e-22	yes	yes
TSR3	ENSG00000007520	Q9UJK0	Down	-0.942356	1.26964e-10	1.43516e-09	no	no
TMEM18	ENSG00000151353	Q96B42	Down	-0.94223	7.00012e-07	4.74237e-06	yes	no
SNX5	ENSG00000089006	Q9Y5X3	Down	-0.942128	2.52741e-36	1.61543e-34	yes	yes
RP4-714D9.5	ENSG00000261254		Down	-0.941561	0.00205088	0.00715349	no	no
RASAL2	ENSG00000075391	Q9UJF2	Down	-0.941394	1.18063e-28	5.22213e-27	yes	no
TFAM	ENSG00000108064	Q00059	Down	-0.941061	5.47051e-24	1.80254e-22	yes	no
NOX4	ENSG00000086991	Q9NPH5	Down	-0.9409	5.38133e-05	0.000263572	no	no
MCM5	ENSG00000100297	P33992	Down	-0.940615	1.85365e-15	3.36495e-14	yes	no
SMG9	ENSG00000105771	Q9H0W8	Down	-0.940455	1.63724e-16	3.22638e-15	yes	no
DCUN1D2	ENSG00000150401	Q6PH85	Down	-0.940009	2.66107e-05	0.000137976	yes	no
ZFY	ENSG00000067646	P08048	Down	-0.939795	2.02506e-06	1.26617e-05	yes	no
STAG3	ENSG00000066923	Q9UJ98	Down	-0.939789	5.40588e-05	0.000264615	yes	no
TERC	ENSG00000270141		Down	-0.939073	0.000117267	0.000537891	yes	no
PHACTR2	ENSG00000112419	O75167	Down	-0.93791	7.09893e-12	9.2392e-11	yes	no
ACAP3	ENSG00000131584	Q96P50	Down	-0.937355	3.516e-06	2.11497e-05	yes	no
CTD-3252C9.4	ENSG00000267519		Down	-0.937318	1.18124e-08	1.03373e-07	yes	no
[truncated: 5,278 more rows]

## Sheet: S4
Lysine deacetylase inhibitors have low selectivity in cells and exhibit predominantly off-target effects. Kiara E. Bornes, Marcus A. Moody, Thomas M. Huckaba, Megan C. Benz, Emily C. McConnell, Maryam Foroozesh, Van H. Barnes, Bridgette M. Collins-Burow, Matthew E. Burow, Terry J. Watt, Tasha B. Toro.
Data derived from Gene Expression Omnibus GSE251743.
Table S4. Significant gene expression changes in 8CDm treated with 5.0 µM PCI-34051 for 2 days relative to untreated wild-type.
Gene	ENSEMBL	Uniprot	Regulation (vs WT)	log2FoldChange	p value	adj p value	common WT_pci	common 8CDm
MTRNR2L1	ENSG00000256618	P0CJ68	Down	-15.4126	2.69812e-242	4.90559e-239	yes	yes
FRMPD1	ENSG00000070601	Q5SYB0	Down	-14.2165	4.58515e-33	2.39237e-31	yes	yes
MT-RNR2	ENSG00000210082	Q8IVG9	Down	-13.1516	2.06522e-66	3.41354e-64	yes	yes
UTY	ENSG00000183878	O14607	Down	-11.7049	1.12479e-22	3.33153e-21	no	yes
ADGRL4	ENSG00000162618	Q9HBW9	Down	-11.5669	1.21157e-22	3.5796e-21	no	yes
AC138430.4	ENSG00000267629		Down	-11.5259	2.91738e-22	8.50248e-21	yes	yes
MT-RNR1	ENSG00000211459	A0A0C5B5G6	Down	-11.0478	1.22053e-46	1.19209e-44	yes	yes
RP11-307A17.2	ENSG00000271519		Down	-10.6531	5.71813e-19	1.30583e-17	yes	yes
TMEM212	ENSG00000186329		Down	-10.3629	4.76041e-25	1.64751e-23	no	no
ZNF347	ENSG00000197937	Q96SE7	Down	-10.3545	1.24516e-16	2.36962e-15	no	no
RP11-484O2.1	ENSG00000251379		Down	-10.2998	1.47592e-23	4.63895e-22	yes	yes
PXDN	ENSG00000130508	Q92626	Down	-10.1662	2.86491e-17	5.74343e-16	no	yes
RP11-692C24.2	ENSG00000258765		Down	-9.99768	1.91079e-16	3.57836e-15	yes	no
AC010970.2	ENSG00000225840		Down	-9.88066	1.19809e-21	3.32763e-20	no	no
LINC00976	ENSG00000281657		Down	-9.85895	1.19396e-21	3.32005e-20	no	no
AP000476.1	ENSG00000237484		Down	-9.77963	5.73017e-16	1.0276e-14	yes	no
MPV17L	ENSG00000156968	Q2QL34	Down	-9.7671	6.69689e-23	2.01898e-21	yes	yes
CDH8	ENSG00000150394	P55286	Down	-9.76009	1.06907e-27	4.34913e-26	yes	yes
ZNF665	ENSG00000197497	Q9H7R5	Down	-9.72446	4.70155e-16	8.50886e-15	yes	yes
FRK	ENSG00000111816	P42685	Down	-9.67981	1.02379e-20	2.65332e-19	yes	no
CTD-2626G11.2	ENSG00000268416		Down	-9.65647	1.91648e-15	3.28246e-14	no	no
ZBTB8B	ENSG00000273274	Q8NAP8	Down	-9.64529	1.84657e-15	3.17421e-14	yes	yes
KCNE4	ENSG00000152049	Q8WWG9	Down	-9.63839	1.5274e-14	2.42131e-13	no	no
RP11-218E20.3	ENSG00000258711		Down	-9.63334	7.65114e-16	1.35159e-14	no	yes
RP11-108M12.3	ENSG00000258592		Down	-9.61848	3.62002e-15	6.08987e-14	no	yes
CRX	ENSG00000105392	O43186	Down	-9.56592	1.87041e-15	3.21053e-14	yes	yes
CTA-212A2.3	ENSG00000279217		Down	-9.48016	7.19515e-15	1.17448e-13	yes	yes
RP1-122K4.3	ENSG00000212663		Down	-9.4635	1.09458e-14	1.75519e-13	yes	yes
LINC01447	ENSG00000236078		Down	-9.43376	1.01068e-14	1.62506e-13	no	no
AC005786.7	ENSG00000267436		Down	-9.22372	6.28306e-14	9.4051e-13	yes	yes
FLJ42102	ENSG00000172900		Down	-9.17502	3.46214e-14	5.30681e-13	yes	yes
RP11-526D8.7	ENSG00000226668		Down	-9.15613	6.13651e-13	8.26454e-12	no	no
GATM-AS1	ENSG00000275672		Down	-9.15288	2.79597e-14	4.32923e-13	yes	yes
RP11-10O22.1	ENSG00000241168		Down	-9.11205	1.65783e-18	3.66896e-17	yes	yes
ACTG1P2	ENSG00000229129		Down	-9.06925	1.20965e-13	1.74763e-12	no	yes
ACTG1P11	ENSG00000229465		Down	-9.06925	1.20965e-13	1.74763e-12	no	yes
RP11-44N12.2	ENSG00000229625		Down	-9.06486	1.18742e-13	1.71972e-12	yes	no
RP11-697M17.2	ENSG00000253712		Down	-9.03992	1.89339e-13	2.69104e-12	yes	yes
AC009133.15	ENSG00000259952		Down	-8.98397	4.78884e-13	6.49765e-12	yes	yes
CHST15	ENSG00000182022	Q7LFX5	Down	-8.94518	1.70093e-13	2.42919e-12	no	yes
HNRNPA3P6	ENSG00000213300		Down	-8.87369	0.000692358	0.00269376	no	no
C5orf17	ENSG00000248874		Down	-8.81082	7.02754e-12	8.46168e-11	yes	yes
RP11-434D2.3	ENSG00000267075		Down	-8.80244	1.00563e-12	1.32566e-11	no	yes
RN7SL151P	ENSG00000244230		Down	-8.68007	1.99154e-12	2.55133e-11	no	no
PCAT14	ENSG00000280623		Down	-8.67387	4.73801e-12	5.81452e-11	no	no
RP11-244F12.2	ENSG00000259627		Down	-8.6661	9.79301e-12	1.16315e-10	yes	yes
CTD-2313J23.1	ENSG00000260072		Down	-8.65051	3.90896e-12	4.84744e-11	yes	yes
AC074183.3	ENSG00000280325		Down	-8.58305	7.88207e-24	2.5244e-22	no	no
PVRIG2P	ENSG00000235333		Down	-8.56795	7.82617e-12	9.38505e-11	yes	no
LINC01067	ENSG00000236053		Down	-8.56144	6.33747e-12	7.66986e-11	no	yes
RP11-571E6.3	ENSG00000203402		Down	-8.52763	5.98728e-12	7.27212e-11	yes	yes
LINC01441	ENSG00000224008		Down	-8.52371	1.05864e-11	1.25048e-10	yes	yes
ZNF471	ENSG00000196263	Q9BX82	Down	-8.50289	2.28254e-30	1.04352e-28	yes	no
RP11-113D6.10	ENSG00000189332		Down	-8.49056	7.63626e-12	9.16196e-11	no	yes
SSX9	ENSG00000204648	Q7RTT3	Down	-8.47966	2.22271e-11	2.54411e-10	no	no
RP11-145P16.2	ENSG00000280234		Down	-8.46918	3.62017e-23	1.10694e-21	no	yes
ARAP1-AS1	ENSG00000256007		Down	-8.44929	1.26552e-11	1.48006e-10	yes	yes
EXD1	ENSG00000178997	Q8NHP7	Down	-8.44125	1.18714e-11	1.3939e-10	yes	yes
GS1-306C12.1	ENSG00000279525		Down	-8.40525	6.35428e-11	6.84548e-10	yes	yes
HHLA1	ENSG00000132297		Down	-8.37781	5.27247e-11	5.75613e-10	no	yes
RP11-369G6.2	ENSG00000268105		Down	-8.36332	2.37877e-11	2.71617e-10	no	no
TTTY15	ENSG00000233864		Down	-8.34597	2.8449e-35	1.66854e-33	no	yes
TRBC2	ENSG00000211772		Down	-8.32648	4.10955e-11	4.55597e-10	no	yes
PCDH11Y	ENSG00000099715	Q9BZA8	Down	-8.31881	5.20579e-11	5.68859e-10	no	no
RP11-397E7.1	ENSG00000243312		Down	-8.31461	2.49386e-15	4.23454e-14	no	yes
SPP2	ENSG00000072080	Q13103	Down	-8.29736	8.31684e-16	1.46045e-14	yes	no
THBS2	ENSG00000186340	P35442	Down	-8.287	8.57885e-104	3.21857e-101	yes	yes
LINC00507	ENSG00000256193		Down	-8.27191	5.47436e-11	5.96277e-10	yes	no
SNORD3B-1	ENSG00000265185		Down	-8.24694	0	0	yes	yes
LINC00355	ENSG00000227674		Down	-8.24188	7.52759e-11	8.02898e-10	no	yes
RP11-317C20.9	ENSG00000283001		Down	-8.24091	7.99723e-11	8.49921e-10	yes	no
RAMP2-AS1	ENSG00000197291		Down	-8.23732	4.87019e-15	8.09507e-14	yes	yes
POTEC	ENSG00000183206		Down	-8.19616	2.11632e-41	1.59813e-39	yes	yes
RP11-613H2.1	ENSG00000215288		Down	-8.18047	1.09376e-10	1.14959e-09	no	yes
SNORD3B-2	ENSG00000262074		Down	-8.17281	0	0	yes	yes
LLNLR-284B4.2	ENSG00000266990		Down	-8.16449	1.95224e-10	2.00274e-09	yes	yes
RP11-706C16.8	ENSG00000253715		Down	-8.16015	1.12335e-10	1.1785e-09	no	yes
RP11-266K4.14	ENSG00000275367		Down	-8.15934	4.47555e-11	4.93857e-10	no	no
IKZF3	ENSG00000161405	Q9UKT9	Down	-8.15691	1.78109e-11	2.0616e-10	yes	yes
HMGB1P37	ENSG00000213467		Down	-8.13587	1.51914e-10	1.57622e-09	no	yes
GABRP	ENSG00000094755	O00591	Down	-8.13263	1.08586e-09	1.02538e-08	no	yes
SIRPAP1	ENSG00000225774		Down	-8.09308	1.66691e-10	1.71899e-09	no	no
TSGA13	ENSG00000213265		Down	-8.09246	6.96403e-11	7.46494e-10	yes	yes
ACTBP8	ENSG00000220267		Down	-8.09215	1.94095e-10	1.99247e-09	yes	no
ZNF492	ENSG00000229676	Q9P255	Down	-8.08567	4.16142e-10	4.12581e-09	yes	no
HAP1	ENSG00000173805	P54257	Down	-8.06777	1.13691e-11	1.33824e-10	yes	yes
AC144450.2	ENSG00000203635		Down	-8.06624	2.19873e-10	2.24314e-09	no	yes
CTC-432M15.3	ENSG00000273217		Down	-8.0614	0.0010745	0.00398884	no	no
RP11-258F1.1	ENSG00000266677		Down	-8.04985	8.65196e-11	9.18266e-10	yes	yes
RP11-90C4.1	ENSG00000234810		Down	-8.03097	6.35319e-11	6.84548e-10	yes	no
RP1-76C18.1	ENSG00000217120		Down	-8.02946	6.5181e-11	7.01238e-10	yes	yes
IRX1	ENSG00000170549	P78414	Down	-8.02808	4.01579e-10	3.9898e-09	no	yes
RP11-244B22.10	ENSG00000280180		Down	-8.02546	8.21651e-11	8.72833e-10	no	no
EIF1AY	ENSG00000198692	O14602	Down	-8.00024	7.78176e-32	3.85597e-30	no	yes
CNR2	ENSG00000188822	P34972	Down	-7.99079	1.07329e-10	1.12948e-09	no	yes
CTD-2325M2.1	ENSG00000267939		Down	-7.98925	6.56409e-11	7.05864e-10	yes	yes
LINC00895	ENSG00000281548		Down	-7.98913	3.19281e-10	3.21266e-09	yes	no
NSFP1	ENSG00000260075		Down	-7.97885	3.49455e-10	3.49691e-09	yes	yes
RP11-320G24.1	ENSG00000236393		Down	-7.97156	3.9929e-10	3.97039e-09	yes	no
AC074289.1	ENSG00000225889		Down	-7.9584	1.49229e-09	1.38375e-08	yes	no
TPH2	ENSG00000139287	Q8IWU9	Down	-7.94653	1.28645e-08	1.07027e-07	yes	no
CD9	ENSG00000010278	P21926	Down	-7.94477	5.18175e-14	7.79108e-13	no	yes
RP11-769N22.1	ENSG00000249228		Down	-7.94262	5.92163e-10	5.77885e-09	no	no
DDR1-AS1	ENSG00000237775		Down	-7.92384	2.02464e-09	1.84268e-08	no	no
RPL4P2	ENSG00000232341		Down	-7.91635	1.11478e-09	1.05091e-08	yes	yes
CCL5	ENSG00000271503	P13501	Down	-7.91505	5.34221e-14	8.02725e-13	yes	yes
CD180	ENSG00000134061	Q99467	Down	-7.90866	4.78018e-26	1.78209e-24	yes	yes
DDX3Y	ENSG00000067048	O15523	Down	-7.90624	1.20636e-182	1.14054e-179	no	yes
AC011558.5	ENSG00000279753		Down	-7.89998	5.83951e-10	5.70342e-09	no	yes
LINC00939	ENSG00000249267		Down	-7.8997	3.38593e-10	3.3983e-09	no	no
AC007731.1	ENSG00000188280		Down	-7.85551	9.72079e-09	8.22041e-08	yes	no
ZC3HAV1L	ENSG00000146858		Down	-7.84662	1.02933e-09	9.75114e-09	no	yes
VSIG1	ENSG00000101842	Q86XK7	Down	-7.84452	6.65177e-11	7.14967e-10	yes	yes
LLNLR-284B4.1	ENSG00000274177		Down	-7.8174	1.33527e-09	1.24449e-08	yes	yes
YWHAZP6	ENSG00000215199		Down	-7.80498	1.66974e-09	1.53744e-08	no	yes
RN7SL7P	ENSG00000266794		Down	-7.75935	1.64086e-09	1.51202e-08	no	no
RP11-57C13.3	ENSG00000196566		Down	-7.7541	2.06943e-09	1.8791e-08	yes	yes
AC007325.1	ENSG00000276017		Down	-7.72726	5.83962e-09	5.05587e-08	no	no
SNX18P1Y	ENSG00000274162		Down	-7.70976	3.43997e-13	4.74094e-12	no	yes
Metazoa_SRP	ENSG00000196274		Down	-7.70085	4.08336e-09	3.58931e-08	yes	no
RP11-21L1.1	ENSG00000261653		Down	-7.68892	2.92318e-09	2.60666e-08	yes	no
TISP43	ENSG00000183292		Down	-7.68446	7.04932e-09	6.04783e-08	no	no
RP11-519G16.5	ENSG00000259342		Down	-7.68096	5.53331e-10	5.41554e-09	yes	yes
LSINCT5	ENSG00000281560		Down	-7.67625	3.24292e-09	2.87293e-08	no	no
APOL4	ENSG00000100336	Q9BPW4	Down	-7.6618	7.26874e-14	1.07849e-12	no	no
RP11-514P8.8	ENSG00000272949		Down	-7.66074	4.28332e-09	3.75382e-08	yes	yes
LINC00970	ENSG00000203601		Down	-7.62047	5.38251e-09	4.68068e-08	no	no
KLRD1	ENSG00000134539	Q13241	Down	-7.61124	1.07583e-23	3.41321e-22	yes	no
EEF1A1P22	ENSG00000259612		Down	-7.60906	6.89894e-09	5.92527e-08	no	no
LINC00923	ENSG00000251209		Down	-7.59768	1.06568e-23	3.38555e-22	no	yes
MYT1L	ENSG00000186487	Q9UL68	Down	-7.58663	2.21559e-09	2.00106e-08	yes	no
CPNE7	ENSG00000178773	Q9UBL6	Down	-7.57977	2.89762e-24	9.57876e-23	no	yes
LINC00506	ENSG00000281392		Down	-7.57346	1.0105e-306	2.98551e-303	no	no
RP11-78F17.1	ENSG00000263551		Down	-7.54613	5.57173e-18	1.17061e-16	yes	yes
RP11-44F14.2	ENSG00000261804		Down	-7.51396	2.08027e-09	1.8875e-08	no	no
RP11-462G12.1	ENSG00000262185		Down	-7.47364	2.51346e-08	2.0152e-07	yes	yes
SEC14L4	ENSG00000133488		Down	-7.4712	2.72995e-08	2.18064e-07	yes	no
POM121L7	ENSG00000239511		Down	-7.45658	1.6812e-08	1.37688e-07	no	no
RP11-57H12.3	ENSG00000226026		Down	-7.44557	2.00118e-38	1.35143e-36	yes	no
RN7SL679P	ENSG00000243905		Down	-7.4413	9.30375e-09	7.88184e-08	no	yes
SCHLAP1	ENSG00000281131		Down	-7.43982	2.27416e-08	1.83517e-07	no	no
RP11-175K6.1	ENSG00000245812		Down	-7.43009	6.54637e-10	6.3336e-09	yes	yes
XXbac-BPG249D20.9	ENSG00000235781		Down	-7.42467	2.32954e-08	1.8773e-07	yes	no
CCDC79	ENSG00000249961	Q8NA31	Down	-7.4213	3.90914e-08	3.05443e-07	no	no
ZNF90	ENSG00000213988	Q03938	Down	-7.41775	4.31855e-24	1.41376e-22	yes	yes
SNORD3A	ENSG00000263934		Down	-7.40326	0	0	yes	yes
AC005954.4	ENSG00000267205		Down	-7.3799	2.12723e-08	1.7213e-07	no	no
PCDHB1	ENSG00000171815	Q9Y5F3	Down	-7.37369	3.11186e-08	2.46075e-07	yes	no
RP3-468B3.2	ENSG00000233183		Down	-7.33447	1.94132e-12	2.48835e-11	no	no
RP11-17A4.2	ENSG00000254254		Down	-7.3344	2.85057e-09	2.54633e-08	no	no
RP11-77K12.4	ENSG00000203472		Down	-7.31331	3.87186e-08	3.02931e-07	yes	no
HLA-C	ENSG00000204525	P10321	Down	-7.31316	7.6199e-23	2.29432e-21	yes	no
RP11-173D3.1	ENSG00000258410		Down	-7.29699	1.03067e-07	7.60091e-07	no	yes
LIN28B	ENSG00000187772	Q6ZN17	Down	-7.29406	8.1052e-17	1.57157e-15	no	yes
AGKP1	ENSG00000226555		Down	-7.27475	4.50952e-08	3.49123e-07	no	yes
ANO5	ENSG00000171714	Q75V66	Down	-7.26806	5.71636e-08	4.36972e-07	no	yes
ZNF969P	ENSG00000251046		Down	-7.266	6.73767e-08	5.09279e-07	no	no
ZNF157	ENSG00000147117	P51786	Down	-7.25725	5.61554e-08	4.29682e-07	no	no
CTD-2147F2.1	ENSG00000259485		Down	-7.25237	7.06223e-09	6.05671e-08	no	yes
L1TD1	ENSG00000240563	Q5T7N2	Down	-7.24676	8.56433e-09	7.28153e-08	yes	yes
SGSM1	ENSG00000167037	Q2NKQ1	Down	-7.24276	5.3881e-08	4.13082e-07	yes	no
RGPD4-AS1	ENSG00000230651		Down	-7.22145	1.69815e-07	1.21481e-06	no	no
RP11-1018N14.2	ENSG00000225860		Down	-7.19972	1.67681e-07	1.201e-06	yes	no
TXLNGY	ENSG00000131002		Down	-7.19722	1.87524e-47	1.9271e-45	no	yes
RP11-142G1.3	ENSG00000260975		Down	-7.18587	1.14392e-07	8.38117e-07	yes	no
RP11-675P14.2	ENSG00000279734		Down	-7.17845	1.05454e-07	7.76241e-07	yes	no
RP11-277P12.10	ENSG00000256288		Down	-7.17585	8.97924e-08	6.68241e-07	no	no
DUX4L37	ENSG00000283020		Down	-7.15728	2.05782e-08	1.66971e-07	no	yes
BMP7	ENSG00000101144	P18075	Down	-7.15559	1.20049e-08	1.00264e-07	yes	yes
LINC00908	ENSG00000263812		Down	-7.14521	4.18633e-08	3.25594e-07	no	no
CTD-2246P4.1	ENSG00000267065		Down	-7.14407	6.85541e-21	1.80238e-19	no	no
RP11-15H20.6	ENSG00000213971		Down	-7.12685	1.94e-07	1.37824e-06	no	no
RP3-399J4.2	ENSG00000220370		Down	-7.12327	6.92034e-08	5.22419e-07	no	no
RP11-307P5.1	ENSG00000227681		Down	-7.1204	1.25043e-15	2.17477e-14	yes	yes
XPOTP1	ENSG00000214185		Down	-7.10732	4.43631e-07	2.97634e-06	no	no
LINC01247	ENSG00000227007		Down	-7.09443	3.66958e-08	2.88058e-07	yes	yes
SPATA31A3	ENSG00000275969	Q5VYP0	Down	-7.08421	1.84678e-07	1.31477e-06	no	yes
SPATA31A5	ENSG00000276581	Q5VU36	Down	-7.08421	1.84678e-07	1.31477e-06	no	no
AC007250.4	ENSG00000225226		Down	-7.05918	3.08721e-07	2.12244e-06	no	no
GHET1	ENSG00000281189		Down	-7.04287	4.04162e-07	2.72937e-06	no	no
SETP3	ENSG00000266648		Down	-7.04003	2.37307e-07	1.66291e-06	no	no
RP11-486O13.2	ENSG00000258422		Down	-7.03547	1.68639e-07	1.20677e-06	no	no
RP11-374N7.2	ENSG00000279790		Down	-7.03541	3.43752e-07	2.34621e-06	no	no
RBMY2QP	ENSG00000236718		Down	-7.02969	4.6431e-08	3.58759e-07	no	yes
OR51B8P	ENSG00000236359		Down	-7.01155	3.26833e-08	2.57845e-07	no	yes
LINC00887	ENSG00000214145		Down	-7.00587	3.50807e-15	5.90575e-14	yes	yes
AC007126.1	ENSG00000250497		Down	-7.00342	8.80386e-37	5.50498e-35	yes	no
LRRTM4	ENSG00000176204		Down	-6.98694	1.01016e-13	1.47112e-12	no	no
JADRR	ENSG00000280711		Down	-6.98039	3.6357e-07	2.47077e-06	no	no
COL28A1	ENSG00000215018	Q2UY09	Down	-6.98028	1.50995e-07	1.08775e-06	no	no
CTC-242N15.1	ENSG00000233828		Down	-6.97808	2.55745e-33	1.35838e-31	yes	no
Metazoa_SRP	ENSG00000274860		Down	-6.97162	3.29893e-07	2.25945e-06	yes	no
GADL1	ENSG00000144644	Q6ZQY3	Down	-6.96434	2.86231e-08	2.2779e-07	yes	no
RP11-1143G9.5	ENSG00000274979		Down	-6.95757	8.05336e-07	5.2222e-06	no	no
ULBP1	ENSG00000111981	Q9BZM6	Down	-6.92486	6.53935e-07	4.29702e-06	no	yes
RP11-390F4.3	ENSG00000225489		Down	-6.92081	2.46391e-05	0.000126396	no	no
RP11-529A4.4	ENSG00000254818		Down	-6.89879	5.48473e-07	3.63434e-06	no	no
RPL5P12	ENSG00000242697		Down	-6.89156	8.22935e-07	5.32609e-06	no	no
RP11-280K24.4	ENSG00000258535		Down	-6.87995	9.18828e-08	6.82938e-07	no	yes
NPM1P51	ENSG00000230913		Down	-6.87573	1.1823e-06	7.504e-06	no	no
RP4-598P13.1	ENSG00000248458		Down	-6.87324	1.2611e-26	4.87844e-25	yes	no
RP11-424G14.1	ENSG00000260197		Down	-6.86937	6.92482e-07	4.53393e-06	no	yes
RP11-756P10.3	ENSG00000180015		Down	-6.86766	2.17156e-06	1.32799e-05	no	yes
GDA	ENSG00000119125	Q9Y2T3	Down	-6.86543	1.15563e-06	7.35053e-06	yes	no
CTD-2117L12.1	ENSG00000250127		Down	-6.86519	5.81099e-19	1.32448e-17	yes	yes
CTC-340A15.2	ENSG00000241956		Down	-6.83942	2.43624e-82	6.61872e-80	no	no
FLJ31662	ENSG00000233907		Down	-6.8314	6.90054e-07	4.51929e-06	no	no
RP11-16N2.1	ENSG00000240152		Down	-6.82926	1.21587e-06	7.70668e-06	no	no
SLC35F1	ENSG00000196376	Q5T1Q4	Down	-6.82197	1.13302e-06	7.21445e-06	no	no
AC005944.2	ENSG00000267469		Down	-6.80643	1.66499e-06	1.03345e-05	yes	yes
VDAC1P2	ENSG00000213856		Down	-6.79331	1.2824e-06	8.08936e-06	no	no
RP4-701O16.5	ENSG00000253183		Down	-6.79177	8.75013e-07	5.64768e-06	no	no
AC008984.2	ENSG00000275210		Down	-6.7883	1.04331e-06	6.67196e-06	no	no
RP11-479O17.9	ENSG00000280259		Down	-6.78735	5.37469e-10	5.2734e-09	yes	yes
CA5A	ENSG00000174990	P35218	Down	-6.78601	1.95918e-07	1.38977e-06	no	no
RP11-309H21.3	ENSG00000261642		Down	-6.76992	1.2678e-06	7.99938e-06	no	no
RP11-34P13.8	ENSG00000239945		Down	-6.76045	2.44657e-06	1.48351e-05	no	no
ATCAY	ENSG00000167654	Q86WG3	Down	-6.75331	2.61822e-07	1.82388e-06	no	yes
RBMY2EP	ENSG00000223637		Down	-6.74296	9.82727e-07	6.30846e-06	no	yes
AC007389.3	ENSG00000235725		Down	-6.734	1.65255e-25	5.92713e-24	no	yes
ZNF724P	ENSG00000196081	A8MTY0	Down	-6.73387	6.06021e-12	7.34937e-11	no	no
FAM95C	ENSG00000273036		Down	-6.71605	1.50751e-07	1.08632e-06	no	yes
RP11-316A16.1	ENSG00000257294		Down	-6.71502	1.83953e-06	1.13611e-05	no	no
KLHL6	ENSG00000172578	Q8WZ60	Down	-6.69922	6.06541e-06	3.45784e-05	no	no
SYNDIG1	ENSG00000101463	Q9H7V2	Down	-6.69146	3.90721e-06	2.28874e-05	no	yes
ESRG	ENSG00000265992		Down	-6.68998	6.82803e-18	1.42694e-16	no	yes
CHP2	ENSG00000166869	O43745	Down	-6.68895	6.95692e-06	3.92912e-05	no	no
RP5-898I4.1	ENSG00000280395		Down	-6.68496	2.0515e-06	1.26176e-05	no	no
RN7SL670P	ENSG00000264041		Down	-6.67398	1.2176e-06	7.71396e-06	no	no
RP11-429A20.2	ENSG00000255996		Down	-6.66612	1.65491e-06	1.02773e-05	no	no
RP11-615I2.6	ENSG00000275383		Down	-6.6642	1.30451e-09	1.21726e-08	yes	yes
RP11-307P5.2	ENSG00000226249		Down	-6.65292	2.98928e-07	2.0593e-06	no	yes
AC091878.1	ENSG00000215196		Down	-6.64637	3.7263e-07	2.52871e-06	no	no
PTPRN2	ENSG00000155093	Q92932	Down	-6.64044	2.19657e-06	1.34225e-05	no	yes
IFNLR1	ENSG00000185436	Q8IU57	Down	-6.61974	4.63896e-18	9.78987e-17	yes	yes
FAM9C	ENSG00000187268	Q8IZT9	Down	-6.61681	1.58734e-06	9.87844e-06	yes	no
EDNRA	ENSG00000151617	P25101	Down	-6.61637	2.74646e-17	5.51065e-16	no	yes
USP9Y	ENSG00000114374	O00507	Down	-6.61128	5.91423e-68	1.02786e-65	no	yes
AP000432.3	ENSG00000279648		Down	-6.58849	4.55439e-06	2.64166e-05	no	no
RP4-583P15.14	ENSG00000273047	V9GYV3	Down	-6.58823	2.5262e-06	1.52709e-05	no	no
CTC-441N14.2	ENSG00000247311		Down	-6.57029	7.44062e-07	4.84614e-06	yes	no
RN7SL605P	ENSG00000265566		Down	-6.54516	2.46461e-13	3.449e-12	yes	yes
HNF1A-AS1	ENSG00000241388		Down	-6.54508	2.76543e-08	2.20525e-07	yes	yes
AFF2	ENSG00000155966	P51816	Down	-6.53554	3.79611e-05	0.000189293	yes	yes
SNORD3C	ENSG00000264940		Down	-6.53389	0.000656184	0.00256738	no	no
OR52D1	ENSG00000181609	Q9H346	Down	-6.53366	3.01308e-28	1.27858e-26	no	yes
KLK10	ENSG00000129451	O43240	Down	-6.51706	1.03002e-05	5.64079e-05	no	no
RP11-1038A11.2	ENSG00000256218		Down	-6.51184	7.62756e-07	4.96242e-06	yes	no
RP5-1181K21.4	ENSG00000279960		Down	-6.50428	8.08925e-06	4.51683e-05	no	no
RP11-20P5.2	ENSG00000229060		Down	-6.50333	6.87027e-06	3.88253e-05	no	no
RP11-461F11.2	ENSG00000279091		Down	-6.50292	1.52351e-12	1.96559e-11	yes	yes
KIAA0087	ENSG00000122548		Down	-6.49587	5.44026e-06	3.12405e-05	no	no
SLC6A10P	ENSG00000214617		Down	-6.48928	2.05233e-06	1.26194e-05	no	yes
FRG1GP	ENSG00000283023		Down	-6.48682	9.27963e-06	5.12941e-05	no	no
AC104389.31	ENSG00000230087		Down	-6.48412	8.21389e-09	7.00374e-08	no	yes
AC005276.1	ENSG00000197462		Down	-6.47519	9.60193e-06	5.28777e-05	no	yes
PIGY	ENSG00000255072	Q3MUY2	Down	-6.47391	3.01045e-06	1.79367e-05	no	yes
RP11-392E22.11	ENSG00000272904		Down	-6.47178	8.69436e-06	4.83075e-05	no	yes
RP4-594A5.1	ENSG00000272328		Down	-6.46955	1.06088e-05	5.78965e-05	no	no
RP11-1090M7.1	ENSG00000265489		Down	-6.45551	7.15349e-06	4.03051e-05	no	no
RP11-930P14.2	ENSG00000260588		Down	-6.44944	8.95952e-06	4.96523e-05	no	no
C12orf71	ENSG00000214700		Down	-6.44457	8.81992e-06	4.89476e-05	no	no
NCOR1P1	ENSG00000240108	Q9H4R4	Down	-6.44405	6.78163e-07	4.44757e-06	no	yes
RP11-438L7.1	ENSG00000280345		Down	-6.43517	1.39736e-06	8.77471e-06	no	no
TLR7	ENSG00000196664	Q9NYK1	Down	-6.41906	3.57325e-07	2.43183e-06	yes	yes
CSF2RA	ENSG00000198223	P15509	Down	-6.41565	7.74076e-07	5.0333e-06	no	no
RPL24P2	ENSG00000235065		Down	-6.41271	2.03085e-05	0.000105799	no	no
RP11-434D9.2	ENSG00000249894		Down	-6.41129	1.11602e-05	6.06536e-05	no	no
RP11-524F11.3	ENSG00000279200		Down	-6.4106	2.45169e-05	0.000125837	no	no
SERPINB9	ENSG00000170542	P50453	Down	-6.40947	8.00291e-09	6.83123e-08	yes	yes
NPM1P46	ENSG00000213104		Down	-6.40369	1.70495e-05	8.9911e-05	no	yes
SOX7	ENSG00000171056	Q9BT81	Down	-6.39748	2.13752e-12	2.72653e-11	no	yes
GALC	ENSG00000054983	P54803	Down	-6.39705	2.14411e-05	0.000111039	yes	yes
RP11-855A2.1	ENSG00000279573		Down	-6.38389	2.24195e-78	5.29908e-76	yes	yes
SULT1B1	ENSG00000173597	O43704	Down	-6.38373	3.45973e-239	5.84102e-236	no	no
EIF2B5-AS1	ENSG00000230215		Down	-6.3805	1.1278e-05	6.12659e-05	no	no
RP1-78O14.1	ENSG00000257894		Down	-6.37895	3.06289e-79	7.46334e-77	no	no
RN7SKP124	ENSG00000201600		Down	-6.37747	8.11328e-06	4.52811e-05	no	no
RCSD1	ENSG00000198771	Q6JBY9	Down	-6.37055	0.000185113	0.000810696	no	no
CDHR4	ENSG00000187492	A6H8M9	Down	-6.35976	1.257e-06	7.94113e-06	no	no
CTSC	ENSG00000109861	P53634	Down	-6.34489	1.10874e-06	7.07321e-06	no	no
ZFP42	ENSG00000179059	Q96MM3	Down	-6.34046	1.41266e-05	7.55764e-05	no	no
OR51M1	ENSG00000184698	Q9H341	Down	-6.33211	2.43544e-15	4.1413e-14	no	yes
FAM74A6	ENSG00000274516		Down	-6.32763	6.78891e-06	3.84066e-05	yes	no
RP11-400N9.1	ENSG00000259793		Down	-6.32692	2.99112e-05	0.000151615	no	no
RP11-216B9.8	ENSG00000280474		Down	-6.31112	4.82109e-12	5.91034e-11	yes	yes
DDX43	ENSG00000080007		Down	-6.30911	2.86412e-05	0.000145646	no	yes
RP11-420N3.3	ENSG00000279877		Down	-6.30645	1.94452e-05	0.000101705	no	yes
NPAP1	ENSG00000185823	Q9NZP6	Down	-6.30501	3.02088e-05	0.000153025	no	no
RP11-74M13.4	ENSG00000258679		Down	-6.30484	1.36984e-05	7.34186e-05	no	no
ADAMTS2	ENSG00000087116	O95450	Down	-6.30162	1.42449e-08	1.17848e-07	yes	yes
SLC7A14	ENSG00000013293	Q8TBB6	Down	-6.30056	4.24336e-06	2.474e-05	no	no
TTTY25P	ENSG00000259247		Down	-6.29697	2.24675e-05	0.000115973	no	yes
RP11-501E14.1	ENSG00000249409		Down	-6.28962	2.52889e-06	1.52832e-05	yes	no
DCN	ENSG00000011465	P07585	Down	-6.28675	6.12903e-05	0.000294862	no	no
ZNF736P9Y	ENSG00000239893		Down	-6.28268	1.9094e-05	0.000100023	no	yes
AC005481.5	ENSG00000222012		Down	-6.27264	1.84214e-05	9.67144e-05	no	yes
PSMA6P1	ENSG00000215414		Down	-6.25376	2.30319e-05	0.000118678	no	yes
RP11-630D6.5	ENSG00000245928		Down	-6.25199	0.000192194	0.0008386	no	no
CTD-2008L17.1	ENSG00000267327		Down	-6.246	0.000189923	0.000829609	no	yes
RNF165	ENSG00000141622	Q6ZSG1	Down	-6.24453	5.25567e-06	3.02467e-05	no	no
MTRNR2L12	ENSG00000269028	P0DMP1	Down	-6.23822	2.39713e-05	0.000123144	yes	yes
RP11-538D16.2	ENSG00000224810		Down	-6.22878	3.19457e-06	1.89526e-05	yes	no
RP11-731K22.1	ENSG00000261467		Down	-6.22393	4.90186e-05	0.000239727	no	no
OR51Q1	ENSG00000167360	Q8NH59	Down	-6.22272	3.0691e-08	2.42856e-07	no	yes
TPTE2P2	ENSG00000272281		Down	-6.21436	3.34458e-06	1.97977e-05	no	yes
PIEZO2	ENSG00000154864	Q9H5I5	Down	-6.20976	8.17383e-13	1.08782e-11	yes	yes
RN7SKP90	ENSG00000199883		Down	-6.20628	2.833e-06	1.69865e-05	no	no
CTB-43P18.1	ENSG00000272742		Down	-6.20473	5.41356e-05	0.000262795	no	no
PFN1P9	ENSG00000227205		Down	-6.20378	2.222e-05	0.000114821	no	no
AC098973.2	ENSG00000225548		Down	-6.20376	2.05961e-05	0.000107132	no	no
ACSM2A	ENSG00000183747	Q08AH3	Down	-6.19545	0.000286448	0.00120794	no	no
RP11-153M7.3	ENSG00000250771		Down	-6.18888	6.96092e-15	1.13782e-13	no	no
RP11-624G17.3	ENSG00000255301		Down	-6.18867	0.000207142	0.000897364	no	no
Z99756.1	ENSG00000203527		Down	-6.18436	7.42245e-05	0.000350454	no	no
CIDEB	ENSG00000136305	Q9UHD4	Down	-6.18336	0.000870567	0.00331348	no	no
TSIX	ENSG00000270641		Down	-6.18304	8.57423e-37	5.37561e-35	no	no
RP11-511P7.5	ENSG00000283013		Down	-6.18099	2.90418e-07	2.00301e-06	no	yes
RP11-70F11.8	ENSG00000257771		Down	-6.17716	8.62656e-06	4.79871e-05	no	no
MGC27382	ENSG00000237413		Down	-6.17344	1.84782e-05	9.69695e-05	no	no
AL021546.6	ENSG00000111780	H0YIV9	Down	-6.16245	9.65271e-05	0.000445087	no	no
DHRS4L1	ENSG00000225766	P0CG22	Down	-6.16079	0.000141581	0.000633428	no	no
C10orf11	ENSG00000148655	Q9H2I8	Down	-6.14651	5.21911e-06	3.00582e-05	no	yes
RP11-321L2.2	ENSG00000237414		Down	-6.14519	4.00325e-05	0.000198783	no	no
AKR1B15	ENSG00000227471	C9JRZ8	Down	-6.13701	1.50927e-14	2.39578e-13	no	no
CTB-78F1.1	ENSG00000254187		Down	-6.12774	0.000154424	0.000685699	no	no
AIPL1	ENSG00000129221	Q9NZN9	Down	-6.12248	1.91536e-05	0.000100291	no	no
DAPK1	ENSG00000196730	P53355	Down	-6.12026	2.62969e-07	1.83133e-06	no	no
RN7SL408P	ENSG00000266875		Down	-6.1201	3.8537e-05	0.000192003	no	no
RP11-576C2.1	ENSG00000267793		Down	-6.1182	9.47921e-05	0.000437599	no	yes
XKR4	ENSG00000206579	Q5GH76	Down	-6.10736	1.07318e-05	5.84999e-05	yes	no
CYSLTR1	ENSG00000173198	Q9Y271	Down	-6.10326	1.74676e-165	1.47451e-162	no	no
SH2D4A	ENSG00000104611		Down	-6.09916	1.19409e-32	6.13552e-31	no	yes
PLEKHD1	ENSG00000175985		Down	-6.09463	7.75316e-14	1.14605e-12	yes	yes
CTC-523E23.5	ENSG00000269086		Down	-6.09275	4.3623e-06	2.53831e-05	yes	no
BHMT2	ENSG00000132840	Q9H2M3	Down	-6.08868	1.09553e-05	5.965e-05	no	no
INGX	ENSG00000243468		Down	-6.08337	6.82635e-08	5.15652e-07	no	yes
CTB-31O20.6	ENSG00000267125		Down	-6.07739	2.03922e-07	1.44309e-06	no	no
AC092415.1	ENSG00000235493		Down	-6.07734	4.00106e-14	6.08945e-13	no	no
SLC24A3	ENSG00000185052	Q9HC58	Down	-6.07631	6.98624e-05	0.000332134	no	no
CTC-455F18.1	ENSG00000253348		Down	-6.07245	0.000258275	0.00109874	no	yes
LINC00891	ENSG00000281852		Down	-6.06758	6.479e-05	0.000310255	no	no
RP11-331G2.6	ENSG00000270367		Down	-6.0669	2.34667e-13	3.29369e-12	yes	yes
NFYAP1	ENSG00000237849		Down	-6.06509	8.73229e-05	0.000405653	no	yes
AC005616.2	ENSG00000267423		Down	-6.05499	0.000107972	0.000493621	no	no
AC069368.3	ENSG00000249240	C9J4A7	Down	-6.04858	0.000521078	0.0020882	no	no
ISCA1P1	ENSG00000217416		Down	-6.04095	0.000540151	0.00215732	no	no
C6orf132	ENSG00000188112		Down	-6.03189	4.86673e-12	5.96319e-11	no	no
RN7SL531P	ENSG00000264071		Down	-6.03091	7.37009e-05	0.00034826	no	no
IGFBP3	ENSG00000146674	P17936	Down	-6.01732	3.57882e-06	2.11051e-05	yes	yes
LINC01226	ENSG00000223907		Down	-6.01307	6.88296e-05	0.000327929	no	no
CTD-2013M15.1	ENSG00000250122		Down	-6.01075	0.000327431	0.00136493	no	no
RP11-425A6.5	ENSG00000273312		Down	-6.00972	1.29861e-05	6.98382e-05	no	no
APOBEC3A	ENSG00000128383	P31941	Down	-6.00424	3.22386e-05	0.000162506	no	no
KIR3DX1	ENSG00000104970		Down	-6.00247	2.00079e-05	0.000104394	yes	no
PRKY	ENSG00000099725	O43930	Down	-5.99522	4.64257e-152	3.3252e-149	yes	yes
RP11-544M22.1	ENSG00000198358		Down	-5.99518	1.31482e-10	1.37024e-09	no	no
RP11-74E22.8	ENSG00000277200		Down	-5.99313	9.25613e-14	1.35466e-12	yes	yes
AQP7	ENSG00000165269	O14520	Down	-5.99225	2.07506e-25	7.38645e-24	yes	yes
GPRIN3	ENSG00000185477	Q6ZVF9	Down	-5.98977	5.67734e-06	3.24914e-05	no	no
RP11-58C22.2	ENSG00000273659		Down	-5.98116	8.99629e-05	0.000416852	no	no
LINC01550	ENSG00000246223		Down	-5.97915	4.92201e-05	0.000240464	no	no
RP11-760D2.5	ENSG00000233288		Down	-5.97883	0.0001271	0.000574066	no	no
RASGRP3	ENSG00000152689	Q8IV61	Down	-5.96811	1.0929e-19	2.64128e-18	yes	yes
CDRT15L2	ENSG00000214819		Down	-5.96238	0.000147293	0.000656869	no	no
SLC13A5	ENSG00000141485	Q86YT5	Down	-5.95803	2.09599e-05	0.000108854	no	yes
RP5-947P14.1	ENSG00000237480		Down	-5.95692	7.39067e-05	0.000349093	no	no
RP11-73G16.1	ENSG00000251249		Down	-5.95234	3.04757e-05	0.000154278	no	yes
RP11-66D17.3	ENSG00000237588		Down	-5.94835	5.03474e-16	9.09795e-15	yes	yes
AL513523.2	ENSG00000279767		Down	-5.94782	0.000329132	0.00137106	yes	no
ARSI	ENSG00000183876		Down	-5.94582	8.83302e-05	0.000410091	yes	yes
KDM5D	ENSG00000012817	Q9BY66	Down	-5.94544	3.12159e-20	7.80761e-19	no	yes
RABGAP1L-IT1	ENSG00000223525		Down	-5.94035	5.08691e-19	1.16732e-17	no	no
CTA-398F10.2	ENSG00000254153		Down	-5.93907	0.000161576	0.000715573	no	no
AC022182.3	ENSG00000254802		Down	-5.93721	0.000131144	0.000590759	no	no
RPS4Y1	ENSG00000129824	P22090	Down	-5.93509	0	0	no	yes
OR51B3P	ENSG00000223735		Down	-5.93148	1.25029e-05	6.74854e-05	no	yes
AC013448.1	ENSG00000231189		Down	-5.9286	1.70204e-05	8.97778e-05	no	no
RP11-561B11.6	ENSG00000259017		Down	-5.91948	0.000188697	0.000824711	no	no
RBM22P2	ENSG00000213411		Down	-5.91712	1.86426e-18	4.10659e-17	yes	yes
CTD-2076M15.1	ENSG00000260683		Down	-5.90604	0.000139258	0.000623747	no	no
RP11-346D14.1	ENSG00000259380		Down	-5.89698	9.53777e-306	2.50483e-302	no	no
CTD-2008P7.9	ENSG00000267259		Down	-5.8954	0.0002535	0.00107998	no	no
RP11-455F5.4	ENSG00000261367		Down	-5.89501	0.000169736	0.000747508	no	no
MS4A10	ENSG00000172689	Q96PG2	Down	-5.88892	0.000189576	0.000828401	no	no
ELAVL2	ENSG00000107105	Q12926	Down	-5.88829	0.00136865	0.00495396	no	no
OTUD6A	ENSG00000189401	Q7L8S5	Down	-5.88487	0.00026185	0.00111235	no	no
RP11-37N22.1	ENSG00000214803		Down	-5.86941	0.000204181	0.000885995	no	no
GAGE10	ENSG00000215274		Down	-5.86714	1.91016e-05	0.000100041	no	no
RP11-23E10.2	ENSG00000261466		Down	-5.866	0.000162315	0.000718307	no	yes
NLGN4Y	ENSG00000165246	Q8NFZ3	Down	-5.86364	2.31174e-16	4.2788e-15	no	yes
LAIR1	ENSG00000167613	Q6GTX8	Down	-5.86216	3.68412e-06	2.16881e-05	yes	yes
TINAGL1	ENSG00000142910	Q9GZM7	Down	-5.85858	5.85684e-29	2.52614e-27	yes	yes
AC005614.3	ENSG00000269296		Down	-5.8369	8.10262e-10	7.76301e-09	no	no
SUGT1P3	ENSG00000239827		Down	-5.83656	0.000196994	0.000857803	no	no
CTD-3065J16.6	ENSG00000204791		Down	-5.8072	0.000221099	0.000953005	no	no
CTC-480C2.1	ENSG00000250874		Down	-5.80711	0.000779567	0.00299976	no	no
AL050303.10	ENSG00000279773		Down	-5.80602	5.14185e-05	0.000250455	no	no
PAGE2	ENSG00000234068		Down	-5.79598	0.000431761	0.0017598	no	no
RP11-205M3.3	ENSG00000248319		Down	-5.7887	2.98619e-05	0.00015143	no	no
RP11-2I17.1	ENSG00000243568		Down	-5.78733	2.81201e-05	0.000143305	no	no
RP11-15H20.7	ENSG00000269107		Down	-5.78733	0.000604431	0.00238742	no	no
RP11-70C1.3	ENSG00000235288		Down	-5.77511	2.26901e-07	1.59566e-06	yes	no
RP3-442L6.4	ENSG00000279127		Down	-5.77285	0.000415461	0.00169835	no	no
FAM129C	ENSG00000167483		Down	-5.77157	1.18463e-11	1.39164e-10	no	no
KRTAP4-8	ENSG00000204880	Q9BYQ9	Down	-5.77082	0.00013251	0.000596232	yes	no
RP11-1042B17.3	ENSG00000258670		Down	-5.76275	0.000362648	0.0015001	no	no
RP11-385H1.1	ENSG00000280118		Down	-5.76196	0.000454713	0.00184476	yes	no
C2orf91	ENSG00000205086		Down	-5.75277	6.41498e-05	0.00030743	no	no
PTCSC3	ENSG00000259104		Down	-5.75236	2.97098e-05	0.000150691	yes	no
RP11-322L20.1	ENSG00000258804		Down	-5.74768	0.000302347	0.00126842	yes	no
CTD-3032J10.3	ENSG00000269480		Down	-5.74149	3.19085e-05	0.000160911	no	no
AC098826.5	ENSG00000227745		Down	-5.74059	0.00101767	0.00379693	no	no
RP11-44F14.1	ENSG00000260078		Down	-5.73876	0.000158565	0.000703028	no	no
RN7SKP25	ENSG00000199319		Down	-5.73867	0.000331269	0.00137923	no	no
DSG3	ENSG00000134757	P32926	Down	-5.7382	0.000409747	0.00167731	no	no
RP11-865I6.2	ENSG00000254337		Down	-5.7379	0.000393017	0.00161526	no	no
UNC80	ENSG00000144406	Q8N2C7	Down	-5.7371	3.20543e-38	2.12819e-36	yes	no
TRIM72	ENSG00000177238	Q6ZMU5	Down	-5.73524	7.43576e-07	4.84431e-06	yes	no
MAS1	ENSG00000130368	P04201	Down	-5.7323	2.20639e-09	1.99351e-08	yes	no
RP1-27K12.2	ENSG00000231683		Down	-5.73168	1.51239e-05	8.05834e-05	no	no
ANKRD36BP2	ENSG00000230006		Down	-5.73129	7.78402e-13	1.04063e-11	no	no
CTD-2199O4.1	ENSG00000249807		Down	-5.73018	1.02367e-06	6.55351e-06	no	no
GABRA6	ENSG00000145863	Q16445	Down	-5.71371	2.64936e-07	1.84449e-06	no	yes
[truncated: 6,653 more rows]

## Sheet: S5
Lysine deacetylase inhibitors have low selectivity in cells and exhibit predominantly off-target effects. Kiara E. Bornes, Marcus A. Moody, Thomas M. Huckaba, Megan C. Benz, Emily C. McConnell, Maryam Foroozesh, Van H. Barnes, Bridgette M. Collins-Burow, Matthew E. Burow, Terry J. Watt, Tasha B. Toro.
[truncated: 4,857 more rows]

[truncated: 5 more sheets: S6, S7, S8, S9, S10]
